# Supplementary material for: A chemokine network of T cell exhaustion and metabolic reprogramming in renal cell carcinoma
Source: Front Immunol. 2023 Mar 16;14:1095195. doi: 10.3389/fimmu.2023.1095195 (PMC10060976; doi:10.3389/fimmu.2023.1095195)
Supplement: Supplementary file 2 [file Table_1.xlsx]

## Sheet: Cover
Supplementary Table	Caption
Table S1	Descriptive characteristics of tissue donors for flow cytometry analysis.
Table S2	Reactome signatures differentially regulated between the lymphokine clusters (chemox high vs low). The table is available as a supplementary Excel file.
Table S3	KEGG (Kyoto Encyclopedia of Genes and Genomes) signaling pathways predicted to be significantly regulated between the lymphokine clusters (chemox high vs low) by the SPIA tool. The table is available as a supplementary Excel file.
Table S4	Numbers of genes differentially regulated between the lymphokine clusters (chemox high vs low).
Table S5	Genes differentially regulated between the lymphokine clusters (chemox high vs low). The table is available as a supplementary Excel file.
Table S6	Recon model metabolic reactions predicted to be significantly modulated between the lymphokine clusters (chemox high vs low). The table is available as a supplementary Excel file.

## Sheet: Table S1
Variable	Patient 1	Patient 2	Patient 3	Patient 4
Age, years	61	55	81	77
Sex	male	male	male	male
Tumor grade	2	1	2	1
Tumor stage	T1	T3	T1	T1
Lymph node stage	N0	N0	N0	N0
Previous RCC treatment	no	no	no	no
Tumor entity	ccRCC	ccRCC	ccRCC	ccRCC
Peripheral leukocytes, cells/nL	6.38	9.24	6.34	4.24

## Sheet: Table S2
Cohort	Reactome signature	delta ssGSEA score	lower CI	upper CI	pFDR
TCGA KIRC	PD 1 SIGNALING	0.653	0.594	0.713	2.28e-71
TCGA KIRC	GENERATION OF SECOND MESSENGER MOLECULES	0.594	0.543	0.645	1.27e-77
TCGA KIRC	RUNX1 AND FOXP3 CONTROL THE DEVELOPMENT OF REGULATORY T LYMPHOCYTES TREGS	0.536	0.476	0.595	3.16e-53
TCGA KIRC	FLT3 SIGNALING THROUGH SRC FAMILY KINASES	0.495	0.435	0.556	5.91e-46
TCGA KIRC	INTERLEUKIN 2 SIGNALING	0.494	0.441	0.547	6.75e-56
TCGA KIRC	ENDOSOMAL VACUOLAR PATHWAY	0.49	0.419	0.561	1.18e-34
TCGA KIRC	INTERLEUKIN 21 SIGNALING	0.487	0.431	0.542	1.75e-51
TCGA KIRC	INTERLEUKIN 23 SIGNALING	0.472	0.42	0.523	1.01e-54
TCGA KIRC	CD22 MEDIATED BCR REGULATION	0.464	0.394	0.533	1.3e-32
TCGA KIRC	FCGR ACTIVATION	0.451	0.392	0.511	2.09e-40
TCGA KIRC	CD28 DEPENDENT VAV1 PATHWAY	0.447	0.389	0.505	1.06e-41
TCGA KIRC	FASL CD95L SIGNALING	0.447	0.384	0.51	3.14e-36
TCGA KIRC	INTERLEUKIN 9 SIGNALING	0.446	0.39	0.502	2.27e-43
TCGA KIRC	TNF RECEPTOR SUPERFAMILY TNFSF MEMBERS MEDIATING NON CANONICAL NF KB PATHWAY	0.444	0.394	0.494	5.35e-52
TCGA KIRC	CHEMOKINE RECEPTORS BIND CHEMOKINES	0.441	0.4	0.481	6.07e-71
TCGA KIRC	NEF AND SIGNAL TRANSDUCTION	0.437	0.376	0.499	3.17e-36
TCGA KIRC	IMMUNOREGULATORY INTERACTIONS BETWEEN A LYMPHOID AND A NON LYMPHOID CELL	0.431	0.386	0.475	1.04e-59
TCGA KIRC	INTERFERON GAMMA SIGNALING	0.421	0.382	0.459	4.07e-71
TCGA KIRC	TNFS BIND THEIR PHYSIOLOGICAL RECEPTORS	0.413	0.375	0.451	2.38e-70
TCGA KIRC	INTERLEUKIN 10 SIGNALING	0.393	0.341	0.444	8.65e-41
TCGA KIRC	INTERLEUKIN 18 SIGNALING	0.389	0.334	0.444	1.81e-35
TCGA KIRC	RUNX3 REGULATES IMMUNE RESPONSE AND CELL MIGRATION	0.377	0.326	0.427	1.66e-39
TCGA KIRC	INTERLEUKIN 2 FAMILY SIGNALING	0.376	0.333	0.419	1.56e-50
TCGA KIRC	IRF3 MEDIATED ACTIVATION OF TYPE 1 IFN	0.364	0.303	0.424	2.52e-27
TCGA KIRC	INTERFERON ALPHA BETA SIGNALING	0.36	0.319	0.4	9.18e-52
TCGA KIRC	COSTIMULATION BY THE CD28 FAMILY	0.355	0.317	0.393	4.04e-56
TCGA KIRC	INTERLEUKIN 15 SIGNALING	0.343	0.293	0.393	5.53e-34
TCGA KIRC	TRIF MEDIATED PROGRAMMED CELL DEATH	0.341	0.283	0.399	6.46e-26
TCGA KIRC	TRAFFICKING AND PROCESSING OF ENDOSOMAL TLR	0.34	0.278	0.402	5.19e-23
TCGA KIRC	ALTERNATIVE COMPLEMENT ACTIVATION	0.335	0.262	0.409	6.96e-17
TCGA KIRC	TNFR1 MEDIATED CERAMIDE PRODUCTION	0.332	0.271	0.394	1.22e-22
TCGA KIRC	INTERLEUKIN 35 SIGNALLING	0.332	0.28	0.384	8.42e-30
TCGA KIRC	REGULATION OF IFNG SIGNALING	0.331	0.282	0.38	2.69e-33
TCGA KIRC	TP53 REGULATES TRANSCRIPTION OF CASPASE ACTIVATORS AND CASPASES	0.32	0.271	0.369	3.55e-31
TCGA KIRC	ANTIGEN PRESENTATION FOLDING ASSEMBLY AND PEPTIDE LOADING OF CLASS I MHC	0.32	0.264	0.376	6.85e-25
TCGA KIRC	DAP12 SIGNALING	0.317	0.278	0.357	1.62e-44
TCGA KIRC	INTERLEUKIN 20 FAMILY SIGNALING	0.313	0.27	0.355	1.93e-38
TCGA KIRC	CASPASE ACTIVATION VIA DEATH RECEPTORS IN THE PRESENCE OF LIGAND	0.311	0.26	0.363	1.85e-27
TCGA KIRC	DAP12 INTERACTIONS	0.308	0.268	0.349	3.39e-40
TCGA KIRC	ANTIGEN ACTIVATES B CELL RECEPTOR BCR LEADING TO GENERATION OF SECOND MESSENGERS	0.304	0.255	0.352	5.86e-29
TCGA KIRC	TCR SIGNALING	0.303	0.261	0.346	1.67e-36
TCGA KIRC	IRAK4 DEFICIENCY TLR2 4	0.297	0.24	0.354	3.02e-21
TCGA KIRC	RUNX1 REGULATES TRANSCRIPTION OF GENES INVOLVED IN WNT SIGNALING	0.297	0.236	0.358	9.74e-19
TCGA KIRC	APOBEC3G MEDIATED RESISTANCE TO HIV 1 INFECTION	0.294	0.229	0.358	1.14e-16
TCGA KIRC	INTERLEUKIN RECEPTOR SHC SIGNALING	0.293	0.247	0.338	1.05e-30
TCGA KIRC	CLEC7A INFLAMMASOME PATHWAY	0.291	0.231	0.351	8.51e-19
TCGA KIRC	RUNX1 REGULATES TRANSCRIPTION OF GENES INVOLVED IN BCR SIGNALING	0.288	0.219	0.357	2.43e-14
TCGA KIRC	INTERLEUKIN 1 PROCESSING	0.284	0.229	0.34	1.02e-20
TCGA KIRC	REGULATION BY C FLIP	0.283	0.227	0.34	5.74e-20
TCGA KIRC	BUTYROPHILIN BTN FAMILY INTERACTIONS	0.282	0.232	0.332	3.73e-24
TCGA KIRC	PHOSPHORYLATION OF EMI1	0.279	0.201	0.357	5.77e-11
TCGA KIRC	MRNA EDITING C TO U CONVERSION	0.279	0.228	0.329	2.84e-23
TCGA KIRC	INTERLEUKIN 27 SIGNALING	0.278	0.224	0.332	1.02e-20
TCGA KIRC	INTERFERON SIGNALING	0.278	0.246	0.309	2.01e-50
TCGA KIRC	OAS ANTIVIRAL RESPONSE	0.277	0.213	0.34	2.27e-15
TCGA KIRC	PYROPTOSIS	0.276	0.228	0.323	1.42e-25
TCGA KIRC	DISEASES OF IMMUNE SYSTEM	0.274	0.228	0.321	5.93e-26
TCGA KIRC	CDC6 ASSOCIATION WITH THE ORC ORIGIN COMPLEX	0.274	0.193	0.355	7.01e-10
TCGA KIRC	NEGATIVE REGULATION OF FLT3	0.273	0.229	0.318	1.84e-28
TCGA KIRC	THE ROLE OF NEF IN HIV 1 REPLICATION AND DISEASE PATHOGENESIS	0.272	0.224	0.319	1.72e-24
TCGA KIRC	STAT5 ACTIVATION	0.264	0.203	0.325	3.76e-15
TCGA KIRC	VLDL ASSEMBLY	0.262	0.185	0.34	6.2e-10
TCGA KIRC	ANTIGEN PROCESSING CROSS PRESENTATION	0.262	0.211	0.313	8.38e-21
TCGA KIRC	MRNA EDITING	0.259	0.212	0.306	2.81e-23
TCGA KIRC	TLR3 MEDIATED TICAM1 DEPENDENT PROGRAMMED CELL DEATH	0.259	0.198	0.319	6.9e-15
TCGA KIRC	INTERLEUKIN 12 FAMILY SIGNALING	0.258	0.216	0.3	2e-28
TCGA KIRC	SIGNAL REGULATORY PROTEIN FAMILY INTERACTIONS	0.257	0.212	0.303	1.43e-24
TCGA KIRC	CROSS PRESENTATION OF PARTICULATE EXOGENOUS ANTIGENS PHAGOSOMES	0.257	0.196	0.318	1.59e-14
TCGA KIRC	INFLAMMASOMES	0.255	0.212	0.298	1.74e-26
TCGA KIRC	TNFR2 NON CANONICAL NF KB PATHWAY	0.254	0.208	0.3	1.18e-23
TCGA KIRC	EARLY PHASE OF HIV LIFE CYCLE	0.25	0.2	0.3	1.35e-19
TCGA KIRC	DEFECTIVE RIPK1 MEDIATED REGULATED NECROSIS	0.25	0.18	0.319	4.95e-11
TCGA KIRC	ACTIVATION OF IRF3 IRF7 MEDIATED BY TBK1 IKK EPSILON	0.249	0.205	0.293	4.56e-24
TCGA KIRC	RUNX1 REGULATES TRANSCRIPTION OF GENES INVOLVED IN DIFFERENTIATION OF MYELOID CELLS	0.248	0.19	0.305	3.82e-15
TCGA KIRC	FCERI MEDIATED CA 2 MOBILIZATION	0.247	0.198	0.297	8.03e-20
TCGA KIRC	P2Y RECEPTORS	0.247	0.196	0.298	1.96e-18
TCGA KIRC	STING MEDIATED INDUCTION OF HOST IMMUNE RESPONSES	0.246	0.204	0.288	5.93e-26
TCGA KIRC	LYSOSPHINGOLIPID AND LPA RECEPTORS	0.241	0.185	0.296	1.75e-15
TCGA KIRC	NEF MEDIATES DOWN MODULATION OF CELL SURFACE RECEPTORS BY RECRUITING THEM TO CLATHRIN ADAPTERS	0.238	0.187	0.289	1.62e-17
TCGA KIRC	SYNTHESIS OF 5 EICOSATETRAENOIC ACIDS	0.238	0.176	0.3	1.61e-12
TCGA KIRC	DISINHIBITION OF SNARE FORMATION	0.236	0.186	0.285	3.74e-18
TCGA KIRC	NUCLEOTIDE LIKE PURINERGIC RECEPTORS	0.235	0.189	0.281	2.79e-20
TCGA KIRC	G2 PHASE	0.235	0.16	0.31	8.81e-09
TCGA KIRC	INTERLEUKIN 37 SIGNALING	0.234	0.195	0.274	3.1e-26
TCGA KIRC	INTERLEUKIN 12 SIGNALING	0.234	0.19	0.278	5.37e-22
TCGA KIRC	INTERLEUKIN 3 INTERLEUKIN 5 AND GM CSF SIGNALING	0.23	0.188	0.272	4.07e-23
TCGA KIRC	THE NLRP3 INFLAMMASOME	0.227	0.182	0.273	1.49e-19
TCGA KIRC	OTHER INTERLEUKIN SIGNALING	0.225	0.183	0.267	4.2e-22
TCGA KIRC	INACTIVATION OF CSF3 G CSF SIGNALING	0.225	0.182	0.268	8.82e-22
TCGA KIRC	IRF3 MEDIATED INDUCTION OF TYPE I IFN	0.225	0.181	0.268	3.91e-21
TCGA KIRC	REGULATED NECROSIS	0.224	0.187	0.262	3.91e-27
TCGA KIRC	DECTIN 2 FAMILY	0.224	0.186	0.262	8.58e-26
TCGA KIRC	REGULATION OF KIT SIGNALING	0.224	0.176	0.272	2.5e-17
TCGA KIRC	INITIAL TRIGGERING OF COMPLEMENT	0.222	0.169	0.275	1.92e-14
TCGA KIRC	TICAM1 DEPENDENT ACTIVATION OF IRF3 IRF7	0.218	0.168	0.269	2.52e-15
TCGA KIRC	OTHER SEMAPHORIN INTERACTIONS	0.217	0.17	0.265	5.42e-17
TCGA KIRC	GPVI MEDIATED ACTIVATION CASCADE	0.216	0.174	0.257	5.63e-21
TCGA KIRC	PURINERGIC SIGNALING IN LEISHMANIASIS INFECTION	0.216	0.175	0.256	1.02e-21
TCGA KIRC	ERYTHROPOIETIN ACTIVATES STAT5	0.215	0.161	0.269	3.24e-13
TCGA KIRC	MODULATION BY MTB OF HOST IMMUNE SYSTEM	0.213	0.151	0.275	3.01e-10
TCGA KIRC	PECAM1 INTERACTIONS	0.212	0.162	0.263	1.71e-14
TCGA KIRC	ACTIVATION OF C3 AND C5	0.212	0.144	0.28	1.31e-08
TCGA KIRC	REGULATION OF TLR BY ENDOGENOUS LIGAND	0.208	0.156	0.259	1.9e-13
TCGA KIRC	CASPASE ACTIVATION VIA EXTRINSIC APOPTOTIC SIGNALLING PATHWAY	0.208	0.168	0.247	2.17e-21
TCGA KIRC	MATURATION OF SARS COV 1 NUCLEOPROTEIN	0.206	0.159	0.252	5.25e-16
TCGA KIRC	ROLE OF PHOSPHOLIPIDS IN PHAGOCYTOSIS	0.205	0.16	0.25	7.53e-17
TCGA KIRC	NUCLEOTIDE BINDING DOMAIN LEUCINE RICH REPEAT CONTAINING RECEPTOR NLR SIGNALING PATHWAYS	0.203	0.169	0.236	1.19e-27
TCGA KIRC	TP53 REGULATES TRANSCRIPTION OF GENES INVOLVED IN G1 CELL CYCLE ARREST	0.202	0.143	0.261	4.47e-10
TCGA KIRC	ERYTHROPOIETIN ACTIVATES PHOSPHOINOSITIDE 3 KINASE PI3K	0.201	0.145	0.257	6.54e-11
TCGA KIRC	FREE FATTY ACID RECEPTORS	0.2	0.133	0.268	7.03e-08
TCGA KIRC	CD28 CO STIMULATION	0.2	0.164	0.235	6.45e-24
TCGA KIRC	E2F ENABLED INHIBITION OF PRE REPLICATION COMPLEX FORMATION	0.199	0.112	0.287	3.9e-05
TCGA KIRC	TRAF6 MEDIATED IRF7 ACTIVATION IN TLR7 8 OR 9 SIGNALING	0.198	0.149	0.246	1.11e-13
TCGA KIRC	G2 M DNA REPLICATION CHECKPOINT	0.196	0.115	0.277	1.06e-05
TCGA KIRC	GENE AND PROTEIN EXPRESSION BY JAK STAT SIGNALING AFTER INTERLEUKIN 12 STIMULATION	0.196	0.146	0.246	8.25e-13
TCGA KIRC	SIGNALING BY THE B CELL RECEPTOR BCR	0.195	0.154	0.236	5.18e-18
TCGA KIRC	FLT3 SIGNALING BY CBL MUTANTS	0.193	0.136	0.25	5.63e-10
TCGA KIRC	NEF MEDIATED DOWNREGULATION OF MHC CLASS I COMPLEX CELL SURFACE EXPRESSION	0.192	0.138	0.246	6.56e-11
TCGA KIRC	CONDENSATION OF PROMETAPHASE CHROMOSOMES	0.189	0.119	0.259	9.41e-07
TCGA KIRC	SIGNALING BY CSF3 G CSF	0.188	0.146	0.229	1.77e-16
TCGA KIRC	TNFR1 INDUCED PROAPOPTOTIC SIGNALING	0.187	0.146	0.228	6.75e-17
TCGA KIRC	DNA METHYLATION	0.187	0.117	0.257	1.36e-06
TCGA KIRC	NEGATIVE REGULATORS OF DDX58 IFIH1 SIGNALING	0.186	0.152	0.22	4.35e-23
TCGA KIRC	ZBP1 DAI MEDIATED INDUCTION OF TYPE I IFNS	0.185	0.143	0.227	4.86e-16
TCGA KIRC	REGULATION OF IFNA SIGNALING	0.185	0.148	0.221	3.84e-20
TCGA KIRC	THE FATTY ACID CYCLING MODEL	0.182	0.111	0.253	3.35e-06
TCGA KIRC	REGULATION OF INNATE IMMUNE RESPONSES TO CYTOSOLIC DNA	0.182	0.137	0.226	6.63e-14
TCGA KIRC	CYTOKINE SIGNALING IN IMMUNE SYSTEM	0.181	0.154	0.208	1.32e-32
TCGA KIRC	NOD1 2 SIGNALING PATHWAY	0.179	0.146	0.212	7.79e-23
TCGA KIRC	PEPTIDE LIGAND BINDING RECEPTORS	0.178	0.154	0.203	3.65e-37
TCGA KIRC	TRAF3 DEPENDENT IRF ACTIVATION PATHWAY	0.177	0.131	0.223	1.66e-12
TCGA KIRC	CREATION OF C4 AND C2 ACTIVATORS	0.176	0.125	0.226	1.82e-10
TCGA KIRC	CROSS PRESENTATION OF SOLUBLE EXOGENOUS ANTIGENS ENDOSOMES	0.175	0.111	0.24	8.91e-07
TCGA KIRC	REGULATION OF TNFR1 SIGNALING	0.174	0.143	0.206	1.68e-23
TCGA KIRC	CHYLOMICRON ASSEMBLY	0.174	0.107	0.241	2.42e-06
TCGA KIRC	SIGNALING BY MEMBRANE TETHERED FUSIONS OF PDGFRA OR PDGFRB	0.172	0.111	0.233	2.82e-07
TCGA KIRC	DEPOLYMERISATION OF THE NUCLEAR LAMINA	0.172	0.131	0.213	2.76e-14
TCGA KIRC	FLT3 SIGNALING	0.172	0.129	0.214	1.48e-13
TCGA KIRC	IKK COMPLEX RECRUITMENT MEDIATED BY RIP1	0.171	0.129	0.213	1.06e-13
TCGA KIRC	INTERLEUKIN 4 AND INTERLEUKIN 13 SIGNALING	0.17	0.135	0.206	2.45e-18
TCGA KIRC	SIGNALING BY ERYTHROPOIETIN	0.17	0.121	0.22	3.15e-10
TCGA KIRC	SIGNALING BY INTERLEUKINS	0.169	0.142	0.197	7.79e-29
TCGA KIRC	ERYTHROPOIETIN ACTIVATES RAS	0.166	0.12	0.211	2.2e-11
TCGA KIRC	ACTIVATION OF NIMA KINASES NEK9 NEK6 NEK7	0.165	0.0973	0.232	9.95e-06
TCGA KIRC	RIP MEDIATED NFKB ACTIVATION VIA ZBP1	0.164	0.117	0.21	1.61e-10
TCGA KIRC	PLASMA LIPOPROTEIN ASSEMBLY	0.163	0.112	0.214	6.1e-09
TCGA KIRC	BETA DEFENSINS	0.162	0.119	0.206	1.21e-11
TCGA KIRC	G1 S DNA DAMAGE CHECKPOINTS	0.162	0.106	0.218	1.38e-07
TCGA KIRC	NICOTINAMIDE SALVAGING	0.162	0.12	0.204	1.36e-12
TCGA KIRC	TNF SIGNALING	0.161	0.131	0.19	2.25e-23
TCGA KIRC	REGULATION OF RUNX1 EXPRESSION AND ACTIVITY	0.16	0.11	0.21	5.23e-09
TCGA KIRC	C TYPE LECTIN RECEPTORS CLRS	0.16	0.124	0.195	2.45e-16
TCGA KIRC	RHO GTPASES ACTIVATE NADPH OXIDASES	0.159	0.119	0.199	2.29e-13
TCGA KIRC	RIPK1 MEDIATED REGULATED NECROSIS	0.158	0.12	0.195	1.48e-14
TCGA KIRC	NF KB ACTIVATION THROUGH FADD RIP 1 PATHWAY MEDIATED BY CASPASE 8 AND 10	0.158	0.109	0.206	3.48e-09
TCGA KIRC	POU5F1 OCT4 SOX2 NANOG REPRESS GENES RELATED TO DIFFERENTIATION	0.157	0.107	0.206	6.35e-09
TCGA KIRC	ORC1 REMOVAL FROM CHROMATIN	0.156	0.0964	0.216	2.15e-06
TCGA KIRC	DNA REPLICATION PRE INITIATION	0.156	0.101	0.21	1.81e-07
TCGA KIRC	APC C MEDIATED DEGRADATION OF CELL CYCLE PROTEINS	0.156	0.102	0.21	1.51e-07
TCGA KIRC	G0 AND EARLY G1	0.155	0.106	0.203	5.68e-09
TCGA KIRC	TRANSCRIPTIONAL REGULATION OF GRANULOPOIESIS	0.155	0.114	0.195	2e-12
TCGA KIRC	SIGNALING BY KIT IN DISEASE	0.155	0.104	0.205	2.44e-08
TCGA KIRC	ACTIVATED NTRK2 SIGNALS THROUGH CDK5	0.154	0.0982	0.21	5.36e-07
TCGA KIRC	VITAMIN B2 RIBOFLAVIN METABOLISM	0.153	0.0821	0.225	0.000108
TCGA KIRC	REGULATION OF RUNX3 EXPRESSION AND ACTIVITY	0.152	0.0916	0.213	5.56e-06
TCGA KIRC	STAT3 NUCLEAR EVENTS DOWNSTREAM OF ALK SIGNALING	0.152	0.0906	0.213	6.85e-06
TCGA KIRC	POLO LIKE KINASE MEDIATED EVENTS	0.152	0.0912	0.212	5.36e-06
TCGA KIRC	SYNTHESIS OF 15 EICOSATETRAENOIC ACID DERIVATIVES	0.152	0.086	0.217	2.89e-05
TCGA KIRC	CLEC7A DECTIN 1 SIGNALING	0.149	0.106	0.192	2.13e-10
TCGA KIRC	DISEASES OF PROGRAMMED CELL DEATH	0.149	0.113	0.185	4.42e-14
TCGA KIRC	UNWINDING OF DNA	0.148	0.0701	0.227	0.00065
TCGA KIRC	STABILIZATION OF P53	0.148	0.0875	0.209	9.99e-06
TCGA KIRC	DEX H BOX HELICASES ACTIVATE TYPE I IFN AND INFLAMMATORY CYTOKINES PRODUCTION	0.147	0.0841	0.211	2.56e-05
TCGA KIRC	PROCESSIVE SYNTHESIS ON THE LAGGING STRAND	0.147	0.0867	0.206	9.18e-06
TCGA KIRC	MATURATION OF SARS COV 2 NUCLEOPROTEIN	0.146	0.106	0.186	2.76e-11
TCGA KIRC	NICOTINATE METABOLISM	0.146	0.11	0.182	1.39e-13
TCGA KIRC	FCERI MEDIATED MAPK ACTIVATION	0.146	0.107	0.185	8.26e-12
TCGA KIRC	CDT1 ASSOCIATION WITH THE CDC6 ORC ORIGIN COMPLEX	0.145	0.0806	0.21	5.2e-05
TCGA KIRC	LEUKOTRIENE RECEPTORS	0.145	0.0752	0.216	0.000191
TCGA KIRC	ERYTHROPOIETIN ACTIVATES PHOSPHOLIPASE C GAMMA PLCG	0.144	0.086	0.202	6.77e-06
TCGA KIRC	COMPLEMENT CASCADE	0.144	0.0998	0.188	2.39e-09
TCGA KIRC	DECTIN 1 MEDIATED NONCANONICAL NF KB SIGNALING	0.143	0.0833	0.203	1.49e-05
TCGA KIRC	TNFR1 INDUCED NFKAPPAB SIGNALING PATHWAY	0.143	0.113	0.173	3.78e-18
TCGA KIRC	EICOSANOID LIGAND BINDING RECEPTORS	0.142	0.0923	0.192	2.05e-07
TCGA KIRC	FC EPSILON RECEPTOR FCERI SIGNALING	0.142	0.108	0.176	4.08e-14
TCGA KIRC	ADAPTIVE IMMUNE SYSTEM	0.14	0.114	0.166	4.04e-22
TCGA KIRC	PARASITE INFECTION	0.14	0.0952	0.185	1.2e-08
TCGA KIRC	FCERI MEDIATED NF KB ACTIVATION	0.14	0.0924	0.187	6.81e-08
TCGA KIRC	ROLE OF LAT2 NTAL LAB ON CALCIUM MOBILIZATION	0.139	0.0859	0.193	2.26e-06
TCGA KIRC	APC C CDH1 MEDIATED DEGRADATION OF CDC20 AND OTHER APC C CDH1 TARGETED PROTEINS IN LATE MITOSIS EARLY G1	0.139	0.0815	0.197	1.26e-05
TCGA KIRC	SCF SKP2 MEDIATED DEGRADATION OF P27 P21	0.139	0.0785	0.2	3.45e-05
TCGA KIRC	CLASS A 1 RHODOPSIN LIKE RECEPTORS	0.139	0.116	0.161	9.08e-29
TCGA KIRC	DEFECTIVE CHST6 CAUSES MCDC1	0.138	0.0622	0.214	0.0011
TCGA KIRC	PRC2 METHYLATES HISTONES AND DNA	0.138	0.0846	0.192	2.87e-06
TCGA KIRC	SWITCHING OF ORIGINS TO A POST REPLICATIVE STATE	0.138	0.0838	0.192	3.97e-06
TCGA KIRC	DDX58 IFIH1 MEDIATED INDUCTION OF INTERFERON ALPHA BETA	0.138	0.114	0.161	1.3e-25
TCGA KIRC	HOST INTERACTIONS OF HIV FACTORS	0.138	0.0942	0.181	7.8e-09
TCGA KIRC	FCGR3A MEDIATED IL10 SYNTHESIS	0.138	0.0912	0.184	6.85e-08
TCGA KIRC	DNA REPLICATION	0.137	0.0877	0.187	4.93e-07
TCGA KIRC	MHC CLASS II ANTIGEN PRESENTATION	0.137	0.0997	0.174	1.82e-11
TCGA KIRC	SIGNALING BY SCF KIT	0.137	0.0943	0.179	3.66e-09
TCGA KIRC	INTERLEUKIN 1 FAMILY SIGNALING	0.137	0.102	0.172	1.03e-12
TCGA KIRC	REGULATION OF SIGNALING BY CBL	0.135	0.088	0.182	1.88e-07
TCGA KIRC	INTERLEUKIN 6 SIGNALING	0.134	0.0709	0.198	0.000138
TCGA KIRC	TRAIL SIGNALING	0.134	0.0757	0.192	3.28e-05
TCGA KIRC	TOLL LIKE RECEPTOR CASCADES	0.134	0.103	0.164	6.49e-16
TCGA KIRC	MITOCHONDRIAL UNCOUPLING	0.133	0.0674	0.198	0.000261
TCGA KIRC	ACTIVATION OF CASPASES THROUGH APOPTOSOME MEDIATED CLEAVAGE	0.133	0.0744	0.191	3.97e-05
TCGA KIRC	INNATE IMMUNE SYSTEM	0.132	0.101	0.164	8.54e-15
TCGA KIRC	LTC4 CYSLTR MEDIATED IL4 PRODUCTION	0.132	0.0748	0.19	3.23e-05
TCGA KIRC	DEPOSITION OF NEW CENPA CONTAINING NUCLEOSOMES AT THE CENTROMERE	0.132	0.0753	0.189	2.65e-05
TCGA KIRC	RUNX2 REGULATES CHONDROCYTE MATURATION	0.132	0.0692	0.194	0.000152
TCGA KIRC	AUF1 HNRNP D0 BINDS AND DESTABILIZES MRNA	0.131	0.0667	0.196	0.000255
TCGA KIRC	PROSTANOID LIGAND RECEPTORS	0.131	0.0713	0.191	7.72e-05
TCGA KIRC	DOWNSTREAM SIGNALING EVENTS OF B CELL RECEPTOR BCR	0.131	0.0828	0.179	7.94e-07
TCGA KIRC	REGULATION OF RUNX2 EXPRESSION AND ACTIVITY	0.131	0.0798	0.182	3.51e-06
TCGA KIRC	SYNTHESIS OF DNA	0.13	0.0786	0.181	4.43e-06
TCGA KIRC	BIOSYNTHESIS OF EPA DERIVED SPMS	0.13	0.0732	0.186	3.28e-05
TCGA KIRC	FORMYL PEPTIDE RECEPTORS BIND FORMYL PEPTIDES AND MANY OTHER LIGANDS	0.129	0.0636	0.195	0.000404
TCGA KIRC	NEGATIVE REGULATION OF NOTCH4 SIGNALING	0.129	0.0641	0.195	0.000366
TCGA KIRC	ACTIVATION OF THE PRE REPLICATIVE COMPLEX	0.129	0.0682	0.19	0.000138
TCGA KIRC	RELEASE OF APOPTOTIC FACTORS FROM THE MITOCHONDRIA	0.129	0.0468	0.212	0.00519
TCGA KIRC	RUNX1 REGULATES TRANSCRIPTION OF GENES INVOLVED IN DIFFERENTIATION OF HSCS	0.129	0.0766	0.182	8.38e-06
TCGA KIRC	FCGAMMA RECEPTOR FCGR DEPENDENT PHAGOCYTOSIS	0.129	0.0884	0.169	6.04e-09
TCGA KIRC	G1 S SPECIFIC TRANSCRIPTION	0.128	0.076	0.18	8.6e-06
TCGA KIRC	ACTIVATION OF ATR IN RESPONSE TO REPLICATION STRESS	0.128	0.0697	0.186	7.68e-05
TCGA KIRC	ACTIVATION OF NOXA AND TRANSLOCATION TO MITOCHONDRIA	0.127	0.0611	0.193	0.000522
TCGA KIRC	NEF MEDIATED CD4 DOWN REGULATION	0.125	0.0625	0.187	0.000304
TCGA KIRC	TP53 REGULATES TRANSCRIPTION OF GENES INVOLVED IN G2 CELL CYCLE ARREST	0.124	0.0741	0.175	7.46e-06
TCGA KIRC	REGULATION OF GENE EXPRESSION IN ENDOCRINE COMMITTED NEUROG3 PROGENITOR CELLS	0.124	0.071	0.177	2.32e-05
TCGA KIRC	MET INTERACTS WITH TNS PROTEINS	0.124	0.0538	0.193	0.00148
TCGA KIRC	DEFECTIVE B4GALT1 CAUSES B4GALT1 CDG CDG 2D	0.123	0.0478	0.198	0.00347
TCGA KIRC	DEGRADATION OF AXIN	0.123	0.0639	0.182	0.000179
TCGA KIRC	MITOTIC G1 PHASE AND G1 S TRANSITION	0.123	0.0791	0.166	3.16e-07
TCGA KIRC	ABERRANT REGULATION OF MITOTIC G1 S TRANSITION IN CANCER DUE TO RB1 DEFECTS	0.122	0.0781	0.167	5.04e-07
TCGA KIRC	DEGRADATION OF GLI1 BY THE PROTEASOME	0.122	0.0636	0.181	0.000172
TCGA KIRC	BH3 ONLY PROTEINS ASSOCIATE WITH AND INACTIVATE ANTI APOPTOTIC BCL 2 MEMBERS	0.122	0.072	0.172	9.68e-06
TCGA KIRC	METABOLISM OF POLYAMINES	0.12	0.0581	0.183	0.000506
TCGA KIRC	THE ROLE OF GTSE1 IN G2 M PROGRESSION AFTER G2 CHECKPOINT	0.12	0.0605	0.179	0.000275
TCGA KIRC	G2 M CHECKPOINTS	0.12	0.0743	0.165	1.63e-06
TCGA KIRC	ACETYLCHOLINE INHIBITS CONTRACTION OF OUTER HAIR CELLS	0.119	0.061	0.177	0.000227
TCGA KIRC	DEFENSINS	0.119	0.0795	0.159	4.05e-08
TCGA KIRC	DNA STRAND ELONGATION	0.119	0.0554	0.182	0.00077
TCGA KIRC	TP53 REGULATES TRANSCRIPTION OF CELL DEATH GENES	0.119	0.0866	0.151	1.42e-11
TCGA KIRC	INTERLEUKIN 1 SIGNALING	0.119	0.0754	0.162	6.41e-07
TCGA KIRC	REGULATION OF HMOX1 EXPRESSION AND ACTIVITY	0.118	0.0587	0.178	0.000363
TCGA KIRC	CD209 DC SIGN SIGNALING	0.116	0.0709	0.162	3.51e-06
TCGA KIRC	SYNTHESIS OF LIPOXINS LX	0.116	0.0563	0.175	0.000462
TCGA KIRC	CONSTITUTIVE SIGNALING BY ABERRANT PI3K IN CANCER	0.116	0.0874	0.144	9.32e-14
TCGA KIRC	INTERLEUKIN 7 SIGNALING	0.115	0.0739	0.156	3.91e-07
TCGA KIRC	CELL SURFACE INTERACTIONS AT THE VASCULAR WALL	0.115	0.0853	0.144	1.07e-12
TCGA KIRC	TANDEM PORE DOMAIN POTASSIUM CHANNELS	0.114	0.0675	0.161	1e-05
TCGA KIRC	GRB2 SOS PROVIDES LINKAGE TO MAPK SIGNALING FOR INTEGRINS	0.114	0.0612	0.168	0.000107
TCGA KIRC	TICAM1 RIP1 MEDIATED IKK COMPLEX RECRUITMENT	0.114	0.0702	0.158	2.57e-06
TCGA KIRC	COMPETING ENDOGENOUS RNAS CERNAS REGULATE PTEN TRANSLATION	0.114	0.0325	0.195	0.0127
TCGA KIRC	DEFECTIVE ST3GAL3 CAUSES MCT12 AND EIEE15	0.114	0.04	0.188	0.00596
TCGA KIRC	SIGNALING BY ALK	0.113	0.0723	0.154	4.47e-07
TCGA KIRC	RHOBTB3 ATPASE CYCLE	0.113	0.0656	0.16	1.49e-05
TCGA KIRC	RESOLUTION OF D LOOP STRUCTURES	0.112	0.055	0.169	0.000415
TCGA KIRC	DEGRADATION OF DVL	0.112	0.0505	0.173	0.00107
TCGA KIRC	CHYLOMICRON CLEARANCE	0.112	0.0504	0.173	0.00107
TCGA KIRC	DEFECTIVE CFTR CAUSES CYSTIC FIBROSIS	0.111	0.0501	0.173	0.00111
TCGA KIRC	CD28 DEPENDENT PI3K AKT SIGNALING	0.111	0.0784	0.144	6.84e-10
TCGA KIRC	FANCONI ANEMIA PATHWAY	0.111	0.0739	0.148	5.07e-08
TCGA KIRC	SEPARATION OF SISTER CHROMATIDS	0.11	0.0683	0.152	1.83e-06
TCGA KIRC	HEDGEHOG LIGAND BIOGENESIS	0.11	0.0509	0.169	0.000812
TCGA KIRC	PROGRAMMED CELL DEATH	0.11	0.0766	0.143	1.32e-09
TCGA KIRC	RESOLUTION OF D LOOP STRUCTURES THROUGH SYNTHESIS DEPENDENT STRAND ANNEALING SDSA	0.108	0.0486	0.168	0.00111
TCGA KIRC	TRAF6 MEDIATED IRF7 ACTIVATION	0.108	0.0723	0.143	3.32e-08
TCGA KIRC	CELL CYCLE CHECKPOINTS	0.107	0.0646	0.149	4.21e-06
TCGA KIRC	G ALPHA I SIGNALLING EVENTS	0.106	0.0823	0.13	7.57e-16
TCGA KIRC	MET RECEPTOR RECYCLING	0.105	0.0536	0.156	0.00023
TCGA KIRC	SEROTONIN AND MELATONIN BIOSYNTHESIS	0.105	0.0412	0.168	0.00316
TCGA KIRC	PREVENTION OF PHAGOSOMAL LYSOSOMAL FUSION	0.105	0.0449	0.164	0.00168
TCGA KIRC	REGULATION OF COMMISSURAL AXON PATHFINDING BY SLIT AND ROBO	0.104	0.0489	0.159	0.000692
TCGA KIRC	STAT5 ACTIVATION DOWNSTREAM OF FLT3 ITD MUTANTS	0.104	0.0496	0.158	0.000585
TCGA KIRC	SMAC XIAP REGULATED APOPTOTIC RESPONSE	0.104	0.0486	0.159	0.000717
TCGA KIRC	ASYMMETRIC LOCALIZATION OF PCP PROTEINS	0.103	0.049	0.158	0.000625
TCGA KIRC	TP53 REGULATES TRANSCRIPTION OF GENES INVOLVED IN CYTOCHROME C RELEASE	0.103	0.0684	0.137	4.53e-08
TCGA KIRC	FORMATION OF SENESCENCE ASSOCIATED HETEROCHROMATIN FOCI SAHF	0.102	0.0501	0.155	0.000439
TCGA KIRC	TRANSCRIPTION OF E2F TARGETS UNDER NEGATIVE CONTROL BY DREAM COMPLEX	0.102	0.0562	0.148	6.2e-05
TCGA KIRC	APOPTOTIC FACTOR MEDIATED RESPONSE	0.102	0.0609	0.142	6.21e-06
TCGA KIRC	RHOH GTPASE CYCLE	0.102	0.0665	0.137	1.4e-07
TCGA KIRC	REGULATION OF RAS BY GAPS	0.102	0.0529	0.15	0.000173
TCGA KIRC	CD163 MEDIATING AN ANTI INFLAMMATORY RESPONSE	0.101	0.0386	0.164	0.00393
TCGA KIRC	GROWTH HORMONE RECEPTOR SIGNALING	0.101	0.0637	0.137	6.98e-07
TCGA KIRC	G PROTEIN BETA GAMMA SIGNALLING	0.1	0.0625	0.137	1.3e-06
TCGA KIRC	RUNX3 REGULATES P14 ARF	0.1	0.0489	0.151	0.000433
TCGA KIRC	LAGGING STRAND SYNTHESIS	0.0998	0.0403	0.159	0.00264
TCGA KIRC	LEISHMANIA INFECTION	0.0997	0.0715	0.128	1.02e-10
TCGA KIRC	TP53 REGULATES TRANSCRIPTION OF CELL CYCLE GENES	0.0996	0.0591	0.14	8.45e-06
TCGA KIRC	POU5F1 OCT4 SOX2 NANOG ACTIVATE GENES RELATED TO PROLIFERATION	0.0996	0.058	0.141	1.48e-05
TCGA KIRC	HIGHLY CALCIUM PERMEABLE NICOTINIC ACETYLCHOLINE RECEPTORS	0.0991	0.0444	0.154	0.00114
TCGA KIRC	MET ACTIVATES RAP1 AND RAC1	0.0988	0.036	0.162	0.00501
TCGA KIRC	CYCLIN A CDK2 ASSOCIATED EVENTS AT S PHASE ENTRY	0.0987	0.0499	0.148	0.000274
TCGA KIRC	TRAF6 MEDIATED INDUCTION OF TAK1 COMPLEX WITHIN TLR4 COMPLEX	0.0986	0.0581	0.139	1.01e-05
TCGA KIRC	MITOTIC SPINDLE CHECKPOINT	0.0979	0.0562	0.14	2.19e-05
TCGA KIRC	GDP FUCOSE BIOSYNTHESIS	0.0975	0.0225	0.173	0.0211
TCGA KIRC	DEFECTIVE INTRINSIC PATHWAY FOR APOPTOSIS	0.0973	0.0553	0.139	2.8e-05
TCGA KIRC	ROS AND RNS PRODUCTION IN PHAGOCYTES	0.0973	0.0505	0.144	0.00018
TCGA KIRC	ACYL CHAIN REMODELLING OF PG	0.0967	0.0524	0.141	8.49e-05
TCGA KIRC	ACYL CHAIN REMODELLING OF PI	0.0952	0.0542	0.136	2.66e-05
TCGA KIRC	S PHASE	0.0952	0.0527	0.138	5.29e-05
TCGA KIRC	NEUTROPHIL DEGRANULATION	0.095	0.0557	0.134	1.17e-05
TCGA KIRC	CYTOSOLIC SENSORS OF PATHOGEN ASSOCIATED DNA	0.0949	0.065	0.125	7.8e-09
TCGA KIRC	SEMA3A PAK DEPENDENT AXON REPULSION	0.0949	0.0455	0.144	0.000558
TCGA KIRC	TRANSCRIPTION OF E2F TARGETS UNDER NEGATIVE CONTROL BY P107 RBL1 AND P130 RBL2 IN COMPLEX WITH HDAC1	0.0947	0.0484	0.141	0.00023
TCGA KIRC	EICOSANOIDS	0.0945	0.0411	0.148	0.00149
TCGA KIRC	REGULATION OF MRNA STABILITY BY PROTEINS THAT BIND AU RICH ELEMENTS	0.0944	0.0442	0.145	0.00072
TCGA KIRC	PCP CE PATHWAY	0.0942	0.0466	0.142	0.00037
TCGA KIRC	ELEVATION OF CYTOSOLIC CA2 LEVELS	0.0941	0.0531	0.135	3.34e-05
TCGA KIRC	HIGHLY CALCIUM PERMEABLE POSTSYNAPTIC NICOTINIC ACETYLCHOLINE RECEPTORS	0.0938	0.0421	0.145	0.00112
TCGA KIRC	EFFECTS OF PIP2 HYDROLYSIS	0.093	0.0547	0.131	1.09e-05
TCGA KIRC	HEME DEGRADATION	0.0927	0.0397	0.146	0.00169
TCGA KIRC	SYNTHESIS OF 12 EICOSATETRAENOIC ACID DERIVATIVES	0.0927	0.0318	0.154	0.00663
TCGA KIRC	ACYL CHAIN REMODELLING OF PC	0.0921	0.0572	0.127	1.68e-06
TCGA KIRC	APC CDC20 MEDIATED DEGRADATION OF NEK2A	0.0921	0.0444	0.14	0.000512
TCGA KIRC	IKBA VARIANT LEADS TO EDA ID	0.0918	0.0302	0.153	0.00775
TCGA KIRC	INHIBITION OF THE PROTEOLYTIC ACTIVITY OF APC C REQUIRED FOR THE ONSET OF ANAPHASE BY MITOTIC SPINDLE CHECKPOINT COMPONENTS	0.0918	0.0449	0.139	0.000429
TCGA KIRC	UCH PROTEINASES	0.0917	0.0465	0.137	0.000257
TCGA KIRC	RESOLUTION OF SISTER CHROMATID COHESION	0.0915	0.0482	0.135	0.000143
TCGA KIRC	PRESYNAPTIC NICOTINIC ACETYLCHOLINE RECEPTORS	0.0905	0.0421	0.139	0.00077
TCGA KIRC	MAPK6 MAPK4 SIGNALING	0.0904	0.0463	0.134	0.000225
TCGA KIRC	MISMATCH REPAIR	0.0903	0.0331	0.147	0.00488
TCGA KIRC	MET ACTIVATES PTPN11	0.0901	0.015	0.165	0.0346
TCGA KIRC	RHO GTPASES ACTIVATE WASPS AND WAVES	0.09	0.0428	0.137	0.000607
TCGA KIRC	TRP CHANNELS	0.0899	0.0579	0.122	3.27e-07
TCGA KIRC	PROCESSIVE SYNTHESIS ON THE C STRAND OF THE TELOMERE	0.0898	0.0431	0.137	0.000538
TCGA KIRC	DISEASES OF DNA REPAIR	0.0892	0.0372	0.141	0.00209
TCGA KIRC	APOPTOSIS	0.0892	0.0554	0.123	1.68e-06
TCGA KIRC	GPCR LIGAND BINDING	0.0891	0.0677	0.11	2.9e-14
TCGA KIRC	INITIATION OF NUCLEAR ENVELOPE NE REFORMATION	0.0889	0.0418	0.136	0.0007
TCGA KIRC	OVARIAN TUMOR DOMAIN PROTEASES	0.0889	0.059	0.119	6.14e-08
TCGA KIRC	POLYMERASE SWITCHING	0.0887	0.0267	0.151	0.0108
TCGA KIRC	CTLA4 INHIBITORY SIGNALING	0.0887	0.0497	0.128	3.9e-05
TCGA KIRC	SPERM MOTILITY AND TAXES	0.0884	0.0314	0.145	0.00572
TCGA KIRC	HYDROLYSIS OF LPC	0.0879	0.0406	0.135	0.000831
TCGA KIRC	2 LTR CIRCLE FORMATION	0.0879	0.0252	0.151	0.0124
TCGA KIRC	TRANSCRIPTIONAL REGULATION BY RUNX1	0.0875	0.0617	0.113	5.65e-10
TCGA KIRC	MITOTIC METAPHASE AND ANAPHASE	0.0874	0.0459	0.129	0.000152
TCGA KIRC	DEFECTIVE CSF2RB CAUSES SMDP5	0.0874	0.0362	0.139	0.00219
TCGA KIRC	ACETYLCHOLINE BINDING AND DOWNSTREAM EVENTS	0.0873	0.0408	0.134	0.000732
TCGA KIRC	CELLULAR RESPONSE TO HYPOXIA	0.087	0.0377	0.136	0.00154
TCGA KIRC	PTK6 REGULATES RTKS AND THEIR EFFECTORS AKT1 AND DOK1	0.0862	0.0343	0.138	0.00294
TCGA KIRC	RUNX1 REGULATES TRANSCRIPTION OF GENES INVOLVED IN INTERLEUKIN SIGNALING	0.0858	0.0182	0.153	0.0247
TCGA KIRC	TFAP2A ACTS AS A TRANSCRIPTIONAL REPRESSOR DURING RETINOIC ACID INDUCED CELL DIFFERENTIATION	0.0855	0.0138	0.157	0.0357
TCGA KIRC	ANTIMICROBIAL PEPTIDES	0.0853	0.0493	0.121	1.75e-05
TCGA KIRC	SCAVENGING OF HEME FROM PLASMA	0.0852	0.0291	0.141	0.00667
TCGA KIRC	RUNX3 REGULATES WNT SIGNALING	0.0848	0.0276	0.142	0.00807
TCGA KIRC	CYCLIN A B1 B2 ASSOCIATED EVENTS DURING G2 M TRANSITION	0.0844	0.0305	0.138	0.00524
TCGA KIRC	INLB MEDIATED ENTRY OF LISTERIA MONOCYTOGENES INTO HOST CELL	0.0838	0.0412	0.126	0.000404
TCGA KIRC	RHO GTPASES ACTIVATE FORMINS	0.0831	0.0457	0.12	6.15e-05
TCGA KIRC	P75NTR RECRUITS SIGNALLING COMPLEXES	0.0826	0.0415	0.124	0.000302
TCGA KIRC	METALLOPROTEASE DUBS	0.0821	0.0352	0.129	0.00171
TCGA KIRC	ANTIVIRAL MECHANISM BY IFN STIMULATED GENES	0.0819	0.041	0.123	0.000316
TCGA KIRC	REGULATION OF PTEN MRNA TRANSLATION	0.0813	0.00918	0.154	0.0478
TCGA KIRC	ROBO RECEPTORS BIND AKAP5	0.0813	0.0276	0.135	0.00688
TCGA KIRC	PHOSPHORYLATION OF THE APC C	0.0812	0.0343	0.128	0.00192
TCGA KIRC	BINDING OF TCF LEF CTNNB1 TO TARGET GENE PROMOTERS	0.0811	0.023	0.139	0.0129
TCGA KIRC	ACTIVATION OF PUMA AND TRANSLOCATION TO MITOCHONDRIA	0.0809	0.029	0.133	0.00545
TCGA KIRC	G ALPHA Q SIGNALLING EVENTS	0.0807	0.0538	0.107	4.45e-08
TCGA KIRC	PYRIMIDINE SALVAGE	0.0806	0.0309	0.13	0.00375
TCGA KIRC	CONDENSATION OF PROPHASE CHROMOSOMES	0.08	0.0191	0.141	0.0198
TCGA KIRC	RUNX1 REGULATES TRANSCRIPTION OF GENES INVOLVED IN DIFFERENTIATION OF KERATINOCYTES	0.08	0.0117	0.148	0.0391
TCGA KIRC	ALPHA DEFENSINS	0.0798	0.0233	0.136	0.0118
TCGA KIRC	RHO GTPASE EFFECTORS	0.0798	0.049	0.111	2.73e-06
TCGA KIRC	SIGNALING BY PDGFR IN DISEASE	0.0792	0.0251	0.133	0.00902
TCGA KIRC	HOMOLOGOUS DNA PAIRING AND STRAND EXCHANGE	0.0791	0.0258	0.132	0.00809
TCGA KIRC	APOPTOSIS INDUCED DNA FRAGMENTATION	0.079	0.0266	0.131	0.00721
TCGA KIRC	WNT LIGAND BIOGENESIS AND TRAFFICKING	0.0779	0.0423	0.114	8.06e-05
TCGA KIRC	DISEASES OF MITOTIC CELL CYCLE	0.0779	0.046	0.11	9.66e-06
TCGA KIRC	SIGNALING BY CYTOSOLIC FGFR1 FUSION MUTANTS	0.0778	0.0199	0.136	0.017
TCGA KIRC	ABC TRANSPORTER DISORDERS	0.0776	0.0256	0.13	0.00768
TCGA KIRC	NEGATIVE REGULATION OF MET ACTIVITY	0.0776	0.0373	0.118	0.000527
TCGA KIRC	INTEGRIN SIGNALING	0.0774	0.0355	0.119	0.000914
TCGA KIRC	NUCLEAR ENVELOPE BREAKDOWN	0.0773	0.035	0.12	0.00103
TCGA KIRC	MEIOTIC RECOMBINATION	0.0773	0.029	0.126	0.00427
TCGA KIRC	SYNTHESIS OF LEUKOTRIENES LT AND EOXINS EX	0.0768	0.0334	0.12	0.00148
TCGA KIRC	PURINE SALVAGE	0.0764	0.0273	0.125	0.00553
TCGA KIRC	RAF INDEPENDENT MAPK1 3 ACTIVATION	0.0764	0.0322	0.121	0.00195
TCGA KIRC	INTRINSIC PATHWAY FOR APOPTOSIS	0.0763	0.0427	0.11	4.01e-05
TCGA KIRC	TELOMERE C STRAND LAGGING STRAND SYNTHESIS	0.0761	0.0267	0.125	0.006
TCGA KIRC	HEMOSTASIS	0.0759	0.0461	0.106	4.08e-06
TCGA KIRC	CELL CYCLE MITOTIC	0.0758	0.0405	0.111	0.000109
TCGA KIRC	HDR THROUGH HOMOLOGOUS RECOMBINATION HRR	0.0754	0.0311	0.12	0.0023
TCGA KIRC	TRANSCRIPTIONAL REGULATION BY RUNX3	0.0753	0.0397	0.111	0.000142
TCGA KIRC	MYD88 INDEPENDENT TLR4 CASCADE	0.075	0.0459	0.104	2.89e-06
TCGA KIRC	PTK6 REGULATES CELL CYCLE	0.0748	0.0187	0.131	0.0179
TCGA KIRC	SEROTONIN RECEPTORS	0.0745	0.0238	0.125	0.00872
TCGA KIRC	TAK1 ACTIVATES NFKB BY PHOSPHORYLATION AND ACTIVATION OF IKKS COMPLEX	0.0743	0.0424	0.106	2.59e-05
TCGA KIRC	DISEASES ASSOCIATED WITH SURFACTANT METABOLISM	0.0741	0.0247	0.124	0.00748
TCGA KIRC	APC C CDC20 MEDIATED DEGRADATION OF CYCLIN B	0.0738	0.0257	0.122	0.00627
TCGA KIRC	ACYL CHAIN REMODELLING OF PS	0.0738	0.0363	0.111	0.000397
TCGA KIRC	LINOLEIC ACID LA METABOLISM	0.0736	0.0153	0.132	0.0255
TCGA KIRC	REGULATION OF PTEN STABILITY AND ACTIVITY	0.0735	0.0241	0.123	0.00793
TCGA KIRC	ANTI INFLAMMATORY RESPONSE FAVOURING LEISHMANIA PARASITE INFECTION	0.0732	0.0449	0.102	2.89e-06
TCGA KIRC	DNA DAMAGE TELOMERE STRESS INDUCED SENESCENCE	0.0728	0.0343	0.111	0.00067
TCGA KIRC	P75NTR SIGNALS VIA NF KB	0.0726	0.0305	0.115	0.002
TCGA KIRC	PYRIMIDINE CATABOLISM	0.0725	0.0249	0.12	0.00659
TCGA KIRC	CYP2E1 REACTIONS	0.0723	0.0171	0.128	0.02
TCGA KIRC	INTEGRATION OF PROVIRUS	0.0723	0.0116	0.133	0.0357
TCGA KIRC	ACTIVATED TAK1 MEDIATES P38 MAPK ACTIVATION	0.072	0.0387	0.105	0.0001
TCGA KIRC	INFECTION WITH MYCOBACTERIUM TUBERCULOSIS	0.0712	0.0339	0.108	0.0006
TCGA KIRC	SYNTHESIS SECRETION AND DEACYLATION OF GHRELIN	0.0708	0.0297	0.112	0.00199
TCGA KIRC	BETA CATENIN INDEPENDENT WNT SIGNALING	0.0704	0.036	0.105	0.000228
TCGA KIRC	HEDGEHOG ON STATE	0.0701	0.0306	0.11	0.00147
TCGA KIRC	DNA REPLICATION INITIATION	0.0694	0.0075	0.131	0.0491
TCGA KIRC	SUMOYLATION OF DNA REPLICATION PROTEINS	0.0681	0.0229	0.113	0.00714
TCGA KIRC	KINESINS	0.0678	0.0323	0.103	0.00059
TCGA KIRC	STRIATED MUSCLE CONTRACTION	0.0676	0.03	0.105	0.00123
TCGA KIRC	TP53 REGULATES TRANSCRIPTION OF SEVERAL ADDITIONAL CELL DEATH GENES WHOSE SPECIFIC ROLES IN P53 DEPENDENT APOPTOSIS REMAIN UNCERTAIN	0.0675	0.0297	0.105	0.00132
TCGA KIRC	NUCLEOTIDE SALVAGE	0.0666	0.0212	0.112	0.00881
TCGA KIRC	SENSORY PERCEPTION OF SALTY TASTE	0.0666	0.00738	0.126	0.0484
TCGA KIRC	SIGNALING BY PDGFRA TRANSMEMBRANE JUXTAMEMBRANE AND KINASE DOMAIN MUTANTS	0.0666	0.0108	0.122	0.0353
TCGA KIRC	CYCLIN D ASSOCIATED EVENTS IN G1	0.0664	0.0344	0.0983	0.000185
TCGA KIRC	TERMINATION OF TRANSLESION DNA SYNTHESIS	0.066	0.0245	0.108	0.00453
TCGA KIRC	RELAXIN RECEPTORS	0.0653	0.0204	0.11	0.00946
TCGA KIRC	SYNTHESIS OF PE	0.0652	0.0115	0.119	0.0322
TCGA KIRC	MITOTIC G2 G2 M PHASES	0.0651	0.0311	0.0991	0.000572
TCGA KIRC	CELL CYCLE	0.0649	0.0322	0.0976	0.000359
TCGA KIRC	CHROMOSOME MAINTENANCE	0.0648	0.0223	0.107	0.0065
TCGA KIRC	RAC1 GTPASE CYCLE	0.0637	0.0259	0.102	0.00253
TCGA KIRC	PLATELET CALCIUM HOMEOSTASIS	0.0637	0.0246	0.103	0.00358
TCGA KIRC	GLYCEROPHOSPHOLIPID CATABOLISM	0.0636	0.0126	0.115	0.0272
TCGA KIRC	ABC FAMILY PROTEINS MEDIATED TRANSPORT	0.0635	0.0224	0.105	0.00587
TCGA KIRC	SIGNALING BY NOTCH4	0.0634	0.0185	0.108	0.0119
TCGA KIRC	DERMATAN SULFATE BIOSYNTHESIS	0.0632	0.00923	0.117	0.0392
TCGA KIRC	DEATH RECEPTOR SIGNALLING	0.063	0.04	0.086	6.57e-07
TCGA KIRC	FBXW7 MUTANTS AND NOTCH1 IN CANCER	0.0629	0.00957	0.116	0.0377
TCGA KIRC	FACTORS INVOLVED IN MEGAKARYOCYTE DEVELOPMENT AND PLATELET PRODUCTION	0.0628	0.0385	0.0871	2.74e-06
TCGA KIRC	HDR THROUGH MMEJ ALT NHEJ	0.0627	0.00679	0.119	0.0491
TCGA KIRC	POLB DEPENDENT LONG PATCH BASE EXCISION REPAIR	0.0623	0.00904	0.116	0.0394
TCGA KIRC	NUCLEAR EVENTS STIMULATED BY ALK SIGNALING IN CANCER	0.0621	0.0188	0.105	0.0105
TCGA KIRC	SEMAPHORIN INTERACTIONS	0.0615	0.0229	0.1	0.00443
TCGA KIRC	TRANSLATION OF SARS COV 1 STRUCTURAL PROTEINS	0.0613	0.0227	0.0999	0.00463
TCGA KIRC	PHASE 4 RESTING MEMBRANE POTENTIAL	0.0611	0.0217	0.101	0.00573
TCGA KIRC	MAP3K8 TPL2 DEPENDENT MAPK1 3 ACTIVATION	0.061	0.0203	0.102	0.00752
TCGA KIRC	ARACHIDONIC ACID METABOLISM	0.0601	0.0266	0.0936	0.00127
TCGA KIRC	COMMON PATHWAY OF FIBRIN CLOT FORMATION	0.06	0.0109	0.109	0.0308
TCGA KIRC	TP53 REGULATES TRANSCRIPTION OF DEATH RECEPTORS AND LIGANDS	0.0597	0.0126	0.107	0.0249
TCGA KIRC	RHOF GTPASE CYCLE	0.0595	0.021	0.098	0.00587
TCGA KIRC	SEMA4D MEDIATED INHIBITION OF CELL ATTACHMENT AND MIGRATION	0.0595	0.00967	0.109	0.0353
TCGA KIRC	EXTENSION OF TELOMERES	0.0594	0.0166	0.102	0.0134
TCGA KIRC	MITOTIC PROMETAPHASE	0.0587	0.0233	0.0942	0.00303
TCGA KIRC	TRAF6 MEDIATED NF KB ACTIVATION	0.0582	0.0257	0.0906	0.00128
TCGA KIRC	TRANSCRIPTIONAL REGULATION BY VENTX	0.0579	0.0284	0.0875	0.000415
TCGA KIRC	INTERLEUKIN 6 FAMILY SIGNALING	0.0579	0.0127	0.103	0.0234
TCGA KIRC	G BETA GAMMA SIGNALLING THROUGH CDC42	0.0573	0.014	0.101	0.0189
TCGA KIRC	HOMOLOGY DIRECTED REPAIR	0.0572	0.019	0.0954	0.00748
TCGA KIRC	ALPHA PROTEIN KINASE 1 SIGNALING PATHWAY	0.0564	0.0127	0.1	0.022
TCGA KIRC	CARGO CONCENTRATION IN THE ER	0.0559	0.00719	0.105	0.0437
TCGA KIRC	SYNTHESIS OF PROSTAGLANDINS PG AND THROMBOXANES TX	0.0559	0.00782	0.104	0.0406
TCGA KIRC	DEFECTIVE C1GALT1C1 CAUSES TNPS	0.0558	0.00961	0.102	0.0332
TCGA KIRC	DEFECTIVE GALNT3 CAUSES HFTC	0.0554	0.00653	0.104	0.0465
TCGA KIRC	FLT3 SIGNALING IN DISEASE	0.0552	0.0155	0.0949	0.0134
TCGA KIRC	MRNA DECAY BY 5 TO 3 EXORIBONUCLEASE	0.0552	0.014	0.0963	0.0172
TCGA KIRC	TRANSLESION SYNTHESIS BY Y FAMILY DNA POLYMERASES BYPASSES LESIONS ON DNA TEMPLATE	0.055	0.0171	0.0929	0.00956
TCGA KIRC	NEGATIVE REGULATION OF THE PI3K AKT NETWORK	0.0545	0.0258	0.0832	0.000632
TCGA KIRC	VOLTAGE GATED POTASSIUM CHANNELS	0.0545	0.0187	0.0904	0.00666
TCGA KIRC	TRANSCRIPTIONAL REGULATION BY RUNX2	0.0545	0.0182	0.0908	0.00745
TCGA KIRC	CONVERSION FROM APC C CDC20 TO APC C CDH1 IN LATE ANAPHASE	0.0534	0.0133	0.0935	0.018
TCGA KIRC	TOLL LIKE RECEPTOR TLR1 TLR2 CASCADE	0.0519	0.0232	0.0805	0.00114
TCGA KIRC	M PHASE	0.0518	0.0179	0.0857	0.00646
TCGA KIRC	PI3K AKT SIGNALING IN CANCER	0.0499	0.0247	0.0751	0.00037
TCGA KIRC	DEUBIQUITINATION	0.0478	0.0241	0.0715	0.000284
TCGA KIRC	UB SPECIFIC PROCESSING PROTEASES	0.0475	0.0191	0.0759	0.00272
TCGA KIRC	JNK C JUN KINASES PHOSPHORYLATION AND ACTIVATION MEDIATED BY ACTIVATED HUMAN TAK1	0.0471	0.0154	0.0788	0.00793
TCGA KIRC	RAC2 GTPASE CYCLE	0.0469	0.00773	0.0861	0.0349
TCGA KIRC	ONCOGENE INDUCED SENESCENCE	0.0457	0.0146	0.0769	0.00881
TCGA KIRC	PLATELET AGGREGATION PLUG FORMATION	0.0449	0.00558	0.0842	0.0447
TCGA KIRC	G ALPHA Z SIGNALLING EVENTS	0.0445	0.00964	0.0794	0.0238
TCGA KIRC	PLATELET ACTIVATION SIGNALING AND AGGREGATION	0.044	0.0105	0.0775	0.0196
TCGA KIRC	ACYL CHAIN REMODELLING OF PE	0.0425	0.00814	0.0769	0.0288
TCGA KIRC	POTENTIAL THERAPEUTICS FOR SARS	0.041	0.0133	0.0687	0.00818
TCGA KIRC	MEIOSIS	0.0404	0.0051	0.0757	0.0442
TCGA KIRC	SENESCENCE ASSOCIATED SECRETORY PHENOTYPE SASP	0.0397	0.00643	0.0729	0.0353
TCGA KIRC	G ALPHA S SIGNALLING EVENTS	0.0393	0.0126	0.066	0.00861
TCGA KIRC	SURFACTANT METABOLISM	0.0393	0.00523	0.0734	0.0424
TCGA KIRC	POTASSIUM CHANNELS	0.0376	0.0112	0.064	0.0111
TCGA KIRC	ADORA2B MEDIATED ANTI INFLAMMATORY CYTOKINES PRODUCTION	0.0371	0.0118	0.0625	0.00895
TCGA KIRC	REPRODUCTION	0.0343	0.00629	0.0623	0.0305
TCGA KIRC	SIGNALING BY GPCR	0.0341	0.00881	0.0593	0.0165
TCGA KIRC	TOLL LIKE RECEPTOR 9 TLR9 CASCADE	0.0338	0.00529	0.0624	0.0367
TCGA KIRC	MAPK FAMILY SIGNALING CASCADES	0.0311	0.00684	0.0553	0.0231
TCGA KIRC	CELLULAR SENESCENCE	0.0243	0.00276	0.0459	0.0476
TCGA KIRC	VISUAL PHOTOTRANSDUCTION	-0.0242	-0.0455	-0.003	0.0449
TCGA KIRC	SIGNALING BY FGFR IN DISEASE	-0.0323	-0.0563	-0.00821	0.0171
TCGA KIRC	SENSORY PERCEPTION	-0.0328	-0.0495	-0.016	0.000424
TCGA KIRC	NEURONAL SYSTEM	-0.0347	-0.0554	-0.014	0.00272
TCGA KIRC	INSULIN RECEPTOR SIGNALLING CASCADE	-0.0348	-0.0649	-0.00463	0.0424
TCGA KIRC	MEMBRANE TRAFFICKING	-0.0348	-0.0641	-0.00552	0.0362
TCGA KIRC	VESICLE MEDIATED TRANSPORT	-0.0359	-0.0643	-0.00742	0.0256
TCGA KIRC	FATTY ACYL COA BIOSYNTHESIS	-0.036	-0.0664	-0.00547	0.0377
TCGA KIRC	SIGNALING BY FGFR4	-0.0369	-0.0627	-0.0111	0.0108
TCGA KIRC	SIGNALING BY FGFR3	-0.0372	-0.0641	-0.0104	0.0136
TCGA KIRC	BIOLOGICAL OXIDATIONS	-0.0375	-0.071	-0.004	0.0495
TCGA KIRC	METABOLISM OF LIPIDS	-0.0385	-0.0609	-0.0161	0.00202
TCGA KIRC	BILE ACID AND BILE SALT METABOLISM	-0.0386	-0.0724	-0.00468	0.0455
TCGA KIRC	NEGATIVE REGULATION OF FGFR1 SIGNALING	-0.0389	-0.0664	-0.0114	0.0118
TCGA KIRC	RAB GEFS EXCHANGE GTP FOR GDP ON RABS	-0.0391	-0.068	-0.0101	0.0164
TCGA KIRC	DISEASES OF GLYCOSYLATION	-0.0391	-0.0709	-0.00736	0.0296
TCGA KIRC	SIGNALING BY FGFR2 IN DISEASE	-0.0395	-0.0628	-0.0163	0.00232
TCGA KIRC	SIGNALING BY EGFR	-0.0399	-0.0743	-0.00563	0.0405
TCGA KIRC	NEUROTRANSMITTER RECEPTORS AND POSTSYNAPTIC SIGNAL TRANSMISSION	-0.041	-0.0626	-0.0194	0.000651
TCGA KIRC	RNA POLYMERASE II TRANSCRIPTION TERMINATION	-0.041	-0.0756	-0.00645	0.0365
TCGA KIRC	RAB REGULATION OF TRAFFICKING	-0.0418	-0.0659	-0.0178	0.0018
TCGA KIRC	NERVOUS SYSTEM DEVELOPMENT	-0.0419	-0.0712	-0.0126	0.0109
TCGA KIRC	NUCLEOTIDE EXCISION REPAIR	-0.0424	-0.0771	-0.00773	0.0308
TCGA KIRC	SIGNALING BY INSULIN RECEPTOR	-0.0429	-0.0701	-0.0156	0.00506
TCGA KIRC	REGULATION OF INSULIN SECRETION	-0.043	-0.0761	-0.00986	0.0212
TCGA KIRC	DISEASES OF METABOLISM	-0.0434	-0.0724	-0.0144	0.00754
TCGA KIRC	ESTROGEN DEPENDENT GENE EXPRESSION	-0.0438	-0.0716	-0.016	0.00492
TCGA KIRC	SLC MEDIATED TRANSMEMBRANE TRANSPORT	-0.0441	-0.0698	-0.0185	0.00201
TCGA KIRC	HCMV INFECTION	-0.0444	-0.0742	-0.0145	0.00793
TCGA KIRC	ER TO GOLGI ANTEROGRADE TRANSPORT	-0.0445	-0.0786	-0.0103	0.0207
TCGA KIRC	B WICH COMPLEX POSITIVELY REGULATES RRNA EXPRESSION	-0.0446	-0.0784	-0.0108	0.0191
TCGA KIRC	TRANSPORT OF BILE SALTS AND ORGANIC ACIDS METAL IONS AND AMINE COMPOUNDS	-0.0446	-0.0778	-0.0115	0.0168
TCGA KIRC	CELLULAR RESPONSE TO HEAT STRESS	-0.0447	-0.0777	-0.0118	0.0159
TCGA KIRC	SUMOYLATION OF RNA BINDING PROTEINS	-0.0453	-0.0822	-0.00851	0.0296
TCGA KIRC	SIGNALING BY PTK6	-0.0456	-0.0742	-0.017	0.00443
TCGA KIRC	RECEPTOR TYPE TYROSINE PROTEIN PHOSPHATASES	-0.046	-0.0846	-0.00748	0.0353
TCGA KIRC	SUMOYLATION OF CHROMATIN ORGANIZATION PROTEINS	-0.0461	-0.0817	-0.0105	0.0215
TCGA KIRC	TBC RABGAPS	-0.0464	-0.0736	-0.0193	0.00217
TCGA KIRC	L1CAM INTERACTIONS	-0.047	-0.078	-0.0161	0.00667
TCGA KIRC	DOWNREGULATION OF TGF BETA RECEPTOR SIGNALING	-0.0473	-0.0855	-0.00903	0.0289
TCGA KIRC	DEVELOPMENTAL BIOLOGY	-0.0485	-0.0718	-0.0251	0.000185
TCGA KIRC	SHC1 EVENTS IN ERBB2 SIGNALING	-0.0485	-0.088	-0.00896	0.0302
TCGA KIRC	METABOLISM OF AMINO ACIDS AND DERIVATIVES	-0.0492	-0.0909	-0.00751	0.0377
TCGA KIRC	RAS ACTIVATION UPON CA2 INFLUX THROUGH NMDA RECEPTOR	-0.0493	-0.085	-0.0135	0.0141
TCGA KIRC	GABA RECEPTOR ACTIVATION	-0.0494	-0.0816	-0.0172	0.00618
TCGA KIRC	DNA DAMAGE RECOGNITION IN GG NER	-0.0498	-0.0908	-0.00875	0.0322
TCGA KIRC	DARPP 32 EVENTS	-0.0503	-0.0939	-0.00673	0.0423
TCGA KIRC	P38MAPK EVENTS	-0.0512	-0.0963	-0.00602	0.0465
TCGA KIRC	UNBLOCKING OF NMDA RECEPTORS GLUTAMATE BINDING AND ACTIVATION	-0.0513	-0.0923	-0.0102	0.0272
TCGA KIRC	FORMATION OF INCISION COMPLEX IN GG NER	-0.0515	-0.0905	-0.0125	0.019
TCGA KIRC	SIGNALING BY FGFR2	-0.0515	-0.0724	-0.0307	7.38e-06
TCGA KIRC	INCRETIN SYNTHESIS SECRETION AND INACTIVATION	-0.0516	-0.0894	-0.0137	0.0155
TCGA KIRC	METABOLISM OF FAT SOLUBLE VITAMINS	-0.0517	-0.0871	-0.0164	0.00898
TCGA KIRC	CILIUM ASSEMBLY	-0.0518	-0.0801	-0.0234	0.00107
TCGA KIRC	METABOLISM OF STEROIDS	-0.0519	-0.0774	-0.0264	0.000253
TCGA KIRC	LONG TERM POTENTIATION	-0.0519	-0.0916	-0.0122	0.0203
TCGA KIRC	ACTIVATED NOTCH1 TRANSMITS SIGNAL TO THE NUCLEUS	-0.0523	-0.089	-0.0156	0.0111
TCGA KIRC	PROCESSING OF INTRONLESS PRE MRNAS	-0.0526	-0.0992	-0.00598	0.0476
TCGA KIRC	REGULATION OF BETA CELL DEVELOPMENT	-0.0528	-0.0861	-0.0194	0.0048
TCGA KIRC	N GLYCAN TRIMMING IN THE ER AND CALNEXIN CALRETICULIN CYCLE	-0.053	-0.0986	-0.00744	0.0406
TCGA KIRC	RAS PROCESSING	-0.0533	-0.099	-0.00767	0.0397
TCGA KIRC	PROCESSING OF CAPPED INTRON CONTAINING PRE MRNA	-0.0534	-0.0908	-0.0161	0.0107
TCGA KIRC	TRANSMISSION ACROSS CHEMICAL SYNAPSES	-0.0537	-0.0736	-0.0337	1.08e-06
TCGA KIRC	SIGNALING BY NTRKS	-0.0537	-0.0877	-0.0196	0.00492
TCGA KIRC	ESR MEDIATED SIGNALING	-0.0542	-0.0822	-0.0262	0.000509
TCGA KIRC	NEGATIVE EPIGENETIC REGULATION OF RRNA EXPRESSION	-0.0542	-0.0854	-0.0231	0.00179
TCGA KIRC	EGFR DOWNREGULATION	-0.0542	-0.0877	-0.0208	0.00376
TCGA KIRC	SIGNALING BY PDGF	-0.0549	-0.0966	-0.0132	0.0195
TCGA KIRC	ACTIVATION OF SMO	-0.055	-0.0985	-0.0116	0.025
TCGA KIRC	DEADENYLATION OF MRNA	-0.0552	-0.1	-0.0102	0.0302
TCGA KIRC	RND1 GTPASE CYCLE	-0.0561	-0.0898	-0.0224	0.00289
TCGA KIRC	DUAL INCISION IN TC NER	-0.0562	-0.0945	-0.0179	0.00884
TCGA KIRC	DISEASES ASSOCIATED WITH O GLYCOSYLATION OF PROTEINS	-0.0566	-0.0927	-0.0204	0.00524
TCGA KIRC	HIV TRANSCRIPTION INITIATION	-0.0568	-0.0921	-0.0215	0.00404
TCGA KIRC	HS GAG DEGRADATION	-0.057	-0.0991	-0.015	0.0159
TCGA KIRC	RETROGRADE TRANSPORT AT THE TRANS GOLGI NETWORK	-0.0573	-0.097	-0.0176	0.00996
TCGA KIRC	RHOQ GTPASE CYCLE	-0.0574	-0.0955	-0.0193	0.00721
TCGA KIRC	TRANSCRIPTION COUPLED NUCLEOTIDE EXCISION REPAIR TC NER	-0.0578	-0.0963	-0.0192	0.00751
TCGA KIRC	RNA POLYMERASE III CHAIN ELONGATION	-0.0578	-0.106	-0.00963	0.0345
TCGA KIRC	INTEGRATION OF ENERGY METABOLISM	-0.058	-0.0853	-0.0307	0.000129
TCGA KIRC	NEGATIVE REGULATION OF MAPK PATHWAY	-0.0581	-0.0939	-0.0223	0.00368
TCGA KIRC	NEGATIVE REGULATION OF NMDA RECEPTOR MEDIATED NEURONAL TRANSMISSION	-0.0585	-0.1	-0.017	0.012
TCGA KIRC	VASOPRESSIN REGULATES RENAL WATER HOMEOSTASIS VIA AQUAPORINS	-0.0586	-0.0942	-0.0231	0.00318
TCGA KIRC	ACTIVATION OF ANTERIOR HOX GENES IN HINDBRAIN DEVELOPMENT DURING EARLY EMBRYOGENESIS	-0.0587	-0.0866	-0.0308	0.000156
TCGA KIRC	FOXO MEDIATED TRANSCRIPTION OF CELL DEATH GENES	-0.0591	-0.103	-0.0155	0.0161
TCGA KIRC	SIGNALING BY FGFR1	-0.0598	-0.0887	-0.0309	0.000194
TCGA KIRC	HATS ACETYLATE HISTONES	-0.0603	-0.0901	-0.0305	0.000269
TCGA KIRC	ER QUALITY CONTROL COMPARTMENT ERQC	-0.0607	-0.109	-0.0124	0.0259
TCGA KIRC	AQUAPORIN MEDIATED TRANSPORT	-0.0608	-0.0911	-0.0305	0.000303
TCGA KIRC	RHOV GTPASE CYCLE	-0.0611	-0.101	-0.0212	0.00634
TCGA KIRC	CREB1 PHOSPHORYLATION THROUGH NMDA RECEPTOR MEDIATED ACTIVATION OF RAS SIGNALING	-0.0612	-0.0976	-0.0247	0.00267
TCGA KIRC	SYNTHESIS OF BILE ACIDS AND BILE SALTS	-0.0612	-0.0987	-0.0237	0.00354
TCGA KIRC	FGFR2B LIGAND BINDING AND ACTIVATION	-0.0613	-0.111	-0.0115	0.0296
TCGA KIRC	SUMOYLATION OF DNA METHYLATION PROTEINS	-0.0614	-0.107	-0.016	0.0162
TCGA KIRC	RHOC GTPASE CYCLE	-0.0616	-0.104	-0.0192	0.00954
TCGA KIRC	SYNTHESIS SECRETION AND INACTIVATION OF GLUCAGON LIKE PEPTIDE 1 GLP 1	-0.0616	-0.102	-0.0213	0.0064
TCGA KIRC	SIGNALING BY NUCLEAR RECEPTORS	-0.0618	-0.0853	-0.0383	1.79e-06
TCGA KIRC	POSITIVE EPIGENETIC REGULATION OF RRNA EXPRESSION	-0.0623	-0.0942	-0.0305	0.000436
TCGA KIRC	PKA ACTIVATION IN GLUCAGON SIGNALLING	-0.0624	-0.11	-0.0146	0.0204
TCGA KIRC	RHOB GTPASE CYCLE	-0.0624	-0.107	-0.0182	0.0118
TCGA KIRC	MRNA SPLICING	-0.0626	-0.103	-0.0222	0.00574
TCGA KIRC	E3 UBIQUITIN LIGASES UBIQUITINATE TARGET PROTEINS	-0.0626	-0.106	-0.0191	0.0103
TCGA KIRC	OLFACTORY SIGNALING PATHWAY	-0.0628	-0.093	-0.0326	0.000182
TCGA KIRC	DOWNREGULATION OF SMAD2 3 SMAD4 TRANSCRIPTIONAL ACTIVITY	-0.0629	-0.109	-0.0169	0.0152
TCGA KIRC	INLA MEDIATED ENTRY OF LISTERIA MONOCYTOGENES INTO HOST CELLS	-0.063	-0.112	-0.0136	0.024
TCGA KIRC	ABORTIVE ELONGATION OF HIV 1 TRANSCRIPT IN THE ABSENCE OF TAT	-0.0634	-0.116	-0.0104	0.0352
TCGA KIRC	COOPERATION OF PDCL PHLP1 AND TRIC CCT IN G PROTEIN BETA FOLDING	-0.0635	-0.103	-0.0239	0.00414
TCGA KIRC	HIV ELONGATION ARREST AND RECOVERY	-0.0635	-0.107	-0.0203	0.00872
TCGA KIRC	SEMA4D INDUCED CELL MIGRATION AND GROWTH CONE COLLAPSE	-0.0636	-0.11	-0.0168	0.0157
TCGA KIRC	ECM PROTEOGLYCANS	-0.0637	-0.119	-0.00866	0.0417
TCGA KIRC	INHIBITION OF DNA RECOMBINATION AT TELOMERE	-0.0638	-0.109	-0.0189	0.0113
TCGA KIRC	AFLATOXIN ACTIVATION AND DETOXIFICATION	-0.0638	-0.121	-0.00701	0.0486
TCGA KIRC	MRNA DECAY BY 3 TO 5 EXORIBONUCLEASE	-0.064	-0.116	-0.0125	0.0281
TCGA KIRC	EXTRA NUCLEAR ESTROGEN SIGNALING	-0.064	-0.0996	-0.0285	0.00121
TCGA KIRC	FOXO MEDIATED TRANSCRIPTION	-0.0649	-0.0946	-0.0352	8.03e-05
TCGA KIRC	NCAM SIGNALING FOR NEURITE OUT GROWTH	-0.0651	-0.105	-0.0255	0.00327
TCGA KIRC	LOSS OF FUNCTION OF MECP2 IN RETT SYNDROME	-0.0655	-0.114	-0.017	0.0163
TCGA KIRC	TRANSCRIPTION OF THE HIV GENOME	-0.0656	-0.0974	-0.0339	0.000199
TCGA KIRC	DNA DAMAGE REVERSAL	-0.0657	-0.122	-0.0096	0.0391
TCGA KIRC	SULFUR AMINO ACID METABOLISM	-0.0657	-0.116	-0.0154	0.0204
TCGA KIRC	METABOLISM OF COFACTORS	-0.0659	-0.116	-0.0157	0.0197
TCGA KIRC	COPI MEDIATED ANTEROGRADE TRANSPORT	-0.066	-0.102	-0.0296	0.00114
TCGA KIRC	SIGNALING BY FGFR	-0.0662	-0.086	-0.0464	9.57e-10
TCGA KIRC	RHO GTPASES ACTIVATE PKNS	-0.0664	-0.109	-0.0241	0.00515
TCGA KIRC	CYTOSOLIC SULFONATION OF SMALL MOLECULES	-0.0667	-0.103	-0.0305	0.000943
TCGA KIRC	GLUTATHIONE CONJUGATION	-0.0668	-0.113	-0.0203	0.0103
TCGA KIRC	SIGNALING BY ERBB2	-0.0668	-0.0957	-0.0379	2.89e-05
TCGA KIRC	NEPHRIN FAMILY INTERACTIONS	-0.067	-0.114	-0.0197	0.0115
TCGA KIRC	HCMV LATE EVENTS	-0.067	-0.103	-0.0313	0.000732
TCGA KIRC	RHOG GTPASE CYCLE	-0.0672	-0.1	-0.0344	0.00023
TCGA KIRC	DNA DOUBLE STRAND BREAK RESPONSE	-0.0676	-0.101	-0.0339	0.000302
TCGA KIRC	BMAL1 CLOCK NPAS2 ACTIVATES CIRCADIAN GENE EXPRESSION	-0.068	-0.114	-0.0222	0.008
TCGA KIRC	SYNTHESIS OF IP2 IP AND INS IN THE CYTOSOL	-0.0681	-0.113	-0.0233	0.00667
TCGA KIRC	PTK6 REGULATES RHO GTPASES RAS GTPASE AND MAP KINASES	-0.0681	-0.116	-0.0202	0.0113
TCGA KIRC	TRANSLOCATION OF SLC2A4 GLUT4 TO THE PLASMA MEMBRANE	-0.0682	-0.103	-0.0331	0.000467
TCGA KIRC	SIGNAL TRANSDUCTION BY L1	-0.0685	-0.115	-0.0216	0.00905
TCGA KIRC	NOTCH3 ACTIVATION AND TRANSMISSION OF SIGNAL TO THE NUCLEUS	-0.0686	-0.11	-0.0271	0.00313
TCGA KIRC	NR1H2 NR1H3 REGULATE GENE EXPRESSION LINKED TO LIPOGENESIS	-0.0689	-0.122	-0.0158	0.0212
TCGA KIRC	HS GAG BIOSYNTHESIS	-0.0692	-0.109	-0.0297	0.00165
TCGA KIRC	ERK MAPK TARGETS	-0.0692	-0.115	-0.023	0.00751
TCGA KIRC	HEME SIGNALING	-0.0695	-0.115	-0.0238	0.00667
TCGA KIRC	TRANSCRIPTIONAL ACTIVITY OF SMAD2 SMAD3 SMAD4 HETEROTRIMER	-0.0696	-0.11	-0.0292	0.00199
TCGA KIRC	FGFR2 ALTERNATIVE SPLICING	-0.0696	-0.108	-0.0307	0.0013
TCGA KIRC	PKA MEDIATED PHOSPHORYLATION OF CREB	-0.0699	-0.123	-0.0171	0.0188
TCGA KIRC	TGF BETA RECEPTOR SIGNALING ACTIVATES SMADS	-0.0702	-0.107	-0.0331	0.000653
TCGA KIRC	SENSORY PROCESSING OF SOUND BY OUTER HAIR CELLS OF THE COCHLEA	-0.0702	-0.1	-0.0403	2.25e-05
TCGA KIRC	PHYSIOLOGICAL FACTORS	-0.0702	-0.116	-0.0249	0.00577
TCGA KIRC	ADRENALINE NORADRENALINE INHIBITS INSULIN SECRETION	-0.0703	-0.112	-0.0286	0.00254
TCGA KIRC	CREB1 PHOSPHORYLATION THROUGH THE ACTIVATION OF ADENYLATE CYCLASE	-0.0703	-0.129	-0.0114	0.0353
TCGA KIRC	NRIF SIGNALS CELL DEATH FROM THE NUCLEUS	-0.0707	-0.118	-0.0237	0.00727
TCGA KIRC	UPTAKE AND ACTIONS OF BACTERIAL TOXINS	-0.0707	-0.101	-0.0407	2.01e-05
TCGA KIRC	ACTIVATION OF NMDA RECEPTORS AND POSTSYNAPTIC EVENTS	-0.0708	-0.0961	-0.0455	3.81e-07
TCGA KIRC	RUNX2 REGULATES OSTEOBLAST DIFFERENTIATION	-0.0708	-0.115	-0.027	0.00384
TCGA KIRC	SYNAPTIC ADHESION LIKE MOLECULES	-0.0712	-0.111	-0.031	0.00149
TCGA KIRC	RND2 GTPASE CYCLE	-0.0713	-0.103	-0.04	4.01e-05
TCGA KIRC	VITAMIN C ASCORBATE METABOLISM	-0.0714	-0.128	-0.0149	0.0254
TCGA KIRC	THE ACTIVATION OF ARYLSULFATASES	-0.0718	-0.126	-0.0179	0.0181
TCGA KIRC	COPI INDEPENDENT GOLGI TO ER RETROGRADE TRAFFIC	-0.0723	-0.111	-0.0335	0.000806
TCGA KIRC	SENSORY PROCESSING OF SOUND	-0.0725	-0.0983	-0.0467	3.35e-07
TCGA KIRC	COBALAMIN CBL VITAMIN B12 TRANSPORT AND METABOLISM	-0.0725	-0.116	-0.0289	0.00293
TCGA KIRC	FORMATION OF THE EARLY ELONGATION COMPLEX	-0.0735	-0.117	-0.03	0.00244
TCGA KIRC	HSP90 CHAPERONE CYCLE FOR STEROID HORMONE RECEPTORS SHR IN THE PRESENCE OF LIGAND	-0.0738	-0.116	-0.0312	0.00187
TCGA KIRC	ACTIVATION OF AMPK DOWNSTREAM OF NMDARS	-0.0739	-0.112	-0.036	0.00046
TCGA KIRC	TACHYKININ RECEPTORS BIND TACHYKININS	-0.074	-0.13	-0.018	0.019
TCGA KIRC	MET ACTIVATES PTK2 SIGNALING	-0.0741	-0.131	-0.0176	0.0199
TCGA KIRC	ZINC INFLUX INTO CELLS BY THE SLC39 GENE FAMILY	-0.0741	-0.126	-0.0219	0.0114
TCGA KIRC	O GLYCOSYLATION OF TSR DOMAIN CONTAINING PROTEINS	-0.0743	-0.124	-0.0247	0.00751
TCGA KIRC	CELL JUNCTION ORGANIZATION	-0.0746	-0.108	-0.0417	4.29e-05
TCGA KIRC	PASSIVE TRANSPORT BY AQUAPORINS	-0.0747	-0.118	-0.0319	0.00177
TCGA KIRC	SIGNALING BY FGFR2 IIIA TM	-0.0749	-0.121	-0.0289	0.00358
TCGA KIRC	CELLULAR HEXOSE TRANSPORT	-0.0749	-0.114	-0.0354	0.000651
TCGA KIRC	SIGNALING BY TGF BETA RECEPTOR COMPLEX	-0.0749	-0.11	-0.0402	9.87e-05
TCGA KIRC	DCC MEDIATED ATTRACTIVE SIGNALING	-0.075	-0.124	-0.0259	0.00641
TCGA KIRC	INTRAFLAGELLAR TRANSPORT	-0.075	-0.115	-0.0347	0.000824
TCGA KIRC	CLASS I PEROXISOMAL MEMBRANE PROTEIN IMPORT	-0.0751	-0.131	-0.0191	0.0172
TCGA KIRC	MYOGENESIS	-0.0751	-0.118	-0.0328	0.00147
TCGA KIRC	SIGNALING BY NOTCH1	-0.0752	-0.108	-0.0422	3.9e-05
TCGA KIRC	TGF BETA RECEPTOR SIGNALING IN EMT EPITHELIAL TO MESENCHYMAL TRANSITION	-0.0753	-0.119	-0.0313	0.00217
TCGA KIRC	DIGESTION OF DIETARY LIPID	-0.0754	-0.13	-0.0212	0.0132
TCGA KIRC	CREATINE METABOLISM	-0.0754	-0.126	-0.0243	0.00847
TCGA KIRC	SMAD2 SMAD3 SMAD4 HETEROTRIMER REGULATES TRANSCRIPTION	-0.0754	-0.112	-0.0389	0.000204
TCGA KIRC	LATE ENDOSOMAL MICROAUTOPHAGY	-0.0755	-0.121	-0.0303	0.00276
TCGA KIRC	GLYCOGEN METABOLISM	-0.0755	-0.114	-0.0366	0.000478
TCGA KIRC	MAPK TARGETS NUCLEAR EVENTS MEDIATED BY MAP KINASES	-0.0756	-0.122	-0.0292	0.00359
TCGA KIRC	ERCC6 CSB AND EHMT2 G9A POSITIVELY REGULATE RRNA EXPRESSION	-0.0758	-0.123	-0.0291	0.00373
TCGA KIRC	UPTAKE AND FUNCTION OF ANTHRAX TOXINS	-0.0758	-0.125	-0.0266	0.00605
TCGA KIRC	RNA POLYMERASE III TRANSCRIPTION INITIATION FROM TYPE 3 PROMOTER	-0.0759	-0.113	-0.0385	0.000261
TCGA KIRC	MATURATION OF PROTEIN 3A	-0.0759	-0.136	-0.0157	0.0256
TCGA KIRC	PHASE 3 RAPID REPOLARISATION	-0.076	-0.13	-0.0224	0.0114
TCGA KIRC	INSERTION OF TAIL ANCHORED PROTEINS INTO THE ENDOPLASMIC RETICULUM MEMBRANE	-0.0761	-0.128	-0.0238	0.00935
TCGA KIRC	ADENYLATE CYCLASE INHIBITORY PATHWAY	-0.0761	-0.128	-0.0239	0.00928
TCGA KIRC	TRANSPORT OF VITAMINS NUCLEOSIDES AND RELATED MOLECULES	-0.0762	-0.107	-0.0452	8.52e-06
TCGA KIRC	PEROXISOMAL PROTEIN IMPORT	-0.0764	-0.13	-0.0229	0.0109
TCGA KIRC	PHASE 0 RAPID DEPOLARISATION	-0.0764	-0.118	-0.0344	0.00109
TCGA KIRC	LIPID PARTICLE ORGANIZATION	-0.0767	-0.133	-0.0208	0.0147
TCGA KIRC	KILLING MECHANISMS	-0.0768	-0.122	-0.0312	0.00254
TCGA KIRC	PHOSPHATE BOND HYDROLYSIS BY NUDT PROTEINS	-0.077	-0.144	-0.00987	0.0437
TCGA KIRC	MULTIFUNCTIONAL ANION EXCHANGERS	-0.077	-0.128	-0.0265	0.00655
TCGA KIRC	SELECTIVE AUTOPHAGY	-0.0772	-0.113	-0.0411	0.000116
TCGA KIRC	RHO GTPASES ACTIVATE RHOTEKIN AND RHOPHILINS	-0.0778	-0.129	-0.0263	0.00704
TCGA KIRC	RNA POLYMERASE I TRANSCRIPTION	-0.0778	-0.108	-0.0481	2.11e-06
TCGA KIRC	VXPX CARGO TARGETING TO CILIUM	-0.0783	-0.117	-0.0398	0.000255
TCGA KIRC	CONSTITUTIVE SIGNALING BY OVEREXPRESSED ERBB2	-0.0791	-0.122	-0.0362	0.000937
TCGA KIRC	NOTCH1 INTRACELLULAR DOMAIN REGULATES TRANSCRIPTION	-0.0796	-0.115	-0.0446	4.01e-05
TCGA KIRC	TP53 REGULATES METABOLIC GENES	-0.0796	-0.117	-0.0427	0.000104
TCGA KIRC	NEGATIVE REGULATION OF TCF DEPENDENT SIGNALING BY DVL INTERACTING PROTEINS	-0.0798	-0.147	-0.0122	0.0375
TCGA KIRC	PI3K AKT ACTIVATION	-0.0799	-0.134	-0.0263	0.00778
TCGA KIRC	FGFR1B LIGAND BINDING AND ACTIVATION	-0.0802	-0.141	-0.0195	0.019
TCGA KIRC	CELLULAR RESPONSE TO STARVATION	-0.0802	-0.142	-0.0188	0.0204
TCGA KIRC	NOTCH HLH TRANSCRIPTION PATHWAY	-0.0804	-0.127	-0.0341	0.00185
TCGA KIRC	PROTEIN PROTEIN INTERACTIONS AT SYNAPSES	-0.0804	-0.105	-0.0554	4.59e-09
TCGA KIRC	GRB2 EVENTS IN ERBB2 SIGNALING	-0.0805	-0.125	-0.0357	0.00127
TCGA KIRC	REMOVAL OF AMINOTERMINAL PROPEPTIDES FROM GAMMA CARBOXYLATED PROTEINS	-0.0809	-0.132	-0.0302	0.0044
TCGA KIRC	MITOPHAGY	-0.0809	-0.134	-0.0279	0.00644
TCGA KIRC	RNA POLYMERASE I PROMOTER ESCAPE	-0.0809	-0.121	-0.0411	0.000253
TCGA KIRC	UREA CYCLE	-0.0811	-0.129	-0.0334	0.0023
TCGA KIRC	SIGNALING BY TGFB FAMILY MEMBERS	-0.0811	-0.114	-0.0487	5.71e-06
TCGA KIRC	NOTCH2 ACTIVATION AND TRANSMISSION OF SIGNAL TO THE NUCLEUS	-0.0812	-0.124	-0.0386	0.000607
TCGA KIRC	ATTACHMENT OF GPI ANCHOR TO UPAR	-0.0813	-0.151	-0.012	0.0388
TCGA KIRC	HIV TRANSCRIPTION ELONGATION	-0.0819	-0.12	-0.0437	0.000116
TCGA KIRC	NETRIN 1 SIGNALING	-0.082	-0.123	-0.0408	0.00035
TCGA KIRC	RSK ACTIVATION	-0.082	-0.147	-0.017	0.0255
TCGA KIRC	HDACS DEACETYLATE HISTONES	-0.082	-0.115	-0.0494	5.2e-06
TCGA KIRC	TRNA AMINOACYLATION	-0.0821	-0.141	-0.0228	0.0137
TCGA KIRC	TRANSLATION	-0.0821	-0.141	-0.0233	0.0129
TCGA KIRC	GAMMA CARBOXYLATION TRANSPORT AND AMINO TERMINAL CLEAVAGE OF PROTEINS	-0.0824	-0.13	-0.0351	0.0018
TCGA KIRC	REGULATED PROTEOLYSIS OF P75NTR	-0.0826	-0.137	-0.0283	0.00667
TCGA KIRC	MUCOPOLYSACCHARIDOSES	-0.0833	-0.139	-0.0279	0.0073
TCGA KIRC	RUNX1 INTERACTS WITH CO FACTORS WHOSE PRECISE EFFECT ON RUNX1 TARGETS IS NOT KNOWN	-0.0834	-0.121	-0.0463	4.94e-05
TCGA KIRC	FORMATION OF RNA POL II ELONGATION COMPLEX	-0.0834	-0.116	-0.0509	3.37e-06
TCGA KIRC	DISASSEMBLY OF THE DESTRUCTION COMPLEX AND RECRUITMENT OF AXIN TO THE MEMBRANE	-0.0837	-0.114	-0.0531	6.47e-07
TCGA KIRC	MITOCHONDRIAL TRNA AMINOACYLATION	-0.0838	-0.145	-0.0231	0.0139
TCGA KIRC	P75NTR NEGATIVELY REGULATES CELL CYCLE VIA SC1	-0.084	-0.146	-0.0225	0.0152
TCGA KIRC	ORGANELLE BIOGENESIS AND MAINTENANCE	-0.0844	-0.113	-0.0555	1.07e-07
TCGA KIRC	LECTIN PATHWAY OF COMPLEMENT ACTIVATION	-0.0847	-0.142	-0.0271	0.00873
TCGA KIRC	DOPAMINE CLEARANCE FROM THE SYNAPTIC CLEFT	-0.0854	-0.156	-0.0149	0.0327
TCGA KIRC	NEUREXINS AND NEUROLIGINS	-0.0854	-0.113	-0.0582	9.97e-09
TCGA KIRC	PHASE 2 PLATEAU PHASE	-0.0858	-0.136	-0.036	0.00201
TCGA KIRC	VEGFR2 MEDIATED VASCULAR PERMEABILITY	-0.0864	-0.123	-0.0502	1.52e-05
TCGA KIRC	NUCLEAR RECEPTOR TRANSCRIPTION PATHWAY	-0.0867	-0.117	-0.0558	3.22e-07
TCGA KIRC	RNA POLYMERASE I TRANSCRIPTION INITIATION	-0.0867	-0.116	-0.0571	1e-07
TCGA KIRC	REGULATION OF SIGNALING BY NODAL	-0.0867	-0.134	-0.0394	0.000991
TCGA KIRC	PI3K EVENTS IN ERBB2 SIGNALING	-0.0877	-0.137	-0.0382	0.00147
TCGA KIRC	ADENYLATE CYCLASE ACTIVATING PATHWAY	-0.088	-0.145	-0.0315	0.00553
TCGA KIRC	RUNX2 REGULATES BONE DEVELOPMENT	-0.0881	-0.13	-0.0459	0.000172
TCGA KIRC	VASOPRESSIN LIKE RECEPTORS	-0.0886	-0.142	-0.0355	0.00281
TCGA KIRC	SIGNALING BY ERBB2 ECD MUTANTS	-0.0888	-0.134	-0.0433	0.000449
TCGA KIRC	SIGNALING BY NOTCH1 PEST DOMAIN MUTANTS IN CANCER	-0.089	-0.125	-0.0533	6.03e-06
TCGA KIRC	REGULATION OF GENE EXPRESSION IN BETA CELLS	-0.089	-0.124	-0.0536	5.2e-06
TCGA KIRC	MRNA CAPPING	-0.0891	-0.128	-0.0499	4.12e-05
TCGA KIRC	NITRIC OXIDE STIMULATES GUANYLATE CYCLASE	-0.0892	-0.144	-0.0341	0.0038
TCGA KIRC	RETROGRADE NEUROTROPHIN SIGNALLING	-0.0893	-0.134	-0.0442	0.00037
TCGA KIRC	SIGNALING BY RETINOIC ACID	-0.0895	-0.121	-0.0581	2.3e-07
TCGA KIRC	PINK1 PRKN MEDIATED MITOPHAGY	-0.0896	-0.148	-0.0315	0.00592
TCGA KIRC	REGULATION OF LIPID METABOLISM BY PPARALPHA	-0.0898	-0.118	-0.0613	9.16e-09
TCGA KIRC	DEFECTIVE EXT2 CAUSES EXOSTOSES 2	-0.09	-0.143	-0.037	0.00233
TCGA KIRC	CGMP EFFECTS	-0.0902	-0.142	-0.0384	0.0018
TCGA KIRC	RESPIRATORY ELECTRON TRANSPORT ATP SYNTHESIS BY CHEMIOSMOTIC COUPLING AND HEAT PRODUCTION BY UNCOUPLING PROTEINS	-0.0906	-0.163	-0.0184	0.0264
TCGA KIRC	RNA POLYMERASE III TRANSCRIPTION INITIATION FROM TYPE 1 PROMOTER	-0.0909	-0.127	-0.0551	4.21e-06
TCGA KIRC	TRANSCRIPTIONAL REGULATION OF WHITE ADIPOCYTE DIFFERENTIATION	-0.0909	-0.119	-0.0633	1.8e-09
TCGA KIRC	DEACTIVATION OF THE BETA CATENIN TRANSACTIVATING COMPLEX	-0.091	-0.127	-0.0547	5.7e-06
TCGA KIRC	MITOCHONDRIAL TRANSLATION	-0.0916	-0.161	-0.0221	0.0192
TCGA KIRC	PEROXISOMAL LIPID METABOLISM	-0.0929	-0.155	-0.0305	0.00792
TCGA KIRC	CREB3 FACTORS ACTIVATE GENES	-0.093	-0.146	-0.0402	0.00158
TCGA KIRC	FICOLINS BIND TO REPETITIVE CARBOHYDRATE STRUCTURES ON THE TARGET CELL SURFACE	-0.0931	-0.166	-0.02	0.024
TCGA KIRC	RNA POLYMERASE I TRANSCRIPTION TERMINATION	-0.0932	-0.132	-0.0543	1.42e-05
TCGA KIRC	RNA POLYMERASE III TRANSCRIPTION TERMINATION	-0.0932	-0.133	-0.0539	1.81e-05
TCGA KIRC	GAMMA CARBOXYLATION HYPUSINE FORMATION AND ARYLSULFATASE ACTIVATION	-0.0935	-0.13	-0.0573	2.89e-06
TCGA KIRC	NOTCH4 INTRACELLULAR DOMAIN REGULATES TRANSCRIPTION	-0.0935	-0.156	-0.0313	0.0073
TCGA KIRC	EXTRINSIC PATHWAY OF FIBRIN CLOT FORMATION	-0.0936	-0.154	-0.033	0.00587
TCGA KIRC	ERBB2 REGULATES CELL MOTILITY	-0.0939	-0.138	-0.0493	0.000147
TCGA KIRC	SYNTHESIS OF PI	-0.0943	-0.156	-0.0327	0.00632
TCGA KIRC	GAP JUNCTION DEGRADATION	-0.0944	-0.142	-0.0463	0.000415
TCGA KIRC	RAF ACTIVATION	-0.0946	-0.132	-0.0576	3.59e-06
TCGA KIRC	NEUROTRANSMITTER RELEASE CYCLE	-0.0948	-0.121	-0.069	1.82e-11
TCGA KIRC	LIGAND RECEPTOR INTERACTIONS	-0.0948	-0.156	-0.0337	0.00568
TCGA KIRC	CHOLINE CATABOLISM	-0.0948	-0.171	-0.0184	0.0282
TCGA KIRC	GLUTATHIONE SYNTHESIS AND RECYCLING	-0.0954	-0.139	-0.0517	8.47e-05
TCGA KIRC	MITOCHONDRIAL FATTY ACID BETA OXIDATION	-0.0955	-0.157	-0.0338	0.00577
TCGA KIRC	TIGHT JUNCTION INTERACTIONS	-0.0961	-0.137	-0.0556	1.73e-05
TCGA KIRC	MASTL FACILITATES MITOTIC PROGRESSION	-0.0962	-0.153	-0.0391	0.00253
TCGA KIRC	NR1H2 NR1H3 REGULATE GENE EXPRESSION LINKED TO TRIGLYCERIDE LIPOLYSIS IN ADIPOSE	-0.0963	-0.165	-0.0275	0.0127
TCGA KIRC	ARYL HYDROCARBON RECEPTOR SIGNALLING	-0.0965	-0.156	-0.0375	0.00346
TCGA KIRC	SYNTHESIS OF PIPS AT THE LATE ENDOSOME MEMBRANE	-0.0966	-0.16	-0.0335	0.00634
TCGA KIRC	NON INTEGRIN MEMBRANE ECM INTERACTIONS	-0.0972	-0.147	-0.0469	0.000506
TCGA KIRC	SIGNAL ATTENUATION	-0.0972	-0.154	-0.0404	0.00215
TCGA KIRC	TRANSCRIPTIONAL ACTIVATION OF MITOCHONDRIAL BIOGENESIS	-0.098	-0.133	-0.0634	2.72e-07
TCGA KIRC	FORMATION OF TC NER PRE INCISION COMPLEX	-0.0991	-0.14	-0.0585	9.68e-06
TCGA KIRC	ERBB2 ACTIVATES PTK6 SIGNALING	-0.0992	-0.144	-0.054	7.69e-05
TCGA KIRC	PROTEIN LOCALIZATION	-0.0993	-0.151	-0.0477	0.000541
TCGA KIRC	SIGNALING BY ERBB2 IN CANCER	-0.1	-0.141	-0.0592	8.81e-06
TCGA KIRC	SYNTHESIS OF DIPHTHAMIDE EEF2	-0.101	-0.159	-0.0429	0.0018
TCGA KIRC	HDL CLEARANCE	-0.101	-0.171	-0.0309	0.0102
TCGA KIRC	ATTACHMENT AND ENTRY	-0.101	-0.175	-0.0282	0.0136
TCGA KIRC	AUTOPHAGY	-0.101	-0.134	-0.0687	1.53e-08
TCGA KIRC	LOSS OF MECP2 BINDING ABILITY TO THE NCOR SMRT COMPLEX	-0.102	-0.159	-0.0452	0.00127
TCGA KIRC	TRANSPORT OF NUCLEOSIDES AND FREE PURINE AND PYRIMIDINE BASES ACROSS THE PLASMA MEMBRANE	-0.102	-0.15	-0.0548	0.000104
TCGA KIRC	CATION COUPLED CHLORIDE COTRANSPORTERS	-0.102	-0.164	-0.0404	0.00309
TCGA KIRC	RESPIRATORY ELECTRON TRANSPORT	-0.102	-0.178	-0.0271	0.0157
TCGA KIRC	PEXOPHAGY	-0.103	-0.155	-0.0509	0.000379
TCGA KIRC	RND3 GTPASE CYCLE	-0.104	-0.14	-0.0671	2.64e-07
TCGA KIRC	PI3K EVENTS IN ERBB4 SIGNALING	-0.104	-0.158	-0.0509	0.000441
TCGA KIRC	SUMOYLATION OF INTRACELLULAR RECEPTORS	-0.104	-0.137	-0.0713	7.8e-09
TCGA KIRC	NOTCH4 ACTIVATION AND TRANSMISSION OF SIGNAL TO THE NUCLEUS	-0.105	-0.159	-0.0506	0.000494
TCGA KIRC	GLUTAMATE NEUROTRANSMITTER RELEASE CYCLE	-0.106	-0.139	-0.0725	7.73e-09
TCGA KIRC	INTERLEUKIN 36 PATHWAY	-0.106	-0.19	-0.0226	0.0246
TCGA KIRC	RNA POLYMERASE III TRANSCRIPTION	-0.106	-0.137	-0.0755	2.99e-10
TCGA KIRC	IONOTROPIC ACTIVITY OF KAINATE RECEPTORS	-0.108	-0.158	-0.0579	0.000104
TCGA KIRC	MITOCHONDRIAL IRON SULFUR CLUSTER BIOGENESIS	-0.108	-0.171	-0.046	0.00183
TCGA KIRC	FOXO MEDIATED TRANSCRIPTION OF OXIDATIVE STRESS METABOLIC AND NEURONAL GENES	-0.109	-0.144	-0.0725	3.99e-08
TCGA KIRC	CHL1 INTERACTIONS	-0.109	-0.176	-0.0418	0.00367
TCGA KIRC	DEFECTS IN COBALAMIN B12 METABOLISM	-0.111	-0.173	-0.0488	0.00132
TCGA KIRC	REGULATION OF PTEN GENE TRANSCRIPTION	-0.111	-0.143	-0.0785	3.18e-10
TCGA KIRC	SYNTHESIS OF DOLICHYL PHOSPHATE	-0.111	-0.174	-0.0474	0.00172
TCGA KIRC	ENDOSOMAL SORTING COMPLEX REQUIRED FOR TRANSPORT ESCRT	-0.111	-0.161	-0.0603	7.72e-05
TCGA KIRC	MUSCARINIC ACETYLCHOLINE RECEPTORS	-0.111	-0.17	-0.0515	0.000794
TCGA KIRC	CARGO TRAFFICKING TO THE PERICILIARY MEMBRANE	-0.111	-0.148	-0.0741	4.55e-08
TCGA KIRC	PROTEIN METHYLATION	-0.112	-0.167	-0.056	0.000304
TCGA KIRC	AMINO ACIDS REGULATE MTORC1	-0.112	-0.153	-0.0717	4.87e-07
TCGA KIRC	THE CITRIC ACID TCA CYCLE AND RESPIRATORY ELECTRON TRANSPORT	-0.112	-0.173	-0.051	0.000992
TCGA KIRC	GLYCOGEN BREAKDOWN GLYCOGENOLYSIS	-0.112	-0.152	-0.0728	2.27e-07
TCGA KIRC	GLYOXYLATE METABOLISM AND GLYCINE DEGRADATION	-0.113	-0.175	-0.05	0.00125
TCGA KIRC	CIRCADIAN CLOCK	-0.113	-0.15	-0.0761	2.69e-08
TCGA KIRC	SIGNALING BY BMP	-0.113	-0.164	-0.0624	6.01e-05
TCGA KIRC	CALCITONIN LIKE LIGAND RECEPTORS	-0.114	-0.169	-0.0591	0.000187
TCGA KIRC	ADHERENS JUNCTIONS INTERACTIONS	-0.115	-0.155	-0.0745	2.04e-07
TCGA KIRC	COMPLEX I BIOGENESIS	-0.115	-0.195	-0.0351	0.0102
TCGA KIRC	CELL CELL JUNCTION ORGANIZATION	-0.115	-0.145	-0.0845	4.6e-12
TCGA KIRC	MITOCHONDRIAL BIOGENESIS	-0.115	-0.149	-0.0821	2.36e-10
TCGA KIRC	DOWNREGULATION OF ERBB2 SIGNALING	-0.116	-0.15	-0.0825	2.49e-10
TCGA KIRC	ERKS ARE INACTIVATED	-0.116	-0.169	-0.0636	6.71e-05
TCGA KIRC	ESTROGEN DEPENDENT NUCLEAR EVENTS DOWNSTREAM OF ESR MEMBRANE SIGNALING	-0.118	-0.169	-0.0669	2.87e-05
TCGA KIRC	SIGNALING BY NOTCH1 HD DOMAIN MUTANTS IN CANCER	-0.118	-0.173	-0.0628	0.000121
TCGA KIRC	FOXO MEDIATED TRANSCRIPTION OF CELL CYCLE GENES	-0.12	-0.172	-0.0673	3.59e-05
TCGA KIRC	MITOCHONDRIAL FATTY ACID BETA OXIDATION OF UNSATURATED FATTY ACIDS	-0.12	-0.212	-0.0291	0.0192
TCGA KIRC	NR1H2 NR1H3 REGULATE GENE EXPRESSION LINKED TO GLUCONEOGENESIS	-0.121	-0.181	-0.0615	0.000257
TCGA KIRC	UBIQUINOL BIOSYNTHESIS	-0.122	-0.192	-0.0525	0.00166
TCGA KIRC	REGULATION OF FZD BY UBIQUITINATION	-0.124	-0.162	-0.086	2.85e-09
TCGA KIRC	ASSEMBLY OF THE HIV VIRION	-0.124	-0.18	-0.068	6.71e-05
TCGA KIRC	NOSTRIN MEDIATED ENOS TRAFFICKING	-0.124	-0.189	-0.0596	0.000544
TCGA KIRC	SERINE BIOSYNTHESIS	-0.125	-0.175	-0.0746	6.7e-06
TCGA KIRC	CHREBP ACTIVATES METABOLIC GENE EXPRESSION	-0.125	-0.187	-0.063	0.000282
TCGA KIRC	CRISTAE FORMATION	-0.126	-0.195	-0.056	0.00121
TCGA KIRC	REGULATION OF CHOLESTEROL BIOSYNTHESIS BY SREBP SREBF	-0.126	-0.169	-0.0826	1.21e-07
TCGA KIRC	RHOBTB1 GTPASE CYCLE	-0.126	-0.171	-0.0806	4.39e-07
TCGA KIRC	MECP2 REGULATES TRANSCRIPTION OF NEURONAL LIGANDS	-0.126	-0.191	-0.0615	0.000446
TCGA KIRC	CHOLESTEROL BIOSYNTHESIS	-0.126	-0.176	-0.0769	3.59e-06
TCGA KIRC	EGR2 AND SOX10 MEDIATED INITIATION OF SCHWANN CELL MYELINATION	-0.126	-0.173	-0.0795	1.03e-06
TCGA KIRC	TRANSLATION OF REPLICASE AND ASSEMBLY OF THE REPLICATION TRANSCRIPTION COMPLEX	-0.127	-0.178	-0.0755	7.39e-06
TCGA KIRC	RORA ACTIVATES GENE EXPRESSION	-0.127	-0.188	-0.0659	0.000186
TCGA KIRC	RHOBTB GTPASE CYCLE	-0.127	-0.17	-0.0849	4.46e-08
TCGA KIRC	RHOBTB2 GTPASE CYCLE	-0.127	-0.173	-0.0812	5.18e-07
TCGA KIRC	VLDLR INTERNALISATION AND DEGRADATION	-0.128	-0.179	-0.0768	5.64e-06
TCGA KIRC	ERYTHROCYTES TAKE UP CARBON DIOXIDE AND RELEASE OXYGEN	-0.128	-0.187	-0.0693	8.4e-05
TCGA KIRC	AKT PHOSPHORYLATES TARGETS IN THE CYTOSOL	-0.128	-0.165	-0.0921	1.02e-10
TCGA KIRC	ACTIVATION OF THE AP 1 FAMILY OF TRANSCRIPTION FACTORS	-0.129	-0.188	-0.0694	8.95e-05
TCGA KIRC	APOPTOTIC CLEAVAGE OF CELL ADHESION PROTEINS	-0.129	-0.188	-0.0697	8.95e-05
TCGA KIRC	REGULATION OF GENE EXPRESSION BY HYPOXIA INDUCIBLE FACTOR	-0.13	-0.186	-0.0733	3.18e-05
TCGA KIRC	SUMOYLATION OF TRANSCRIPTION COFACTORS	-0.13	-0.165	-0.0938	3.7e-11
TCGA KIRC	METHIONINE SALVAGE PATHWAY	-0.131	-0.196	-0.0653	0.00033
TCGA KIRC	SIGNALING BY TGF BETA RECEPTOR COMPLEX IN CANCER	-0.131	-0.198	-0.0639	0.000457
TCGA KIRC	CITRIC ACID CYCLE TCA CYCLE	-0.131	-0.203	-0.0593	0.00107
TCGA KIRC	LOSS OF FUNCTION OF SMAD2 3 IN CANCER	-0.132	-0.203	-0.0606	0.000869
TCGA KIRC	BUDDING AND MATURATION OF HIV VIRION	-0.132	-0.185	-0.079	6.07e-06
TCGA KIRC	SIGNALING BY ACTIVIN	-0.132	-0.173	-0.0907	5.33e-09
TCGA KIRC	GABA SYNTHESIS RELEASE REUPTAKE AND DEGRADATION	-0.132	-0.167	-0.097	6.51e-12
TCGA KIRC	PROPIONYL COA CATABOLISM	-0.132	-0.214	-0.0505	0.00385
TCGA KIRC	MITOCHONDRIAL PROTEIN IMPORT	-0.132	-0.195	-0.0694	0.000154
TCGA KIRC	RAS SIGNALING DOWNSTREAM OF NF1 LOSS OF FUNCTION VARIANTS	-0.133	-0.196	-0.0695	0.000156
TCGA KIRC	REVERSIBLE HYDRATION OF CARBON DIOXIDE	-0.135	-0.178	-0.0915	1.53e-08
TCGA KIRC	VEGF LIGAND RECEPTOR INTERACTIONS	-0.137	-0.208	-0.0651	0.000599
TCGA KIRC	RHOT1 GTPASE CYCLE	-0.137	-0.205	-0.0695	0.000274
TCGA KIRC	BETA OXIDATION OF LAUROYL COA TO DECANOYL COA COA	-0.138	-0.227	-0.0478	0.00627
TCGA KIRC	BBSOME MEDIATED CARGO TARGETING TO CILIUM	-0.138	-0.19	-0.0848	2.34e-06
TCGA KIRC	AMPK INHIBITS CHREBP TRANSCRIPTIONAL ACTIVATION ACTIVITY	-0.139	-0.188	-0.0899	2.56e-07
TCGA KIRC	NR1H2 NR1H3 REGULATE GENE EXPRESSION TO LIMIT CHOLESTEROL UPTAKE	-0.14	-0.205	-0.0759	8.75e-05
TCGA KIRC	MTORC1 MEDIATED SIGNALLING	-0.141	-0.181	-0.1	2.32e-10
TCGA KIRC	PYRUVATE METABOLISM AND CITRIC ACID TCA CYCLE	-0.141	-0.193	-0.0887	9.18e-07
TCGA KIRC	BRANCHED CHAIN AMINO ACID CATABOLISM	-0.141	-0.208	-0.0735	0.000168
TCGA KIRC	ENERGY DEPENDENT REGULATION OF MTOR BY LKB1 AMPK	-0.141	-0.181	-0.101	1.57e-10
TCGA KIRC	SYNTHESIS OF GLYCOSYLPHOSPHATIDYLINOSITOL GPI	-0.141	-0.19	-0.0923	1.57e-07
TCGA KIRC	DEFECTS IN VITAMIN AND COFACTOR METABOLISM	-0.142	-0.201	-0.0824	1.49e-05
TCGA KIRC	ACETYLCHOLINE NEUROTRANSMITTER RELEASE CYCLE	-0.142	-0.184	-0.101	4.1e-10
TCGA KIRC	TRAFFICKING OF MYRISTOYLATED PROTEINS TO THE CILIUM	-0.142	-0.211	-0.0742	0.000173
TCGA KIRC	SIGNALING BY NOTCH1 T 7 9 NOTCH1 M1580 K2555 TRANSLOCATION MUTANT	-0.142	-0.221	-0.0637	0.00116
TCGA KIRC	ASPARTATE AND ASPARAGINE METABOLISM	-0.143	-0.189	-0.0969	1.4e-08
TCGA KIRC	REGULATION OF LOCALIZATION OF FOXO TRANSCRIPTION FACTORS	-0.143	-0.197	-0.0895	1.35e-06
TCGA KIRC	PYRUVATE METABOLISM	-0.144	-0.186	-0.101	6.5e-10
TCGA KIRC	TRANSPORT OF FATTY ACIDS	-0.145	-0.197	-0.0925	4.91e-07
TCGA KIRC	BETA CATENIN PHOSPHORYLATION CASCADE	-0.146	-0.194	-0.0974	3.99e-08
TCGA KIRC	SIGNALING BY NODAL	-0.146	-0.181	-0.111	1.74e-14
TCGA KIRC	NEGATIVE FEEDBACK REGULATION OF MAPK PATHWAY	-0.146	-0.2	-0.0917	1.03e-06
TCGA KIRC	REGULATION OF FOXO TRANSCRIPTIONAL ACTIVITY BY ACETYLATION	-0.146	-0.208	-0.0841	1.98e-05
TCGA KIRC	MIRO GTPASE CYCLE	-0.146	-0.202	-0.09	2.39e-06
TCGA KIRC	CONSTITUTIVE SIGNALING BY AKT1 E17K IN CANCER	-0.147	-0.18	-0.115	9.93e-17
TCGA KIRC	ACTIVATION OF RAC1 DOWNSTREAM OF NMDARS	-0.148	-0.21	-0.0853	1.88e-05
TCGA KIRC	LYSINE CATABOLISM	-0.149	-0.216	-0.0816	6.72e-05
TCGA KIRC	CARNITINE METABOLISM	-0.15	-0.197	-0.104	4.35e-09
TCGA KIRC	MTOR SIGNALLING	-0.151	-0.181	-0.12	4.53e-19
TCGA KIRC	ENOS ACTIVATION	-0.151	-0.199	-0.103	9.53e-09
TCGA KIRC	LAMININ INTERACTIONS	-0.152	-0.209	-0.0944	1.68e-06
TCGA KIRC	NOREPINEPHRINE NEUROTRANSMITTER RELEASE CYCLE	-0.152	-0.191	-0.113	7.39e-13
TCGA KIRC	MITOCHONDRIAL FATTY ACID BETA OXIDATION OF SATURATED FATTY ACIDS	-0.152	-0.232	-0.0726	0.000596
TCGA KIRC	MOLYBDENUM COFACTOR BIOSYNTHESIS	-0.153	-0.214	-0.0912	6.86e-06
TCGA KIRC	SIGNALING BY HIPPO	-0.154	-0.212	-0.0965	1.24e-06
TCGA KIRC	PRE NOTCH PROCESSING IN THE ENDOPLASMIC RETICULUM	-0.155	-0.229	-0.0808	0.00017
TCGA KIRC	SIGNALING BY WNT IN CANCER	-0.156	-0.196	-0.116	8.2e-13
TCGA KIRC	ACROSOME REACTION AND SPERM OOCYTE MEMBRANE BINDING	-0.157	-0.235	-0.08	0.000252
TCGA KIRC	METABOLISM OF NITRIC OXIDE NOS3 ACTIVATION AND REGULATION	-0.157	-0.2	-0.114	2.33e-11
TCGA KIRC	BETA OXIDATION OF OCTANOYL COA TO HEXANOYL COA	-0.158	-0.249	-0.0662	0.002
TCGA KIRC	ERYTHROCYTES TAKE UP OXYGEN AND RELEASE CARBON DIOXIDE	-0.158	-0.23	-0.086	7.72e-05
TCGA KIRC	ACTIVATED PKN1 STIMULATES TRANSCRIPTION OF AR ANDROGEN RECEPTOR REGULATED GENES KLK2 AND KLK3	-0.159	-0.213	-0.105	6.62e-08
TCGA KIRC	ACTIVATION OF GENE EXPRESSION BY SREBF SREBP	-0.162	-0.203	-0.121	4.83e-13
TCGA KIRC	BETA OXIDATION OF BUTANOYL COA TO ACETYL COA	-0.164	-0.253	-0.0759	0.000833
TCGA KIRC	ESTROGEN STIMULATED SIGNALING THROUGH PRKCZ	-0.166	-0.231	-0.0996	5.48e-06
TCGA KIRC	BETA OXIDATION OF HEXANOYL COA TO BUTANOYL COA	-0.166	-0.257	-0.0746	0.00111
TCGA KIRC	DOWNREGULATION OF ERBB2 ERBB3 SIGNALING	-0.166	-0.214	-0.119	1e-10
TCGA KIRC	UPTAKE AND FUNCTION OF DIPHTHERIA TOXIN	-0.169	-0.237	-0.1	8.28e-06
TCGA KIRC	MECP2 REGULATES TRANSCRIPTION FACTORS	-0.169	-0.248	-0.0895	0.000129
TCGA KIRC	SEROTONIN NEUROTRANSMITTER RELEASE CYCLE	-0.17	-0.213	-0.127	6.53e-13
TCGA KIRC	PP2A MEDIATED DEPHOSPHORYLATION OF KEY METABOLIC FACTORS	-0.17	-0.227	-0.114	4.46e-08
TCGA KIRC	BIOTIN TRANSPORT AND METABOLISM	-0.172	-0.234	-0.11	4.07e-07
TCGA KIRC	ACTIVATION OF PPARGC1A PGC 1ALPHA BY PHOSPHORYLATION	-0.176	-0.229	-0.123	1.2e-09
TCGA KIRC	DOPAMINE NEUROTRANSMITTER RELEASE CYCLE	-0.176	-0.216	-0.135	1.89e-15
TCGA KIRC	REGULATION OF PYRUVATE DEHYDROGENASE PDH COMPLEX	-0.177	-0.229	-0.124	6.97e-10
TCGA KIRC	DEFECTS IN BIOTIN BTN METABOLISM	-0.178	-0.249	-0.106	7.15e-06
TCGA KIRC	WNT MEDIATED ACTIVATION OF DVL	-0.181	-0.235	-0.127	8.64e-10
TCGA KIRC	BETA OXIDATION OF DECANOYL COA TO OCTANOYL COA COA	-0.183	-0.269	-0.0969	0.00013
TCGA KIRC	SIGNALING BY RNF43 MUTANTS	-0.185	-0.246	-0.123	4.27e-08
TCGA KIRC	SIGNALING BY CTNNB1 PHOSPHO SITE MUTANTS	-0.186	-0.236	-0.136	1.46e-11
TCGA KIRC	AKT PHOSPHORYLATES TARGETS IN THE NUCLEUS	-0.187	-0.243	-0.132	7.35e-10
TCGA KIRC	KETONE BODY METABOLISM	-0.193	-0.254	-0.133	6.56e-09
TCGA KIRC	SYNTHESIS OF WYBUTOSINE AT G37 OF TRNA PHE	-0.199	-0.275	-0.123	2.05e-06
TCGA KIRC	ALPHA OXIDATION OF PHYTANATE	-0.202	-0.281	-0.122	3.98e-06
TCGA KIRC	GRB7 EVENTS IN ERBB2 SIGNALING	-0.216	-0.293	-0.138	4.04e-07
TCGA KIRC	SYNTHESIS OF KETONE BODIES	-0.22	-0.288	-0.151	4.59e-09
TCGA KIRC	MITOCHONDRIAL CALCIUM ION TRANSPORT	-0.222	-0.278	-0.165	1.01e-12
TCGA KIRC	PROCESSING OF SMDT1	-0.231	-0.295	-0.167	4.22e-11
TCGA KIRC	IRS ACTIVATION	-0.281	-0.354	-0.209	1.59e-12
E-MTAB 1980	PD 1 SIGNALING	0.686	0.559	0.814	7.43e-15
E-MTAB 1980	GENERATION OF SECOND MESSENGER MOLECULES	0.609	0.484	0.734	3.54e-13
E-MTAB 1980	FCGR ACTIVATION	0.533	0.354	0.711	1.45e-06
E-MTAB 1980	FLT3 SIGNALING THROUGH SRC FAMILY KINASES	0.515	0.353	0.677	3.89e-07
E-MTAB 1980	RUNX1 AND FOXP3 CONTROL THE DEVELOPMENT OF REGULATORY T LYMPHOCYTES TREGS	0.493	0.35	0.636	5.4e-08
E-MTAB 1980	CD22 MEDIATED BCR REGULATION	0.491	0.295	0.687	4.38e-05
E-MTAB 1980	ENDOSOMAL VACUOLAR PATHWAY	0.488	0.343	0.633	8.51e-08
E-MTAB 1980	INTERLEUKIN 21 SIGNALING	0.484	0.354	0.614	5.77e-09
E-MTAB 1980	INTERLEUKIN 2 SIGNALING	0.481	0.355	0.607	2.83e-09
E-MTAB 1980	FASL CD95L SIGNALING	0.469	0.321	0.617	3.91e-07
E-MTAB 1980	INTERFERON ALPHA BETA SIGNALING	0.466	0.363	0.569	4.31e-12
E-MTAB 1980	INTERFERON GAMMA SIGNALING	0.463	0.376	0.551	9.58e-15
E-MTAB 1980	IMMUNOREGULATORY INTERACTIONS BETWEEN A LYMPHOID AND A NON LYMPHOID CELL	0.463	0.347	0.578	5.34e-10
E-MTAB 1980	RUNX3 REGULATES IMMUNE RESPONSE AND CELL MIGRATION	0.447	0.314	0.58	8.51e-08
E-MTAB 1980	DEX H BOX HELICASES ACTIVATE TYPE I IFN AND INFLAMMATORY CYTOKINES PRODUCTION	0.438	0.29	0.585	1.59e-06
E-MTAB 1980	CD28 DEPENDENT VAV1 PATHWAY	0.435	0.316	0.554	8.77e-09
E-MTAB 1980	COSTIMULATION BY THE CD28 FAMILY	0.434	0.35	0.518	2.97e-14
E-MTAB 1980	FCERI MEDIATED CA 2 MOBILIZATION	0.432	0.289	0.575	1.16e-06
E-MTAB 1980	INTERLEUKIN 9 SIGNALING	0.431	0.304	0.558	7.19e-08
E-MTAB 1980	OAS ANTIVIRAL RESPONSE	0.43	0.294	0.566	4.42e-07
E-MTAB 1980	ANTIGEN ACTIVATES B CELL RECEPTOR BCR LEADING TO GENERATION OF SECOND MESSENGERS	0.413	0.262	0.564	8.33e-06
E-MTAB 1980	INITIAL TRIGGERING OF COMPLEMENT	0.413	0.252	0.574	2.88e-05
E-MTAB 1980	CREATION OF C4 AND C2 ACTIVATORS	0.411	0.24	0.582	8.55e-05
E-MTAB 1980	TNF RECEPTOR SUPERFAMILY TNFSF MEMBERS MEDIATING NON CANONICAL NF KB PATHWAY	0.411	0.31	0.512	2.88e-10
E-MTAB 1980	NEF AND SIGNAL TRANSDUCTION	0.408	0.262	0.553	5.22e-06
E-MTAB 1980	ROLE OF PHOSPHOLIPIDS IN PHAGOCYTOSIS	0.398	0.249	0.547	1.39e-05
E-MTAB 1980	CLEC7A INFLAMMASOME PATHWAY	0.398	0.262	0.533	1.98e-06
E-MTAB 1980	TNFS BIND THEIR PHYSIOLOGICAL RECEPTORS	0.397	0.309	0.485	4.31e-12
E-MTAB 1980	SCAVENGING OF HEME FROM PLASMA	0.394	0.213	0.575	0.000414
E-MTAB 1980	ROLE OF LAT2 NTAL LAB ON CALCIUM MOBILIZATION	0.388	0.224	0.551	0.000115
E-MTAB 1980	APOBEC3G MEDIATED RESISTANCE TO HIV 1 INFECTION	0.383	0.24	0.526	1.39e-05
E-MTAB 1980	FCERI MEDIATED MAPK ACTIVATION	0.379	0.246	0.512	3.73e-06
E-MTAB 1980	INTERLEUKIN 1 PROCESSING	0.378	0.243	0.513	5.28e-06
E-MTAB 1980	ALTERNATIVE COMPLEMENT ACTIVATION	0.375	0.211	0.539	0.000196
E-MTAB 1980	TRIF MEDIATED PROGRAMMED CELL DEATH	0.374	0.249	0.499	1.45e-06
E-MTAB 1980	INTERLEUKIN 23 SIGNALING	0.37	0.248	0.492	1.11e-06
E-MTAB 1980	INTERLEUKIN 2 FAMILY SIGNALING	0.368	0.272	0.464	2.8e-09
E-MTAB 1980	TCR SIGNALING	0.368	0.283	0.452	1.96e-11
E-MTAB 1980	CHEMOKINE RECEPTORS BIND CHEMOKINES	0.366	0.266	0.465	7.16e-09
E-MTAB 1980	REGULATION OF IFNG SIGNALING	0.365	0.244	0.486	1.16e-06
E-MTAB 1980	PARASITE INFECTION	0.362	0.245	0.48	6.99e-07
E-MTAB 1980	CASPASE ACTIVATION VIA DEATH RECEPTORS IN THE PRESENCE OF LIGAND	0.362	0.255	0.468	6.39e-08
E-MTAB 1980	IRF3 MEDIATED ACTIVATION OF TYPE 1 IFN	0.359	0.197	0.521	0.000308
E-MTAB 1980	INTERLEUKIN 10 SIGNALING	0.356	0.23	0.482	4.52e-06
E-MTAB 1980	INTERFERON SIGNALING	0.351	0.277	0.424	4.67e-13
E-MTAB 1980	TRAFFICKING AND PROCESSING OF ENDOSOMAL TLR	0.349	0.219	0.479	1.26e-05
E-MTAB 1980	INTERLEUKIN 15 SIGNALING	0.349	0.226	0.471	3.78e-06
E-MTAB 1980	FCGR3A MEDIATED IL10 SYNTHESIS	0.348	0.214	0.482	2.46e-05
E-MTAB 1980	INTERLEUKIN 35 SIGNALLING	0.345	0.234	0.457	6.99e-07
E-MTAB 1980	ANTIGEN PRESENTATION FOLDING ASSEMBLY AND PEPTIDE LOADING OF CLASS I MHC	0.342	0.224	0.46	2.57e-06
E-MTAB 1980	DAP12 SIGNALING	0.337	0.242	0.431	1.89e-08
E-MTAB 1980	SIGNALING BY THE B CELL RECEPTOR BCR	0.336	0.244	0.427	8.77e-09
E-MTAB 1980	REGULATION BY C FLIP	0.334	0.213	0.455	6.66e-06
E-MTAB 1980	CROSS PRESENTATION OF PARTICULATE EXOGENOUS ANTIGENS PHAGOSOMES	0.333	0.169	0.498	0.000995
E-MTAB 1980	RIP MEDIATED NFKB ACTIVATION VIA ZBP1	0.333	0.212	0.453	7.55e-06
E-MTAB 1980	INFLAMMASOMES	0.327	0.22	0.434	9.49e-07
E-MTAB 1980	SIGNAL REGULATORY PROTEIN FAMILY INTERACTIONS	0.323	0.219	0.428	6.83e-07
E-MTAB 1980	INTERLEUKIN 27 SIGNALING	0.318	0.203	0.433	6.73e-06
E-MTAB 1980	FCERI MEDIATED NF KB ACTIVATION	0.318	0.221	0.414	1.6e-07
E-MTAB 1980	FCGAMMA RECEPTOR FCGR DEPENDENT PHAGOCYTOSIS	0.31	0.207	0.413	1.11e-06
E-MTAB 1980	ANTIGEN PROCESSING CROSS PRESENTATION	0.304	0.21	0.398	2.09e-07
E-MTAB 1980	DISEASES OF IMMUNE SYSTEM	0.304	0.181	0.426	5.02e-05
E-MTAB 1980	DAP12 INTERACTIONS	0.303	0.211	0.395	1.6e-07
E-MTAB 1980	ZBP1 DAI MEDIATED INDUCTION OF TYPE I IFNS	0.302	0.197	0.408	3.43e-06
E-MTAB 1980	DEFECTIVE RIPK1 MEDIATED REGULATED NECROSIS	0.301	0.151	0.451	0.00106
E-MTAB 1980	REGULATION OF KIT SIGNALING	0.3	0.183	0.418	3.12e-05
E-MTAB 1980	TNFR2 NON CANONICAL NF KB PATHWAY	0.299	0.22	0.379	3.52e-09
E-MTAB 1980	INTERLEUKIN RECEPTOR SHC SIGNALING	0.299	0.204	0.394	5.01e-07
E-MTAB 1980	STAT3 NUCLEAR EVENTS DOWNSTREAM OF ALK SIGNALING	0.298	0.169	0.428	0.000174
E-MTAB 1980	BUTYROPHILIN BTN FAMILY INTERACTIONS	0.295	0.181	0.409	2.7e-05
E-MTAB 1980	BINDING AND UPTAKE OF LIGANDS BY SCAVENGER RECEPTORS	0.295	0.149	0.44	0.000978
E-MTAB 1980	EARLY PHASE OF HIV LIFE CYCLE	0.294	0.194	0.393	1.68e-06
E-MTAB 1980	RHO GTPASES ACTIVATE NADPH OXIDASES	0.294	0.189	0.399	5.47e-06
E-MTAB 1980	IKBA VARIANT LEADS TO EDA ID	0.292	0.127	0.457	0.00402
E-MTAB 1980	THE ROLE OF NEF IN HIV 1 REPLICATION AND DISEASE PATHOGENESIS	0.29	0.198	0.382	4.73e-07
E-MTAB 1980	THE NLRP3 INFLAMMASOME	0.289	0.176	0.403	3.22e-05
E-MTAB 1980	NEGATIVE REGULATION OF FLT3	0.286	0.16	0.412	0.000225
E-MTAB 1980	FC EPSILON RECEPTOR FCERI SIGNALING	0.284	0.204	0.365	2.49e-08
E-MTAB 1980	DISINHIBITION OF SNARE FORMATION	0.279	0.145	0.412	0.00068
E-MTAB 1980	INACTIVATION OF CSF3 G CSF SIGNALING	0.279	0.185	0.372	1.59e-06
E-MTAB 1980	PRC2 METHYLATES HISTONES AND DNA	0.278	0.151	0.404	0.000355
E-MTAB 1980	TLR3 MEDIATED TICAM1 DEPENDENT PROGRAMMED CELL DEATH	0.277	0.132	0.423	0.00187
E-MTAB 1980	INTERLEUKIN 7 SIGNALING	0.276	0.181	0.371	2.79e-06
E-MTAB 1980	STING MEDIATED INDUCTION OF HOST IMMUNE RESPONSES	0.275	0.166	0.385	3.9e-05
E-MTAB 1980	DNA METHYLATION	0.272	0.137	0.408	0.00104
E-MTAB 1980	INTERLEUKIN 12 SIGNALING	0.272	0.195	0.348	2.36e-08
E-MTAB 1980	INTERLEUKIN 12 FAMILY SIGNALING	0.27	0.191	0.35	6.39e-08
E-MTAB 1980	TRANSCRIPTIONAL REGULATION OF GRANULOPOIESIS	0.269	0.162	0.377	4.41e-05
E-MTAB 1980	PURINERGIC SIGNALING IN LEISHMANIASIS INFECTION	0.264	0.168	0.361	7.98e-06
E-MTAB 1980	GPVI MEDIATED ACTIVATION CASCADE	0.263	0.162	0.364	2.22e-05
E-MTAB 1980	CONDENSATION OF PROPHASE CHROMOSOMES	0.262	0.137	0.388	0.000687
E-MTAB 1980	IRAK4 DEFICIENCY TLR2 4	0.26	0.108	0.412	0.00551
E-MTAB 1980	COMPLEMENT CASCADE	0.259	0.128	0.391	0.00129
E-MTAB 1980	MRNA EDITING	0.259	0.152	0.366	8.22e-05
E-MTAB 1980	FORMATION OF SENESCENCE ASSOCIATED HETEROCHROMATIN FOCI SAHF	0.255	0.15	0.359	6.74e-05
E-MTAB 1980	ASSEMBLY OF THE ORC COMPLEX AT THE ORIGIN OF REPLICATION	0.254	0.126	0.382	0.00118
E-MTAB 1980	GENE AND PROTEIN EXPRESSION BY JAK STAT SIGNALING AFTER INTERLEUKIN 12 STIMULATION	0.254	0.172	0.336	6.18e-07
E-MTAB 1980	TRANSCRIPTION OF E2F TARGETS UNDER NEGATIVE CONTROL BY P107 RBL1 AND P130 RBL2 IN COMPLEX WITH HDAC1	0.254	0.147	0.362	0.000116
E-MTAB 1980	ACTIVATION OF IRF3 IRF7 MEDIATED BY TBK1 IKK EPSILON	0.254	0.149	0.358	7.38e-05
E-MTAB 1980	CASPASE ACTIVATION VIA EXTRINSIC APOPTOTIC SIGNALLING PATHWAY	0.253	0.163	0.344	5.92e-06
E-MTAB 1980	SIRT1 NEGATIVELY REGULATES RRNA EXPRESSION	0.253	0.123	0.382	0.00151
E-MTAB 1980	NEF MEDIATES DOWN MODULATION OF CELL SURFACE RECEPTORS BY RECRUITING THEM TO CLATHRIN ADAPTERS	0.252	0.151	0.353	4.63e-05
E-MTAB 1980	TICAM1 DEPENDENT ACTIVATION OF IRF3 IRF7	0.252	0.144	0.359	0.000139
E-MTAB 1980	ACTIVATION OF NOXA AND TRANSLOCATION TO MITOCHONDRIA	0.25	0.101	0.399	0.00657
E-MTAB 1980	MRNA EDITING C TO U CONVERSION	0.25	0.125	0.374	0.00106
E-MTAB 1980	DNA REPLICATION PRE INITIATION	0.249	0.157	0.342	1.05e-05
E-MTAB 1980	ACTIVATED PKN1 STIMULATES TRANSCRIPTION OF AR ANDROGEN RECEPTOR REGULATED GENES KLK2 AND KLK3	0.249	0.117	0.38	0.00209
E-MTAB 1980	TNFR1 MEDIATED CERAMIDE PRODUCTION	0.248	0.115	0.381	0.00236
E-MTAB 1980	NUCLEOTIDE BINDING DOMAIN LEUCINE RICH REPEAT CONTAINING RECEPTOR NLR SIGNALING PATHWAYS	0.247	0.173	0.321	9.63e-08
E-MTAB 1980	INTERLEUKIN 18 SIGNALING	0.246	0.112	0.379	0.00288
E-MTAB 1980	PYROPTOSIS	0.245	0.159	0.332	4.03e-06
E-MTAB 1980	DISEASES OF PROGRAMMED CELL DEATH	0.245	0.149	0.341	3.46e-05
E-MTAB 1980	UNWINDING OF DNA	0.243	0.054	0.433	0.042
E-MTAB 1980	RUNX1 REGULATES TRANSCRIPTION OF GENES INVOLVED IN DIFFERENTIATION OF HSCS	0.243	0.158	0.328	3.61e-06
E-MTAB 1980	2 LTR CIRCLE FORMATION	0.242	0.113	0.372	0.00236
E-MTAB 1980	MEIOTIC RECOMBINATION	0.241	0.129	0.354	0.000481
E-MTAB 1980	INTERLEUKIN 3 INTERLEUKIN 5 AND GM CSF SIGNALING	0.241	0.154	0.328	6.44e-06
E-MTAB 1980	CROSS PRESENTATION OF SOLUBLE EXOGENOUS ANTIGENS ENDOSOMES	0.241	0.125	0.356	0.000711
E-MTAB 1980	REGULATED NECROSIS	0.24	0.169	0.31	6.39e-08
E-MTAB 1980	G2 PHASE	0.24	0.0656	0.414	0.0284
E-MTAB 1980	ERCC6 CSB AND EHMT2 G9A POSITIVELY REGULATE RRNA EXPRESSION	0.238	0.121	0.355	0.000897
E-MTAB 1980	OTHER SEMAPHORIN INTERACTIONS	0.233	0.13	0.337	0.000243
E-MTAB 1980	G0 AND EARLY G1	0.233	0.123	0.342	0.000538
E-MTAB 1980	TNFR1 INDUCED PROAPOPTOTIC SIGNALING	0.232	0.13	0.333	0.000205
E-MTAB 1980	CD28 CO STIMULATION	0.231	0.153	0.308	1.64e-06
E-MTAB 1980	IKK COMPLEX RECRUITMENT MEDIATED BY RIP1	0.23	0.132	0.329	0.000138
E-MTAB 1980	SIGNALING BY CSF3 G CSF	0.23	0.14	0.32	3.22e-05
E-MTAB 1980	PROCESSIVE SYNTHESIS ON THE LAGGING STRAND	0.229	0.0969	0.361	0.00482
E-MTAB 1980	ERYTHROPOIETIN ACTIVATES PHOSPHOINOSITIDE 3 KINASE PI3K	0.229	0.115	0.343	0.00104
E-MTAB 1980	INTERLEUKIN 37 SIGNALING	0.229	0.135	0.322	6.7e-05
E-MTAB 1980	CELL SURFACE INTERACTIONS AT THE VASCULAR WALL	0.226	0.137	0.316	3.51e-05
E-MTAB 1980	HDACS DEACETYLATE HISTONES	0.226	0.118	0.335	0.000697
E-MTAB 1980	CYTOKINE SIGNALING IN IMMUNE SYSTEM	0.226	0.166	0.287	5e-09
E-MTAB 1980	ERYTHROPOIETIN ACTIVATES STAT5	0.225	0.0922	0.359	0.00608
E-MTAB 1980	DNA REPLICATION	0.224	0.133	0.316	6.26e-05
E-MTAB 1980	SIGNALING BY KIT IN DISEASE	0.224	0.121	0.327	0.000387
E-MTAB 1980	RMTS METHYLATE HISTONE ARGININES	0.223	0.12	0.326	0.000419
E-MTAB 1980	STAT5 ACTIVATION	0.222	0.076	0.368	0.0147
E-MTAB 1980	PECAM1 INTERACTIONS	0.222	0.102	0.342	0.00264
E-MTAB 1980	DNA REPLICATION INITIATION	0.222	0.076	0.368	0.0147
E-MTAB 1980	SIGNALING BY SCF KIT	0.219	0.133	0.305	3.27e-05
E-MTAB 1980	REGULATION OF RUNX3 EXPRESSION AND ACTIVITY	0.219	0.11	0.328	0.00102
E-MTAB 1980	SUPPRESSION OF APOPTOSIS	0.219	0.0933	0.345	0.0046
E-MTAB 1980	LYSOSPHINGOLIPID AND LPA RECEPTORS	0.219	0.116	0.322	0.000567
E-MTAB 1980	NEGATIVE REGULATION OF NOTCH4 SIGNALING	0.218	0.11	0.326	0.001
E-MTAB 1980	NUCLEOTIDE LIKE PURINERGIC RECEPTORS	0.217	0.105	0.33	0.00164
E-MTAB 1980	P2Y RECEPTORS	0.216	0.0958	0.336	0.00353
E-MTAB 1980	RUNX1 REGULATES TRANSCRIPTION OF GENES INVOLVED IN BCR SIGNALING	0.216	0.076	0.355	0.0129
E-MTAB 1980	REGULATION OF IFNA SIGNALING	0.215	0.13	0.299	3.51e-05
E-MTAB 1980	ACTIVATION OF C3 AND C5	0.214	0.0561	0.372	0.0316
E-MTAB 1980	DOWNSTREAM SIGNALING EVENTS OF B CELL RECEPTOR BCR	0.214	0.119	0.309	0.000233
E-MTAB 1980	FORMATION OF THE BETA CATENIN TCF TRANSACTIVATING COMPLEX	0.214	0.108	0.319	0.000994
E-MTAB 1980	MHC CLASS II ANTIGEN PRESENTATION	0.213	0.144	0.283	8.15e-07
E-MTAB 1980	TRANSCRIPTION OF E2F TARGETS UNDER NEGATIVE CONTROL BY DREAM COMPLEX	0.213	0.116	0.309	0.000325
E-MTAB 1980	SCF SKP2 MEDIATED DEGRADATION OF P27 P21	0.212	0.106	0.318	0.00106
E-MTAB 1980	NOD1 2 SIGNALING PATHWAY	0.212	0.141	0.283	1.31e-06
E-MTAB 1980	APC C MEDIATED DEGRADATION OF CELL CYCLE PROTEINS	0.211	0.11	0.312	0.000692
E-MTAB 1980	MEIOSIS	0.211	0.115	0.306	0.000321
E-MTAB 1980	IRF3 MEDIATED INDUCTION OF TYPE I IFN	0.21	0.0946	0.325	0.00302
E-MTAB 1980	RIPK1 MEDIATED REGULATED NECROSIS	0.209	0.122	0.296	8.32e-05
E-MTAB 1980	PROSTANOID LIGAND RECEPTORS	0.208	0.0622	0.354	0.0229
E-MTAB 1980	ORC1 REMOVAL FROM CHROMATIN	0.208	0.101	0.315	0.00157
E-MTAB 1980	CLEC7A DECTIN 1 SIGNALING	0.208	0.123	0.292	6.09e-05
E-MTAB 1980	B WICH COMPLEX POSITIVELY REGULATES RRNA EXPRESSION	0.206	0.101	0.311	0.00136
E-MTAB 1980	NEGATIVE REGULATORS OF DDX58 IFIH1 SIGNALING	0.206	0.124	0.288	4.09e-05
E-MTAB 1980	DNA STRAND ELONGATION	0.206	0.0572	0.355	0.0273
E-MTAB 1980	METABOLISM OF POLYAMINES	0.205	0.0956	0.315	0.00234
E-MTAB 1980	TRAIL SIGNALING	0.205	0.0693	0.341	0.0156
E-MTAB 1980	MATURATION OF SARS COV 1 NUCLEOPROTEIN	0.204	0.0925	0.316	0.003
E-MTAB 1980	REGULATED PROTEOLYSIS OF P75NTR	0.203	0.0873	0.319	0.00435
E-MTAB 1980	DNA DAMAGE TELOMERE STRESS INDUCED SENESCENCE	0.203	0.0891	0.317	0.00376
E-MTAB 1980	HCMV LATE EVENTS	0.203	0.107	0.298	0.000565
E-MTAB 1980	RNA POLYMERASE I PROMOTER ESCAPE	0.201	0.0975	0.305	0.00157
E-MTAB 1980	NF KB ACTIVATION THROUGH FADD RIP 1 PATHWAY MEDIATED BY CASPASE 8 AND 10	0.201	0.0822	0.32	0.00613
E-MTAB 1980	APC C CDH1 MEDIATED DEGRADATION OF CDC20 AND OTHER APC C CDH1 TARGETED PROTEINS IN LATE MITOSIS EARLY G1	0.2	0.0973	0.303	0.00152
E-MTAB 1980	HOST INTERACTIONS OF HIV FACTORS	0.2	0.121	0.279	3.79e-05
E-MTAB 1980	TRANSCRIPTIONAL REGULATION BY SMALL RNAS	0.199	0.103	0.295	0.000734
E-MTAB 1980	MITOTIC G1 PHASE AND G1 S TRANSITION	0.198	0.109	0.288	0.000302
E-MTAB 1980	DECTIN 1 MEDIATED NONCANONICAL NF KB SIGNALING	0.198	0.0871	0.309	0.00375
E-MTAB 1980	OTHER INTERLEUKIN SIGNALING	0.198	0.105	0.29	0.000514
E-MTAB 1980	AUF1 HNRNP D0 BINDS AND DESTABILIZES MRNA	0.197	0.0851	0.309	0.00429
E-MTAB 1980	RUNX1 REGULATES GENES INVOLVED IN MEGAKARYOCYTE DIFFERENTIATION AND PLATELET FUNCTION	0.197	0.0923	0.302	0.00224
E-MTAB 1980	DDX58 IFIH1 MEDIATED INDUCTION OF INTERFERON ALPHA BETA	0.197	0.135	0.259	3.88e-07
E-MTAB 1980	PROCESSIVE SYNTHESIS ON THE C STRAND OF THE TELOMERE	0.197	0.0928	0.3	0.00209
E-MTAB 1980	NEGATIVE EPIGENETIC REGULATION OF RRNA EXPRESSION	0.196	0.102	0.29	0.000672
E-MTAB 1980	G1 S SPECIFIC TRANSCRIPTION	0.196	0.0716	0.32	0.0111
E-MTAB 1980	REGULATION OF INNATE IMMUNE RESPONSES TO CYTOSOLIC DNA	0.196	0.0984	0.293	0.00104
E-MTAB 1980	CDT1 ASSOCIATION WITH THE CDC6 ORC ORIGIN COMPLEX	0.196	0.0859	0.305	0.00376
E-MTAB 1980	G1 S DNA DAMAGE CHECKPOINTS	0.195	0.0931	0.298	0.0019
E-MTAB 1980	STABILIZATION OF P53	0.195	0.0858	0.305	0.00376
E-MTAB 1980	DEGRADATION OF DVL	0.194	0.0889	0.299	0.00268
E-MTAB 1980	G2 M CHECKPOINTS	0.194	0.107	0.28	0.00025
E-MTAB 1980	INTERLEUKIN 20 FAMILY SIGNALING	0.193	0.111	0.276	0.000137
E-MTAB 1980	DEPOLYMERISATION OF THE NUCLEAR LAMINA	0.192	0.0967	0.288	0.00104
E-MTAB 1980	REGULATION OF SIGNALING BY CBL	0.192	0.0868	0.298	0.00301
E-MTAB 1980	CD209 DC SIGN SIGNALING	0.19	0.0902	0.291	0.00202
E-MTAB 1980	REGULATION OF RUNX2 EXPRESSION AND ACTIVITY	0.19	0.101	0.28	0.000538
E-MTAB 1980	INTEGRATION OF PROVIRUS	0.19	0.0665	0.314	0.0135
E-MTAB 1980	POSITIVE EPIGENETIC REGULATION OF RRNA EXPRESSION	0.19	0.0972	0.283	0.000867
E-MTAB 1980	REGULATION OF TNFR1 SIGNALING	0.19	0.117	0.263	2.54e-05
E-MTAB 1980	CYTOSOLIC SENSORS OF PATHOGEN ASSOCIATED DNA	0.19	0.125	0.255	2.15e-06
E-MTAB 1980	C TYPE LECTIN RECEPTORS CLRS	0.19	0.119	0.261	1.41e-05
E-MTAB 1980	INTERLEUKIN 6 SIGNALING	0.189	0.0762	0.301	0.00658
E-MTAB 1980	HDMS DEMETHYLATE HISTONES	0.188	0.0745	0.302	0.00741
E-MTAB 1980	MITOTIC PROPHASE	0.188	0.103	0.274	0.000354
E-MTAB 1980	NEF MEDIATED DOWNREGULATION OF MHC CLASS I COMPLEX CELL SURFACE EXPRESSION	0.188	0.0701	0.305	0.0101
E-MTAB 1980	HCMV EARLY EVENTS	0.187	0.0965	0.278	0.000774
E-MTAB 1980	ANTIVIRAL MECHANISM BY IFN STIMULATED GENES	0.187	0.106	0.268	0.000173
E-MTAB 1980	SENESCENCE ASSOCIATED SECRETORY PHENOTYPE SASP	0.187	0.0954	0.278	0.000868
E-MTAB 1980	SWITCHING OF ORIGINS TO A POST REPLICATIVE STATE	0.186	0.0862	0.286	0.00245
E-MTAB 1980	DEPOSITION OF NEW CENPA CONTAINING NUCLEOSOMES AT THE CENTROMERE	0.186	0.0671	0.305	0.0118
E-MTAB 1980	INTERLEUKIN 4 AND INTERLEUKIN 13 SIGNALING	0.186	0.0926	0.28	0.00118
E-MTAB 1980	FLT3 SIGNALING	0.186	0.0901	0.281	0.00157
E-MTAB 1980	SYNTHESIS OF DNA	0.186	0.0832	0.288	0.00321
E-MTAB 1980	ADAPTIVE IMMUNE SYSTEM	0.185	0.124	0.246	1.08e-06
E-MTAB 1980	SIGNALING BY ERYTHROPOIETIN	0.185	0.0935	0.276	0.000994
E-MTAB 1980	UCH PROTEINASES	0.184	0.103	0.265	0.000207
E-MTAB 1980	MET RECEPTOR RECYCLING	0.184	0.0733	0.295	0.00715
E-MTAB 1980	ERYTHROPOIETIN ACTIVATES RAS	0.184	0.0848	0.283	0.00253
E-MTAB 1980	LAGGING STRAND SYNTHESIS	0.184	0.0465	0.321	0.0337
E-MTAB 1980	SIGNALING BY INTERLEUKINS	0.184	0.122	0.245	1.59e-06
E-MTAB 1980	DEFECTIVE CFTR CAUSES CYSTIC FIBROSIS	0.183	0.079	0.288	0.00434
E-MTAB 1980	INTERLEUKIN 1 SIGNALING	0.182	0.0974	0.267	0.000479
E-MTAB 1980	MRNA DECAY BY 5 TO 3 EXORIBONUCLEASE	0.182	0.0775	0.286	0.0046
E-MTAB 1980	INTERLEUKIN 1 FAMILY SIGNALING	0.182	0.111	0.252	2.88e-05
E-MTAB 1980	AMYLOID FIBER FORMATION	0.181	0.0869	0.275	0.00173
E-MTAB 1980	G PROTEIN BETA GAMMA SIGNALLING	0.181	0.085	0.277	0.00212
E-MTAB 1980	REGULATION OF RAS BY GAPS	0.181	0.0883	0.273	0.00143
E-MTAB 1980	DEGRADATION OF GLI1 BY THE PROTEASOME	0.181	0.0755	0.286	0.00531
E-MTAB 1980	TOLL LIKE RECEPTOR CASCADES	0.18	0.109	0.25	3.4e-05
E-MTAB 1980	ERYTHROPOIETIN ACTIVATES PHOSPHOLIPASE C GAMMA PLCG	0.18	0.0396	0.32	0.0425
E-MTAB 1980	TNF SIGNALING	0.178	0.107	0.25	4.63e-05
E-MTAB 1980	HEDGEHOG LIGAND BIOGENESIS	0.178	0.0787	0.278	0.00364
E-MTAB 1980	RNA POLYMERASE I TRANSCRIPTION	0.178	0.0894	0.267	0.00106
E-MTAB 1980	OXIDATIVE STRESS INDUCED SENESCENCE	0.178	0.0924	0.264	0.000724
E-MTAB 1980	APOPTOSIS INDUCED DNA FRAGMENTATION	0.177	0.0457	0.309	0.0326
E-MTAB 1980	RHO GTPASES ACTIVATE PKNS	0.177	0.0738	0.28	0.00538
E-MTAB 1980	P75NTR SIGNALS VIA NF KB	0.176	0.0732	0.279	0.00549
E-MTAB 1980	TICAM1 RIP1 MEDIATED IKK COMPLEX RECRUITMENT	0.176	0.074	0.278	0.00501
E-MTAB 1980	REGULATION OF TLR BY ENDOGENOUS LIGAND	0.176	0.0392	0.312	0.042
E-MTAB 1980	TELOMERE C STRAND SYNTHESIS INITIATION	0.174	0.0675	0.281	0.00833
E-MTAB 1980	THE ROLE OF GTSE1 IN G2 M PROGRESSION AFTER G2 CHECKPOINT	0.174	0.0661	0.282	0.00925
E-MTAB 1980	REGULATION OF MRNA STABILITY BY PROTEINS THAT BIND AU RICH ELEMENTS	0.174	0.0894	0.258	0.00079
E-MTAB 1980	DEGRADATION OF AXIN	0.173	0.067	0.279	0.00837
E-MTAB 1980	PKMTS METHYLATE HISTONE LYSINES	0.173	0.0783	0.267	0.00293
E-MTAB 1980	TRAF6 MEDIATED NF KB ACTIVATION	0.172	0.0781	0.266	0.00296
E-MTAB 1980	TELOMERE C STRAND LAGGING STRAND SYNTHESIS	0.172	0.0666	0.278	0.00836
E-MTAB 1980	CYCLIN A CDK2 ASSOCIATED EVENTS AT S PHASE ENTRY	0.171	0.0839	0.259	0.00142
E-MTAB 1980	EPIGENETIC REGULATION OF GENE EXPRESSION	0.171	0.0881	0.255	0.000811
E-MTAB 1980	REPRODUCTION	0.17	0.0879	0.252	0.000763
E-MTAB 1980	GENE SILENCING BY RNA	0.17	0.0895	0.25	0.000593
E-MTAB 1980	TRAF6 MEDIATED IRF7 ACTIVATION IN TLR7 8 OR 9 SIGNALING	0.169	0.0536	0.285	0.0194
E-MTAB 1980	CTLA4 INHIBITORY SIGNALING	0.169	0.0816	0.256	0.00161
E-MTAB 1980	RESOLUTION OF D LOOP STRUCTURES THROUGH SYNTHESIS DEPENDENT STRAND ANNEALING SDSA	0.168	0.0475	0.289	0.0263
E-MTAB 1980	SIGNALING BY NOTCH4	0.168	0.0886	0.248	0.000599
E-MTAB 1980	MEIOTIC SYNAPSIS	0.168	0.0564	0.28	0.0157
E-MTAB 1980	ACTIVATION OF THE PRE REPLICATIVE COMPLEX	0.167	0.033	0.302	0.0493
E-MTAB 1980	REGULATION OF COMMISSURAL AXON PATHFINDING BY SLIT AND ROBO	0.166	0.0564	0.276	0.0153
E-MTAB 1980	INFECTION WITH MYCOBACTERIUM TUBERCULOSIS	0.166	0.071	0.261	0.00452
E-MTAB 1980	FACTORS INVOLVED IN MEGAKARYOCYTE DEVELOPMENT AND PLATELET PRODUCTION	0.166	0.115	0.216	1.95e-07
E-MTAB 1980	PROGRAMMED CELL DEATH	0.165	0.108	0.223	3.02e-06
E-MTAB 1980	TNFR1 INDUCED NFKAPPAB SIGNALING PATHWAY	0.164	0.0877	0.241	0.00049
E-MTAB 1980	SEPARATION OF SISTER CHROMATIDS	0.163	0.0704	0.256	0.00426
E-MTAB 1980	SUMOYLATION OF DNA REPLICATION PROTEINS	0.163	0.0587	0.267	0.0118
E-MTAB 1980	NEF MEDIATED CD4 DOWN REGULATION	0.163	0.0376	0.288	0.0399
E-MTAB 1980	S PHASE	0.162	0.0751	0.249	0.00245
E-MTAB 1980	REGULATION OF HMOX1 EXPRESSION AND ACTIVITY	0.162	0.0608	0.263	0.00972
E-MTAB 1980	RESOLUTION OF D LOOP STRUCTURES	0.161	0.0405	0.282	0.0341
E-MTAB 1980	HATS ACETYLATE HISTONES	0.16	0.0742	0.247	0.00245
E-MTAB 1980	CELLULAR SENESCENCE	0.16	0.0891	0.231	0.000243
E-MTAB 1980	INNATE IMMUNE SYSTEM	0.159	0.101	0.217	7.55e-06
E-MTAB 1980	TELOMERE MAINTENANCE	0.159	0.0697	0.249	0.00388
E-MTAB 1980	RAF INDEPENDENT MAPK1 3 ACTIVATION	0.159	0.065	0.253	0.00613
E-MTAB 1980	HCMV INFECTION	0.159	0.0818	0.237	0.00082
E-MTAB 1980	ACTIVATION OF ANTERIOR HOX GENES IN HINDBRAIN DEVELOPMENT DURING EARLY EMBRYOGENESIS	0.159	0.0691	0.248	0.00396
E-MTAB 1980	PRE NOTCH EXPRESSION AND PROCESSING	0.158	0.063	0.254	0.00716
E-MTAB 1980	CHROMOSOME MAINTENANCE	0.158	0.0677	0.249	0.00452
E-MTAB 1980	RHO GTPASES ACTIVATE WASPS AND WAVES	0.157	0.0641	0.25	0.00614
E-MTAB 1980	BASE EXCISION REPAIR AP SITE FORMATION	0.157	0.032	0.282	0.0474
E-MTAB 1980	SIGNALING BY ALK	0.157	0.0819	0.232	0.000687
E-MTAB 1980	ANTI INFLAMMATORY RESPONSE FAVOURING LEISHMANIA PARASITE INFECTION	0.156	0.0803	0.231	0.000774
E-MTAB 1980	MITOTIC SPINDLE CHECKPOINT	0.154	0.0546	0.254	0.0127
E-MTAB 1980	INHIBITION OF DNA RECOMBINATION AT TELOMERE	0.154	0.0347	0.273	0.0415
E-MTAB 1980	TAK1 ACTIVATES NFKB BY PHOSPHORYLATION AND ACTIVATION OF IKKS COMPLEX	0.154	0.0692	0.238	0.00312
E-MTAB 1980	PROCESSING OF DNA DOUBLE STRAND BREAK ENDS	0.153	0.0639	0.243	0.00539
E-MTAB 1980	NONCANONICAL ACTIVATION OF NOTCH3	0.153	0.0313	0.274	0.0473
E-MTAB 1980	SIGNALING BY CYTOSOLIC FGFR1 FUSION MUTANTS	0.153	0.0498	0.255	0.0175
E-MTAB 1980	BH3 ONLY PROTEINS ASSOCIATE WITH AND INACTIVATE ANTI APOPTOTIC BCL 2 MEMBERS	0.151	0.03	0.272	0.049
E-MTAB 1980	TRAF3 DEPENDENT IRF ACTIVATION PATHWAY	0.15	0.0392	0.261	0.0316
E-MTAB 1980	EXTENSION OF TELOMERES	0.15	0.0548	0.245	0.0111
E-MTAB 1980	TP53 REGULATES TRANSCRIPTION OF GENES INVOLVED IN G2 CELL CYCLE ARREST	0.15	0.0353	0.264	0.0387
E-MTAB 1980	GROWTH HORMONE RECEPTOR SIGNALING	0.149	0.0636	0.235	0.00459
E-MTAB 1980	SUMOYLATION OF IMMUNE RESPONSE PROTEINS	0.149	0.0295	0.268	0.0491
E-MTAB 1980	G BETA GAMMA SIGNALLING THROUGH CDC42	0.149	0.0453	0.252	0.0217
E-MTAB 1980	G2 M DNA DAMAGE CHECKPOINT	0.148	0.0602	0.237	0.00634
E-MTAB 1980	CELL CYCLE CHECKPOINTS	0.148	0.0526	0.243	0.0125
E-MTAB 1980	MAPK6 MAPK4 SIGNALING	0.148	0.0684	0.227	0.00244
E-MTAB 1980	DSCAM INTERACTIONS	0.148	0.0337	0.261	0.0408
E-MTAB 1980	METALLOPROTEASE DUBS	0.147	0.0417	0.252	0.026
E-MTAB 1980	NONHOMOLOGOUS END JOINING NHEJ	0.146	0.0434	0.248	0.023
E-MTAB 1980	CD28 DEPENDENT PI3K AKT SIGNALING	0.146	0.0672	0.224	0.0025
E-MTAB 1980	POU5F1 OCT4 SOX2 NANOG REPRESS GENES RELATED TO DIFFERENTIATION	0.145	0.0324	0.258	0.042
E-MTAB 1980	CELLULAR RESPONSE TO HYPOXIA	0.145	0.0599	0.23	0.00574
E-MTAB 1980	P75NTR RECRUITS SIGNALLING COMPLEXES	0.145	0.0491	0.24	0.0151
E-MTAB 1980	ASYMMETRIC LOCALIZATION OF PCP PROTEINS	0.145	0.0498	0.239	0.0143
E-MTAB 1980	INITIATION OF NUCLEAR ENVELOPE NE REFORMATION	0.144	0.0321	0.257	0.042
E-MTAB 1980	ESTROGEN DEPENDENT GENE EXPRESSION	0.144	0.064	0.225	0.00354
E-MTAB 1980	EICOSANOID LIGAND BINDING RECEPTORS	0.144	0.0353	0.253	0.0361
E-MTAB 1980	MYD88 INDEPENDENT TLR4 CASCADE	0.144	0.0755	0.213	0.000653
E-MTAB 1980	TRANSCRIPTIONAL REGULATION BY RUNX3	0.144	0.0712	0.217	0.00127
E-MTAB 1980	APOPTOSIS	0.144	0.0851	0.203	6.3e-05
E-MTAB 1980	OVARIAN TUMOR DOMAIN PROTEASES	0.144	0.0681	0.219	0.00202
E-MTAB 1980	BASE EXCISION REPAIR	0.142	0.0402	0.245	0.0263
E-MTAB 1980	DECTIN 2 FAMILY	0.142	0.0465	0.238	0.0173
E-MTAB 1980	POLYMERASE SWITCHING ON THE C STRAND OF THE TELOMERE	0.141	0.033	0.25	0.0391
E-MTAB 1980	UB SPECIFIC PROCESSING PROTEASES	0.141	0.0798	0.202	0.000173
E-MTAB 1980	TRANSCRIPTIONAL REGULATION BY RUNX1	0.14	0.0843	0.196	4.27e-05
E-MTAB 1980	RNA POLYMERASE II TRANSCRIPTION TERMINATION	0.14	0.0432	0.236	0.0205
E-MTAB 1980	RESPONSE OF MTB TO PHAGOCYTOSIS	0.139	0.0458	0.233	0.0172
E-MTAB 1980	RHO GTPASE EFFECTORS	0.139	0.0763	0.202	0.000312
E-MTAB 1980	RESOLUTION OF SISTER CHROMATID COHESION	0.139	0.0378	0.24	0.0288
E-MTAB 1980	HDR THROUGH SINGLE STRAND ANNEALING SSA	0.139	0.0374	0.24	0.0293
E-MTAB 1980	HOMOLOGY DIRECTED REPAIR	0.138	0.0504	0.226	0.0113
E-MTAB 1980	CELL CYCLE MITOTIC	0.138	0.0591	0.217	0.00452
E-MTAB 1980	SEMA3A PAK DEPENDENT AXON REPULSION	0.138	0.0301	0.246	0.0431
E-MTAB 1980	ABC TRANSPORTER DISORDERS	0.138	0.0517	0.223	0.00972
E-MTAB 1980	PEPTIDE LIGAND BINDING RECEPTORS	0.138	0.0762	0.199	0.000265
E-MTAB 1980	TRANSPORT OF MATURE TRANSCRIPT TO CYTOPLASM	0.136	0.0423	0.23	0.0204
E-MTAB 1980	TRAF6 MEDIATED INDUCTION OF TAK1 COMPLEX WITHIN TLR4 COMPLEX	0.136	0.0435	0.228	0.0188
E-MTAB 1980	TERMINATION OF TRANSLESION DNA SYNTHESIS	0.135	0.0453	0.224	0.0157
E-MTAB 1980	ACTIVATED TAK1 MEDIATES P38 MAPK ACTIVATION	0.135	0.0539	0.215	0.00693
E-MTAB 1980	RHO GTPASES ACTIVATE FORMINS	0.135	0.0458	0.223	0.0151
E-MTAB 1980	MITOTIC METAPHASE AND ANAPHASE	0.134	0.042	0.225	0.0197
E-MTAB 1980	TRISTETRAPROLIN TTP ZFP36 BINDS AND DESTABILIZES MRNA	0.133	0.0481	0.218	0.0118
E-MTAB 1980	ABERRANT REGULATION OF MITOTIC G1 S TRANSITION IN CANCER DUE TO RB1 DEFECTS	0.133	0.0338	0.232	0.0333
E-MTAB 1980	TRAF6 MEDIATED IRF7 ACTIVATION	0.131	0.0517	0.211	0.00751
E-MTAB 1980	MATURATION OF SARS COV 2 NUCLEOPROTEIN	0.131	0.0314	0.231	0.0376
E-MTAB 1980	NUCLEAR ENVELOPE BREAKDOWN	0.13	0.0401	0.22	0.0208
E-MTAB 1980	PCP CE PATHWAY	0.13	0.0499	0.21	0.00863
E-MTAB 1980	TRANSCRIPTIONAL REGULATION BY E2F6	0.13	0.0441	0.215	0.0151
E-MTAB 1980	BUTYRATE RESPONSE FACTOR 1 BRF1 BINDS AND DESTABILIZES MRNA	0.126	0.0416	0.21	0.0167
E-MTAB 1980	DEGRADATION OF BETA CATENIN BY THE DESTRUCTION COMPLEX	0.126	0.0374	0.214	0.023
E-MTAB 1980	DNA DOUBLE STRAND BREAK REPAIR	0.125	0.0448	0.205	0.0121
E-MTAB 1980	TRANSLESION SYNTHESIS BY Y FAMILY DNA POLYMERASES BYPASSES LESIONS ON DNA TEMPLATE	0.125	0.0453	0.204	0.0114
E-MTAB 1980	NEUTROPHIL DEGRANULATION	0.124	0.0584	0.189	0.00212
E-MTAB 1980	CELL CYCLE	0.123	0.0496	0.197	0.00672
E-MTAB 1980	FANCONI ANEMIA PATHWAY	0.122	0.0316	0.212	0.0321
E-MTAB 1980	VITAMIN D CALCIFEROL METABOLISM	0.121	0.0275	0.215	0.041
E-MTAB 1980	SIGNALING BY NOTCH	0.121	0.0635	0.179	0.000633
E-MTAB 1980	TELOMERE EXTENSION BY TELOMERASE	0.12	0.0322	0.209	0.0299
E-MTAB 1980	CYCLIN D ASSOCIATED EVENTS IN G1	0.12	0.0486	0.191	0.00634
E-MTAB 1980	DEATH RECEPTOR SIGNALLING	0.118	0.0709	0.164	3.94e-05
E-MTAB 1980	TP53 REGULATES TRANSCRIPTION OF CELL CYCLE GENES	0.117	0.0274	0.207	0.0391
E-MTAB 1980	DNA DOUBLE STRAND BREAK RESPONSE	0.116	0.0235	0.209	0.0475
E-MTAB 1980	HEMOSTASIS	0.116	0.0557	0.176	0.0017
E-MTAB 1980	HEDGEHOG ON STATE	0.116	0.0373	0.194	0.0183
E-MTAB 1980	REGULATION OF PTEN STABILITY AND ACTIVITY	0.116	0.0228	0.208	0.0491
E-MTAB 1980	HIV INFECTION	0.115	0.0487	0.181	0.00477
E-MTAB 1980	SIGNALING BY PDGFR IN DISEASE	0.115	0.0294	0.2	0.0327
E-MTAB 1980	TRANSCRIPTIONAL REGULATION BY RUNX2	0.113	0.0446	0.182	0.00764
E-MTAB 1980	KINESINS	0.112	0.0322	0.193	0.0255
E-MTAB 1980	LEISHMANIA INFECTION	0.11	0.0468	0.174	0.00479
E-MTAB 1980	SUMOYLATION	0.109	0.043	0.176	0.00765
E-MTAB 1980	RHOH GTPASE CYCLE	0.106	0.0344	0.179	0.0181
E-MTAB 1980	CLASS A 1 RHODOPSIN LIKE RECEPTORS	0.106	0.0525	0.159	0.00124
E-MTAB 1980	TOLL LIKE RECEPTOR TLR1 TLR2 CASCADE	0.106	0.0319	0.179	0.0222
E-MTAB 1980	BETA CATENIN INDEPENDENT WNT SIGNALING	0.105	0.0406	0.17	0.00863
E-MTAB 1980	RAC1 GTPASE CYCLE	0.105	0.0387	0.171	0.0106
E-MTAB 1980	TOLL LIKE RECEPTOR 9 TLR9 CASCADE	0.104	0.0329	0.175	0.0193
E-MTAB 1980	DEUBIQUITINATION	0.103	0.0485	0.158	0.00212
E-MTAB 1980	DNA DAMAGE BYPASS	0.0997	0.0223	0.177	0.042
E-MTAB 1980	SUMOYLATION OF DNA DAMAGE RESPONSE AND REPAIR PROTEINS	0.097	0.0197	0.174	0.0474
E-MTAB 1980	MITOTIC G2 G2 M PHASES	0.095	0.0196	0.17	0.0469
E-MTAB 1980	M PHASE	0.0948	0.0192	0.17	0.0475
E-MTAB 1980	CONSTITUTIVE SIGNALING BY ABERRANT PI3K IN CANCER	0.0947	0.0414	0.148	0.00388
E-MTAB 1980	G ALPHA I SIGNALLING EVENTS	0.0899	0.0328	0.147	0.0112
E-MTAB 1980	TCF DEPENDENT SIGNALING IN RESPONSE TO WNT	0.0878	0.0358	0.14	0.00613
E-MTAB 1980	POTENTIAL THERAPEUTICS FOR SARS	0.0811	0.0172	0.145	0.045
E-MTAB 1980	G ALPHA Q SIGNALLING EVENTS	0.0803	0.0191	0.142	0.0382
E-MTAB 1980	MAPK FAMILY SIGNALING CASCADES	0.0763	0.0208	0.132	0.0288
E-MTAB 1980	ESR MEDIATED SIGNALING	0.0725	0.018	0.127	0.0351
E-MTAB 1980	INFECTIOUS DISEASE	0.0615	0.018	0.105	0.0239
E-MTAB 1980	NEUROTRANSMITTER RECEPTORS AND POSTSYNAPTIC SIGNAL TRANSMISSION	-0.0472	-0.0822	-0.0123	0.0316
E-MTAB 1980	NEURONAL SYSTEM	-0.0575	-0.094	-0.021	0.0113
E-MTAB 1980	ION CHANNEL TRANSPORT	-0.0604	-0.103	-0.0177	0.0239
E-MTAB 1980	METABOLISM OF STEROIDS	-0.0656	-0.112	-0.0192	0.0238
E-MTAB 1980	TRANSMISSION ACROSS CHEMICAL SYNAPSES	-0.0739	-0.109	-0.0394	0.000514
E-MTAB 1980	SLC MEDIATED TRANSMEMBRANE TRANSPORT	-0.0745	-0.125	-0.024	0.0184
E-MTAB 1980	METABOLISM OF FAT SOLUBLE VITAMINS	-0.0801	-0.14	-0.0206	0.0326
E-MTAB 1980	TRANSPORT OF BILE SALTS AND ORGANIC ACIDS METAL IONS AND AMINE COMPOUNDS	-0.0827	-0.148	-0.0175	0.0451
E-MTAB 1980	SYNTHESIS OF PA	-0.0835	-0.15	-0.0171	0.0472
E-MTAB 1980	DISEASES OF GLYCOSYLATION	-0.0857	-0.146	-0.0252	0.0237
E-MTAB 1980	RHOD GTPASE CYCLE	-0.0859	-0.145	-0.0268	0.02
E-MTAB 1980	DOWNSTREAM SIGNALING OF ACTIVATED FGFR1	-0.086	-0.154	-0.0177	0.0469
E-MTAB 1980	RND2 GTPASE CYCLE	-0.0878	-0.156	-0.0195	0.042
E-MTAB 1980	ION TRANSPORT BY P TYPE ATPASES	-0.0894	-0.152	-0.0265	0.0231
E-MTAB 1980	METABOLISM OF AMINO ACIDS AND DERIVATIVES	-0.0897	-0.159	-0.02	0.042
E-MTAB 1980	EGFR DOWNREGULATION	-0.0908	-0.16	-0.0214	0.0387
E-MTAB 1980	ORGANELLE BIOGENESIS AND MAINTENANCE	-0.091	-0.155	-0.0271	0.023
E-MTAB 1980	SELECTIVE AUTOPHAGY	-0.0922	-0.164	-0.0208	0.0414
E-MTAB 1980	SPHINGOLIPID METABOLISM	-0.0939	-0.162	-0.0257	0.0283
E-MTAB 1980	PI 3K CASCADE FGFR2	-0.0943	-0.169	-0.0198	0.0459
E-MTAB 1980	TP53 REGULATES METABOLIC GENES	-0.0977	-0.175	-0.0199	0.0474
E-MTAB 1980	PHASE I FUNCTIONALIZATION OF COMPOUNDS	-0.0981	-0.168	-0.0279	0.0259
E-MTAB 1980	DOPAMINE NEUROTRANSMITTER RELEASE CYCLE	-0.0987	-0.178	-0.0193	0.0499
E-MTAB 1980	ACTIVATION OF NMDA RECEPTORS AND POSTSYNAPTIC EVENTS	-0.0995	-0.155	-0.0443	0.00341
E-MTAB 1980	DISEASES OF METABOLISM	-0.0996	-0.15	-0.0489	0.00137
E-MTAB 1980	DOWNSTREAM SIGNALING OF ACTIVATED FGFR3	-0.102	-0.173	-0.0304	0.0229
E-MTAB 1980	CREB1 PHOSPHORYLATION THROUGH NMDA RECEPTOR MEDIATED ACTIVATION OF RAS SIGNALING	-0.102	-0.168	-0.0366	0.0122
E-MTAB 1980	DOWNSTREAM SIGNALING OF ACTIVATED FGFR2	-0.103	-0.174	-0.0323	0.0197
E-MTAB 1980	PHASE 0 RAPID DEPOLARISATION	-0.104	-0.179	-0.0287	0.0279
E-MTAB 1980	INTRINSIC PATHWAY OF FIBRIN CLOT FORMATION	-0.105	-0.184	-0.0249	0.0382
E-MTAB 1980	NEUROTRANSMITTER RELEASE CYCLE	-0.108	-0.168	-0.0472	0.00379
E-MTAB 1980	NOREPINEPHRINE NEUROTRANSMITTER RELEASE CYCLE	-0.109	-0.191	-0.0265	0.0364
E-MTAB 1980	CONSTITUTIVE SIGNALING BY AKT1 E17K IN CANCER	-0.11	-0.194	-0.0255	0.0393
E-MTAB 1980	CARGO TRAFFICKING TO THE PERICILIARY MEMBRANE	-0.113	-0.189	-0.0375	0.0166
E-MTAB 1980	KERATAN SULFATE BIOSYNTHESIS	-0.114	-0.197	-0.0304	0.0299
E-MTAB 1980	ENDOGENOUS STEROLS	-0.114	-0.191	-0.038	0.0166
E-MTAB 1980	RAS ACTIVATION UPON CA2 INFLUX THROUGH NMDA RECEPTOR	-0.115	-0.19	-0.0409	0.0126
E-MTAB 1980	CELL JUNCTION ORGANIZATION	-0.116	-0.178	-0.0536	0.00245
E-MTAB 1980	RECEPTOR TYPE TYROSINE PROTEIN PHOSPHATASES	-0.116	-0.199	-0.0336	0.025
E-MTAB 1980	BIOLOGICAL OXIDATIONS	-0.117	-0.185	-0.0485	0.00554
E-MTAB 1980	MTORC1 MEDIATED SIGNALLING	-0.117	-0.199	-0.0351	0.0225
E-MTAB 1980	SIGNALING BY ERBB2 IN CANCER	-0.117	-0.198	-0.0366	0.02
E-MTAB 1980	INTERACTION BETWEEN L1 AND ANKYRINS	-0.119	-0.188	-0.051	0.00452
E-MTAB 1980	DOWNREGULATION OF ERBB2 SIGNALING	-0.12	-0.207	-0.0338	0.0265
E-MTAB 1980	CALNEXIN CALRETICULIN CYCLE	-0.121	-0.214	-0.0269	0.042
E-MTAB 1980	ENERGY DEPENDENT REGULATION OF MTOR BY LKB1 AMPK	-0.122	-0.21	-0.0348	0.026
E-MTAB 1980	GLYCOGEN SYNTHESIS	-0.123	-0.221	-0.0247	0.048
E-MTAB 1980	YAP1 AND WWTR1 TAZ STIMULATED GENE EXPRESSION	-0.123	-0.219	-0.0274	0.042
E-MTAB 1980	ADHERENS JUNCTIONS INTERACTIONS	-0.124	-0.202	-0.0459	0.0104
E-MTAB 1980	CELLULAR HEXOSE TRANSPORT	-0.124	-0.209	-0.0395	0.0191
E-MTAB 1980	KERATAN SULFATE KERATIN METABOLISM	-0.125	-0.204	-0.0466	0.0102
E-MTAB 1980	PROTEIN PROTEIN INTERACTIONS AT SYNAPSES	-0.126	-0.178	-0.0739	7.84e-05
E-MTAB 1980	SYNTHESIS OF BILE ACIDS AND BILE SALTS	-0.126	-0.204	-0.0478	0.00933
E-MTAB 1980	SIGNALING BY WNT IN CANCER	-0.126	-0.205	-0.0477	0.00951
E-MTAB 1980	ASSEMBLY OF ACTIVE LPL AND LIPC LIPASE COMPLEXES	-0.127	-0.215	-0.0381	0.0225
E-MTAB 1980	PROTEIN LOCALIZATION	-0.127	-0.227	-0.0273	0.0442
E-MTAB 1980	DEFECTS OF CONTACT ACTIVATION SYSTEM CAS AND KALLIKREIN KININ SYSTEM KKS	-0.127	-0.215	-0.0401	0.0197
E-MTAB 1980	NEGATIVE REGULATION OF NMDA RECEPTOR MEDIATED NEURONAL TRANSMISSION	-0.128	-0.209	-0.0477	0.0103
E-MTAB 1980	ER QUALITY CONTROL COMPARTMENT ERQC	-0.129	-0.219	-0.0384	0.0229
E-MTAB 1980	NEUREXINS AND NEUROLIGINS	-0.13	-0.188	-0.0719	0.000274
E-MTAB 1980	REVERSIBLE HYDRATION OF CARBON DIOXIDE	-0.13	-0.232	-0.0289	0.042
E-MTAB 1980	MTOR SIGNALLING	-0.131	-0.203	-0.0596	0.00293
E-MTAB 1980	PHASE II CONJUGATION OF COMPOUNDS	-0.132	-0.203	-0.0611	0.00245
E-MTAB 1980	CS DS DEGRADATION	-0.133	-0.238	-0.0288	0.0438
E-MTAB 1980	RETINOID CYCLE DISEASE EVENTS	-0.133	-0.234	-0.033	0.0351
E-MTAB 1980	DISEASES ASSOCIATED WITH GLYCOSAMINOGLYCAN METABOLISM	-0.135	-0.233	-0.0361	0.0298
E-MTAB 1980	DEFECTIVE B4GALT7 CAUSES EDS PROGEROID TYPE	-0.136	-0.231	-0.0401	0.0233
E-MTAB 1980	GLYCOGEN METABOLISM	-0.136	-0.219	-0.0526	0.00833
E-MTAB 1980	REGULATION OF SIGNALING BY NODAL	-0.136	-0.245	-0.027	0.049
E-MTAB 1980	TIGHT JUNCTION INTERACTIONS	-0.137	-0.233	-0.0418	0.0217
E-MTAB 1980	ASPARTATE AND ASPARAGINE METABOLISM	-0.141	-0.252	-0.0304	0.044
E-MTAB 1980	REGULATION OF GENE EXPRESSION IN BETA CELLS	-0.142	-0.227	-0.0581	0.00613
E-MTAB 1980	ERBB2 ACTIVATES PTK6 SIGNALING	-0.144	-0.251	-0.0369	0.0327
E-MTAB 1980	ZINC INFLUX INTO CELLS BY THE SLC39 GENE FAMILY	-0.144	-0.255	-0.0332	0.04
E-MTAB 1980	GLUTAMATE AND GLUTAMINE METABOLISM	-0.145	-0.25	-0.0405	0.027
E-MTAB 1980	CELL CELL JUNCTION ORGANIZATION	-0.145	-0.211	-0.0802	0.000288
E-MTAB 1980	GLUTATHIONE CONJUGATION	-0.146	-0.245	-0.0467	0.0187
E-MTAB 1980	PHYSIOLOGICAL FACTORS	-0.148	-0.24	-0.0552	0.0101
E-MTAB 1980	PEROXISOMAL PROTEIN IMPORT	-0.15	-0.256	-0.0445	0.0232
E-MTAB 1980	CELLULAR RESPONSE TO STARVATION	-0.152	-0.257	-0.0477	0.02
E-MTAB 1980	SULFUR AMINO ACID METABOLISM	-0.152	-0.266	-0.0392	0.0326
E-MTAB 1980	RND3 GTPASE CYCLE	-0.152	-0.228	-0.077	0.00101
E-MTAB 1980	AMPK INHIBITS CHREBP TRANSCRIPTIONAL ACTIVATION ACTIVITY	-0.153	-0.275	-0.0312	0.0474
E-MTAB 1980	REGULATION OF GENE EXPRESSION BY HYPOXIA INDUCIBLE FACTOR	-0.153	-0.269	-0.0374	0.0363
E-MTAB 1980	UNBLOCKING OF NMDA RECEPTORS GLUTAMATE BINDING AND ACTIVATION	-0.162	-0.241	-0.0828	0.000856
E-MTAB 1980	LONG TERM POTENTIATION	-0.163	-0.234	-0.0912	0.000213
E-MTAB 1980	PYRUVATE METABOLISM AND CITRIC ACID TCA CYCLE	-0.164	-0.27	-0.0574	0.0131
E-MTAB 1980	PYRUVATE METABOLISM	-0.166	-0.255	-0.0774	0.00236
E-MTAB 1980	CYTOSOLIC SULFONATION OF SMALL MOLECULES	-0.173	-0.26	-0.0871	0.00104
E-MTAB 1980	DEFECTS IN VITAMIN AND COFACTOR METABOLISM	-0.174	-0.292	-0.0549	0.0194
E-MTAB 1980	AFLATOXIN ACTIVATION AND DETOXIFICATION	-0.178	-0.292	-0.0636	0.0122
E-MTAB 1980	GAMMA CARBOXYLATION HYPUSINE FORMATION AND ARYLSULFATASE ACTIVATION	-0.181	-0.258	-0.105	0.000117
E-MTAB 1980	UREA CYCLE	-0.183	-0.301	-0.0661	0.0118
E-MTAB 1980	WNT MEDIATED ACTIVATION OF DVL	-0.184	-0.325	-0.0432	0.039
E-MTAB 1980	APOPTOTIC CLEAVAGE OF CELL ADHESION PROTEINS	-0.185	-0.314	-0.0557	0.0225
E-MTAB 1980	SYNTHESIS OF PYROPHOSPHATES IN THE CYTOSOL	-0.19	-0.298	-0.081	0.00454
E-MTAB 1980	NEUROTRANSMITTER CLEARANCE	-0.19	-0.306	-0.0748	0.00767
E-MTAB 1980	CARNITINE METABOLISM	-0.193	-0.283	-0.104	0.000478
E-MTAB 1980	DEFECTIVE FACTOR IX CAUSES HEMOPHILIA B	-0.194	-0.304	-0.0843	0.00411
E-MTAB 1980	BBSOME MEDIATED CARGO TARGETING TO CILIUM	-0.195	-0.302	-0.0884	0.00297
E-MTAB 1980	REGULATION OF PYRUVATE DEHYDROGENASE PDH COMPLEX	-0.201	-0.308	-0.0941	0.00222
E-MTAB 1980	SERINE BIOSYNTHESIS	-0.211	-0.335	-0.0869	0.0058
E-MTAB 1980	SIGNALING BY RNF43 MUTANTS	-0.212	-0.355	-0.0691	0.0176
E-MTAB 1980	KETONE BODY METABOLISM	-0.213	-0.351	-0.075	0.013
E-MTAB 1980	ESTROGEN BIOSYNTHESIS	-0.222	-0.363	-0.0797	0.0119
E-MTAB 1980	LIPID PARTICLE ORGANIZATION	-0.222	-0.355	-0.0886	0.00694
E-MTAB 1980	MITOCHONDRIAL FATTY ACID BETA OXIDATION OF SATURATED FATTY ACIDS	-0.228	-0.393	-0.062	0.0287
E-MTAB 1980	SYNTHESIS OF KETONE BODIES	-0.232	-0.377	-0.0883	0.00925
E-MTAB 1980	DEFECTS IN BIOTIN BTN METABOLISM	-0.24	-0.4	-0.0802	0.0162
E-MTAB 1980	BIOTIN TRANSPORT AND METABOLISM	-0.254	-0.398	-0.109	0.00429
E-MTAB 1980	BETA OXIDATION OF HEXANOYL COA TO BUTANOYL COA	-0.254	-0.446	-0.062	0.0363
E-MTAB 1980	BETA OXIDATION OF BUTANOYL COA TO ACETYL COA	-0.255	-0.431	-0.0792	0.0204
E-MTAB 1980	BETA OXIDATION OF DECANOYL COA TO OCTANOYL COA COA	-0.264	-0.449	-0.0782	0.0231
E-MTAB 1980	LYSINE CATABOLISM	-0.265	-0.412	-0.117	0.00364
E-MTAB 1980	DOPAMINE CLEARANCE FROM THE SYNAPTIC CLEFT	-0.283	-0.427	-0.139	0.00134
E-MTAB 1980	MOLYBDENUM COFACTOR BIOSYNTHESIS	-0.308	-0.432	-0.183	5.27e-05
E-MTAB 1980	THE ACTIVATION OF ARYLSULFATASES	-0.309	-0.419	-0.2	4.64e-06
GSE73731	PD 1 SIGNALING	0.632	0.563	0.7	4.29e-44
GSE73731	GENERATION OF SECOND MESSENGER MOLECULES	0.569	0.504	0.634	7.04e-41
GSE73731	FLT3 SIGNALING THROUGH SRC FAMILY KINASES	0.557	0.47	0.644	1.21e-26
GSE73731	CD22 MEDIATED BCR REGULATION	0.537	0.444	0.63	5.18e-22
GSE73731	INTERLEUKIN 2 SIGNALING	0.53	0.458	0.603	3.18e-32
GSE73731	RUNX1 AND FOXP3 CONTROL THE DEVELOPMENT OF REGULATORY T LYMPHOCYTES TREGS	0.523	0.449	0.598	2.09e-30
GSE73731	INTERLEUKIN 21 SIGNALING	0.513	0.436	0.589	2.68e-28
GSE73731	FCGR ACTIVATION	0.493	0.425	0.56	9.03e-32
GSE73731	INTERLEUKIN 9 SIGNALING	0.463	0.383	0.543	1.82e-22
GSE73731	ENDOSOMAL VACUOLAR PATHWAY	0.456	0.363	0.549	4.14e-17
GSE73731	INTERLEUKIN 23 SIGNALING	0.45	0.381	0.52	5.5e-27
GSE73731	CHEMOKINE RECEPTORS BIND CHEMOKINES	0.441	0.386	0.496	2.55e-37
GSE73731	IMMUNOREGULATORY INTERACTIONS BETWEEN A LYMPHOID AND A NON LYMPHOID CELL	0.441	0.386	0.495	1.01e-37
GSE73731	NEF AND SIGNAL TRANSDUCTION	0.439	0.342	0.535	3.21e-15
GSE73731	CD28 DEPENDENT VAV1 PATHWAY	0.435	0.344	0.525	3.47e-16
GSE73731	INTERFERON GAMMA SIGNALING	0.416	0.363	0.47	1.22e-34
GSE73731	ANTIGEN ACTIVATES B CELL RECEPTOR BCR LEADING TO GENERATION OF SECOND MESSENGERS	0.415	0.35	0.479	1.22e-25
GSE73731	INTERLEUKIN 2 FAMILY SIGNALING	0.412	0.362	0.463	3.8e-37
GSE73731	FASL CD95L SIGNALING	0.395	0.297	0.493	2.41e-12
GSE73731	INTERFERON ALPHA BETA SIGNALING	0.384	0.324	0.444	1.28e-26
GSE73731	TNFS BIND THEIR PHYSIOLOGICAL RECEPTORS	0.384	0.334	0.433	1.6e-35
GSE73731	INTERLEUKIN 10 SIGNALING	0.383	0.311	0.455	1.64e-19
GSE73731	TNF RECEPTOR SUPERFAMILY TNFSF MEMBERS MEDIATING NON CANONICAL NF KB PATHWAY	0.382	0.315	0.449	4.27e-22
GSE73731	IRF3 MEDIATED ACTIVATION OF TYPE 1 IFN	0.379	0.291	0.468	1.29e-13
GSE73731	INTERLEUKIN 15 SIGNALING	0.372	0.295	0.449	7.9e-17
GSE73731	STAT5 ACTIVATION	0.367	0.288	0.445	7.21e-16
GSE73731	INTERLEUKIN RECEPTOR SHC SIGNALING	0.352	0.299	0.406	1.31e-27
GSE73731	RUNX3 REGULATES IMMUNE RESPONSE AND CELL MIGRATION	0.347	0.263	0.43	6.37e-13
GSE73731	SIGNAL REGULATORY PROTEIN FAMILY INTERACTIONS	0.339	0.274	0.404	5.5e-19
GSE73731	BUTYROPHILIN BTN FAMILY INTERACTIONS	0.337	0.269	0.405	1.66e-17
GSE73731	COSTIMULATION BY THE CD28 FAMILY	0.335	0.281	0.389	9.33e-25
GSE73731	APOBEC3G MEDIATED RESISTANCE TO HIV 1 INFECTION	0.33	0.243	0.418	4.97e-11
GSE73731	CROSS PRESENTATION OF PARTICULATE EXOGENOUS ANTIGENS PHAGOSOMES	0.324	0.229	0.419	2.27e-09
GSE73731	DAP12 INTERACTIONS	0.32	0.274	0.366	5.77e-30
GSE73731	NEGATIVE REGULATION OF FLT3	0.319	0.252	0.385	2.3e-16
GSE73731	P2Y RECEPTORS	0.315	0.251	0.378	1.12e-17
GSE73731	TRAFFICKING AND PROCESSING OF ENDOSOMAL TLR	0.313	0.227	0.4	2.6e-10
GSE73731	NUCLEOTIDE LIKE PURINERGIC RECEPTORS	0.313	0.254	0.373	2.2e-19
GSE73731	ANTIGEN PRESENTATION FOLDING ASSEMBLY AND PEPTIDE LOADING OF CLASS I MHC	0.31	0.222	0.397	5.69e-10
GSE73731	INITIAL TRIGGERING OF COMPLEMENT	0.306	0.243	0.369	4.51e-17
GSE73731	FCERI MEDIATED CA 2 MOBILIZATION	0.3	0.232	0.368	2.53e-14
GSE73731	RUNX1 REGULATES TRANSCRIPTION OF GENES INVOLVED IN BCR SIGNALING	0.299	0.212	0.385	1.42e-09
GSE73731	PECAM1 INTERACTIONS	0.298	0.223	0.373	3.24e-12
GSE73731	CREATION OF C4 AND C2 ACTIVATORS	0.298	0.23	0.366	2.92e-14
GSE73731	REGULATION OF IFNG SIGNALING	0.297	0.211	0.383	1.98e-09
GSE73731	PHOSPHORYLATION OF EMI1	0.295	0.18	0.409	7.29e-06
GSE73731	INTERLEUKIN 18 SIGNALING	0.293	0.223	0.364	4.35e-13
GSE73731	GPVI MEDIATED ACTIVATION CASCADE	0.286	0.222	0.349	1.09e-14
GSE73731	DISINHIBITION OF SNARE FORMATION	0.285	0.198	0.372	1.22e-08
GSE73731	DAP12 SIGNALING	0.285	0.214	0.356	3.23e-12
GSE73731	TRIF MEDIATED PROGRAMMED CELL DEATH	0.283	0.188	0.378	1.8e-07
GSE73731	REGULATION OF KIT SIGNALING	0.279	0.213	0.345	2.5e-13
GSE73731	CLEC7A INFLAMMASOME PATHWAY	0.278	0.178	0.377	9.94e-07
GSE73731	ALTERNATIVE COMPLEMENT ACTIVATION	0.277	0.178	0.377	1.07e-06
GSE73731	SCAVENGING OF HEME FROM PLASMA	0.274	0.193	0.355	3.39e-09
GSE73731	THE ROLE OF NEF IN HIV 1 REPLICATION AND DISEASE PATHOGENESIS	0.273	0.201	0.345	3.94e-11
GSE73731	INTERLEUKIN 3 INTERLEUKIN 5 AND GM CSF SIGNALING	0.272	0.218	0.326	6.43e-18
GSE73731	INTERLEUKIN 27 SIGNALING	0.271	0.201	0.342	2.01e-11
GSE73731	G2 PHASE	0.27	0.171	0.368	1.78e-06
GSE73731	RUNX1 REGULATES TRANSCRIPTION OF GENES INVOLVED IN DIFFERENTIATION OF MYELOID CELLS	0.269	0.195	0.343	2.59e-10
GSE73731	CASPASE ACTIVATION VIA DEATH RECEPTORS IN THE PRESENCE OF LIGAND	0.264	0.182	0.345	1.33e-08
GSE73731	INTERFERON SIGNALING	0.263	0.206	0.319	8.14e-16
GSE73731	RUNX1 REGULATES TRANSCRIPTION OF GENES INVOLVED IN WNT SIGNALING	0.262	0.156	0.367	1.5e-05
GSE73731	INTERLEUKIN 35 SIGNALLING	0.261	0.176	0.345	6.35e-08
GSE73731	ERYTHROPOIETIN ACTIVATES STAT5	0.26	0.18	0.341	1.58e-08
GSE73731	REGULATION BY C FLIP	0.26	0.173	0.347	1.64e-07
GSE73731	DEX H BOX HELICASES ACTIVATE TYPE I IFN AND INFLAMMATORY CYTOKINES PRODUCTION	0.26	0.158	0.362	8.38e-06
GSE73731	DISEASES OF IMMUNE SYSTEM	0.253	0.18	0.326	1.38e-09
GSE73731	INTERLEUKIN 20 FAMILY SIGNALING	0.252	0.197	0.308	5.01e-15
GSE73731	TOXICITY OF BOTULINUM TOXIN TYPE D BOTD	0.25	0.158	0.343	1.96e-06
GSE73731	OTHER SEMAPHORIN INTERACTIONS	0.25	0.192	0.308	6.81e-14
GSE73731	TCR SIGNALING	0.248	0.176	0.321	2.76e-09
GSE73731	TNFR1 MEDIATED CERAMIDE PRODUCTION	0.248	0.161	0.334	5.73e-07
GSE73731	ELEVATION OF CYTOSOLIC CA2 LEVELS	0.248	0.193	0.303	7.26e-15
GSE73731	INFLAMMASOMES	0.247	0.176	0.317	7.67e-10
GSE73731	LEUKOTRIENE RECEPTORS	0.246	0.169	0.323	2.1e-08
GSE73731	OAS ANTIVIRAL RESPONSE	0.244	0.149	0.339	7.54e-06
GSE73731	ROLE OF PHOSPHOLIPIDS IN PHAGOCYTOSIS	0.243	0.182	0.303	3.61e-12
GSE73731	INTERLEUKIN 1 PROCESSING	0.241	0.154	0.327	1.11e-06
GSE73731	ROLE OF LAT2 NTAL LAB ON CALCIUM MOBILIZATION	0.241	0.176	0.306	1.27e-10
GSE73731	G2 M DNA REPLICATION CHECKPOINT	0.235	0.126	0.344	0.000177
GSE73731	OTHER INTERLEUKIN SIGNALING	0.232	0.175	0.289	1.86e-12
GSE73731	STAT3 NUCLEAR EVENTS DOWNSTREAM OF ALK SIGNALING	0.231	0.144	0.317	3.24e-06
GSE73731	IRAK4 DEFICIENCY TLR2 4	0.23	0.148	0.312	9.43e-07
GSE73731	IKBA VARIANT LEADS TO EDA ID	0.23	0.138	0.322	1.27e-05
GSE73731	MRNA EDITING	0.23	0.156	0.304	6.35e-08
GSE73731	DNA METHYLATION	0.229	0.128	0.33	8.5e-05
GSE73731	FCGR3A MEDIATED IL10 SYNTHESIS	0.227	0.174	0.279	4.84e-14
GSE73731	NEF MEDIATED CD4 DOWN REGULATION	0.226	0.133	0.319	2.28e-05
GSE73731	REGULATION OF IFNA SIGNALING	0.226	0.163	0.289	3.6e-10
GSE73731	ERYTHROPOIETIN ACTIVATES PHOSPHOINOSITIDE 3 KINASE PI3K	0.225	0.149	0.301	2.36e-07
GSE73731	NEF MEDIATES DOWN MODULATION OF CELL SURFACE RECEPTORS BY RECRUITING THEM TO CLATHRIN ADAPTERS	0.223	0.153	0.294	3.23e-08
GSE73731	HYALURONAN BIOSYNTHESIS AND EXPORT	0.223	0.12	0.325	0.000158
GSE73731	CASPASE ACTIVATION VIA EXTRINSIC APOPTOTIC SIGNALLING PATHWAY	0.223	0.159	0.286	8.33e-10
GSE73731	CD28 CO STIMULATION	0.222	0.166	0.279	1.28e-11
GSE73731	ANTIGEN PROCESSING CROSS PRESENTATION	0.221	0.144	0.299	6.01e-07
GSE73731	TP53 REGULATES TRANSCRIPTION OF GENES INVOLVED IN G1 CELL CYCLE ARREST	0.219	0.139	0.299	1.69e-06
GSE73731	INTERLEUKIN 37 SIGNALING	0.218	0.161	0.276	4.51e-11
GSE73731	PARASITE INFECTION	0.218	0.16	0.276	4.51e-11
GSE73731	INTERLEUKIN 12 FAMILY SIGNALING	0.217	0.16	0.275	4.97e-11
GSE73731	SIGNALING BY ERYTHROPOIETIN	0.217	0.152	0.282	6.23e-09
GSE73731	DEPOLYMERISATION OF THE NUCLEAR LAMINA	0.214	0.144	0.284	1.19e-07
GSE73731	STING MEDIATED INDUCTION OF HOST IMMUNE RESPONSES	0.214	0.134	0.293	2.72e-06
GSE73731	FLT3 SIGNALING	0.213	0.148	0.277	9.35e-09
GSE73731	CD163 MEDIATING AN ANTI INFLAMMATORY RESPONSE	0.212	0.117	0.306	9.58e-05
GSE73731	ZBP1 DAI MEDIATED INDUCTION OF TYPE I IFNS	0.21	0.142	0.278	5.92e-08
GSE73731	SIGNALING BY THE B CELL RECEPTOR BCR	0.21	0.14	0.28	1.8e-07
GSE73731	INACTIVATION OF CSF3 G CSF SIGNALING	0.209	0.133	0.285	1.6e-06
GSE73731	DECTIN 2 FAMILY	0.207	0.148	0.266	8.79e-10
GSE73731	RHO GTPASES ACTIVATE NADPH OXIDASES	0.207	0.149	0.265	5.33e-10
GSE73731	ACTIVATION OF NIMA KINASES NEK9 NEK6 NEK7	0.206	0.114	0.299	0.000107
GSE73731	CONDENSATION OF PROMETAPHASE CHROMOSOMES	0.206	0.101	0.31	0.000706
GSE73731	IRF3 MEDIATED INDUCTION OF TYPE I IFN	0.204	0.12	0.288	2.16e-05
GSE73731	FLT3 SIGNALING BY CBL MUTANTS	0.203	0.133	0.273	4.03e-07
GSE73731	TNFR2 NON CANONICAL NF KB PATHWAY	0.202	0.141	0.264	1.09e-08
GSE73731	SIGNALING BY KIT IN DISEASE	0.2	0.128	0.272	1.18e-06
GSE73731	THE NLRP3 INFLAMMASOME	0.196	0.116	0.277	2.12e-05
GSE73731	CAMK IV MEDIATED PHOSPHORYLATION OF CREB	0.195	0.131	0.259	1.05e-07
GSE73731	PURINERGIC SIGNALING IN LEISHMANIASIS INFECTION	0.195	0.127	0.262	4.08e-07
GSE73731	ACTIVATION OF C3 AND C5	0.194	0.0989	0.288	0.000392
GSE73731	G PROTEIN BETA GAMMA SIGNALLING	0.193	0.144	0.243	1.38e-11
GSE73731	RIP MEDIATED NFKB ACTIVATION VIA ZBP1	0.193	0.112	0.274	3.16e-05
GSE73731	DEFECTIVE RIPK1 MEDIATED REGULATED NECROSIS	0.193	0.0955	0.291	0.000643
GSE73731	CREB1 PHOSPHORYLATION THROUGH THE ACTIVATION OF CAMKII CAMKK CAMKIV CASCASDE	0.192	0.119	0.266	5.24e-06
GSE73731	CELL SURFACE INTERACTIONS AT THE VASCULAR WALL	0.192	0.151	0.232	2.59e-16
GSE73731	ERYTHROPOIETIN ACTIVATES PHOSPHOLIPASE C GAMMA PLCG	0.191	0.112	0.27	2.4e-05
GSE73731	PLATELET CALCIUM HOMEOSTASIS	0.191	0.138	0.243	2.44e-10
GSE73731	LTC4 CYSLTR MEDIATED IL4 PRODUCTION	0.19	0.109	0.271	4.29e-05
GSE73731	TNFR1 INDUCED PROAPOPTOTIC SIGNALING	0.189	0.128	0.25	5.53e-08
GSE73731	STAT5 ACTIVATION DOWNSTREAM OF FLT3 ITD MUTANTS	0.187	0.109	0.265	2.73e-05
GSE73731	NEF MEDIATED DOWNREGULATION OF MHC CLASS I COMPLEX CELL SURFACE EXPRESSION	0.186	0.107	0.266	4.53e-05
GSE73731	INTERLEUKIN 12 SIGNALING	0.186	0.122	0.249	3.2e-07
GSE73731	SEMA3A PLEXIN REPULSION SIGNALING BY INHIBITING INTEGRIN ADHESION	0.186	0.114	0.258	5.89e-06
GSE73731	EARLY PHASE OF HIV LIFE CYCLE	0.186	0.0923	0.279	0.000615
GSE73731	PEPTIDE LIGAND BINDING RECEPTORS	0.185	0.128	0.243	1.68e-08
GSE73731	SIGNALING BY CSF3 G CSF	0.184	0.108	0.26	2.44e-05
GSE73731	INTERLEUKIN 6 SIGNALING	0.184	0.0951	0.272	0.000323
GSE73731	REGULATION OF COMMISSURAL AXON PATHFINDING BY SLIT AND ROBO	0.183	0.105	0.261	4.18e-05
GSE73731	COMPLEMENT CASCADE	0.183	0.126	0.239	1.49e-08
GSE73731	GROWTH HORMONE RECEPTOR SIGNALING	0.183	0.132	0.234	4.71e-10
GSE73731	CONDENSATION OF PROPHASE CHROMOSOMES	0.182	0.104	0.261	5.19e-05
GSE73731	MRNA EDITING C TO U CONVERSION	0.182	0.0995	0.264	0.000119
GSE73731	VLDL ASSEMBLY	0.181	0.0742	0.288	0.00397
GSE73731	FCGAMMA RECEPTOR FCGR DEPENDENT PHAGOCYTOSIS	0.179	0.125	0.232	5.68e-09
GSE73731	TRAF3 DEPENDENT IRF ACTIVATION PATHWAY	0.178	0.105	0.251	2.12e-05
GSE73731	EICOSANOID LIGAND BINDING RECEPTORS	0.176	0.111	0.242	2.35e-06
GSE73731	HDL ASSEMBLY	0.176	0.105	0.248	1.73e-05
GSE73731	CYTOKINE SIGNALING IN IMMUNE SYSTEM	0.175	0.122	0.228	7.27e-09
GSE73731	MATURATION OF SARS COV 1 NUCLEOPROTEIN	0.174	0.096	0.253	0.000109
GSE73731	TRAF6 MEDIATED IRF7 ACTIVATION	0.174	0.117	0.232	1.12e-07
GSE73731	SYNTHESIS OF 5 EICOSATETRAENOIC ACIDS	0.174	0.102	0.245	2.38e-05
GSE73731	LYSOSPHINGOLIPID AND LPA RECEPTORS	0.174	0.109	0.238	2.35e-06
GSE73731	INTERLEUKIN 4 AND INTERLEUKIN 13 SIGNALING	0.172	0.12	0.225	9.4e-09
GSE73731	REGULATION OF TLR BY ENDOGENOUS LIGAND	0.171	0.1	0.242	2.53e-05
GSE73731	BINDING AND UPTAKE OF LIGANDS BY SCAVENGER RECEPTORS	0.171	0.106	0.236	4.34e-06
GSE73731	EFFECTS OF PIP2 HYDROLYSIS	0.171	0.116	0.226	4.7e-08
GSE73731	RAF INDEPENDENT MAPK1 3 ACTIVATION	0.171	0.0977	0.244	4.47e-05
GSE73731	NUCLEOTIDE BINDING DOMAIN LEUCINE RICH REPEAT CONTAINING RECEPTOR NLR SIGNALING PATHWAYS	0.169	0.103	0.235	7.54e-06
GSE73731	ACTIVATION OF IRF3 IRF7 MEDIATED BY TBK1 IKK EPSILON	0.169	0.0909	0.247	0.000165
GSE73731	NEUROTOXICITY OF CLOSTRIDIUM TOXINS	0.169	0.0861	0.251	0.000396
GSE73731	REGULATION OF TNFR1 SIGNALING	0.167	0.105	0.23	3.01e-06
GSE73731	DEFECTIVE CSF2RB CAUSES SMDP5	0.167	0.0913	0.243	0.000128
GSE73731	BINDING OF TCF LEF CTNNB1 TO TARGET GENE PROMOTERS	0.166	0.0849	0.247	0.000391
GSE73731	TRANSCRIPTIONAL REGULATION OF GRANULOPOIESIS	0.165	0.0997	0.231	1.08e-05
GSE73731	SIGNALING BY SCF KIT	0.164	0.106	0.222	8.43e-07
GSE73731	MHC CLASS II ANTIGEN PRESENTATION	0.163	0.112	0.214	2.89e-08
GSE73731	FORMYL PEPTIDE RECEPTORS BIND FORMYL PEPTIDES AND MANY OTHER LIGANDS	0.163	0.0673	0.259	0.00377
GSE73731	ERYTHROPOIETIN ACTIVATES RAS	0.162	0.0887	0.235	0.000116
GSE73731	RUNX3 REGULATES WNT SIGNALING	0.162	0.0753	0.248	0.00127
GSE73731	FCERI MEDIATED MAPK ACTIVATION	0.16	0.098	0.223	7.34e-06
GSE73731	ALPHA DEFENSINS	0.16	0.0581	0.262	0.00809
GSE73731	G BETA GAMMA SIGNALLING THROUGH PI3KGAMMA	0.16	0.105	0.214	3.09e-07
GSE73731	ACYL CHAIN REMODELLING OF PG	0.159	0.101	0.218	1.6e-06
GSE73731	SODIUM PROTON EXCHANGERS	0.159	0.0915	0.226	3.92e-05
GSE73731	SIGNALING BY INTERLEUKINS	0.158	0.109	0.207	1.6e-08
GSE73731	SEMA3A PAK DEPENDENT AXON REPULSION	0.158	0.0855	0.23	0.000148
GSE73731	NF KB ACTIVATION THROUGH FADD RIP 1 PATHWAY MEDIATED BY CASPASE 8 AND 10	0.158	0.0802	0.235	0.000421
GSE73731	PLASMA LIPOPROTEIN ASSEMBLY	0.156	0.0902	0.222	3.78e-05
GSE73731	SIGNALING BY MEMBRANE TETHERED FUSIONS OF PDGFRA OR PDGFRB	0.156	0.0717	0.24	0.00149
GSE73731	TP53 REGULATES TRANSCRIPTION OF GENES INVOLVED IN G2 CELL CYCLE ARREST	0.156	0.08	0.231	0.000375
GSE73731	CTLA4 INHIBITORY SIGNALING	0.155	0.0897	0.221	3.74e-05
GSE73731	PYROPTOSIS	0.155	0.0808	0.23	0.000312
GSE73731	POU5F1 OCT4 SOX2 NANOG REPRESS GENES RELATED TO DIFFERENTIATION	0.154	0.0885	0.22	4.34e-05
GSE73731	SIGNALING BY ALK	0.154	0.101	0.207	3.51e-07
GSE73731	ELECTRIC TRANSMISSION ACROSS GAP JUNCTIONS	0.153	0.0642	0.242	0.00336
GSE73731	POLO LIKE KINASE MEDIATED EVENTS	0.153	0.0709	0.235	0.0014
GSE73731	RESOLUTION OF D LOOP STRUCTURES	0.153	0.0801	0.226	0.000286
GSE73731	CD28 DEPENDENT PI3K AKT SIGNALING	0.152	0.0916	0.213	1.23e-05
GSE73731	ACYL CHAIN REMODELLING OF PI	0.152	0.0902	0.214	1.76e-05
GSE73731	DEPOSITION OF NEW CENPA CONTAINING NUCLEOSOMES AT THE CENTROMERE	0.151	0.0539	0.249	0.00884
GSE73731	REGULATION OF SIGNALING BY CBL	0.151	0.0826	0.22	0.000124
GSE73731	GP1B IX V ACTIVATION SIGNALLING	0.151	0.0789	0.222	0.000268
GSE73731	TLR3 MEDIATED TICAM1 DEPENDENT PROGRAMMED CELL DEATH	0.15	0.0549	0.246	0.00779
GSE73731	DEFECTIVE CHST6 CAUSES MCDC1	0.15	0.049	0.25	0.0125
GSE73731	CLASS A 1 RHODOPSIN LIKE RECEPTORS	0.149	0.0893	0.209	1.4e-05
GSE73731	UNWINDING OF DNA	0.149	0.0335	0.265	0.0322
GSE73731	CD209 DC SIGN SIGNALING	0.149	0.0735	0.224	0.000645
GSE73731	GENE AND PROTEIN EXPRESSION BY JAK STAT SIGNALING AFTER INTERLEUKIN 12 STIMULATION	0.148	0.0808	0.216	0.000137
GSE73731	TRAF6 MEDIATED IRF7 ACTIVATION IN TLR7 8 OR 9 SIGNALING	0.147	0.0628	0.231	0.0029
GSE73731	PROSTANOID LIGAND RECEPTORS	0.147	0.065	0.228	0.00213
GSE73731	REGULATION OF INNATE IMMUNE RESPONSES TO CYTOSOLIC DNA	0.146	0.0821	0.21	6.71e-05
GSE73731	NEGATIVE REGULATORS OF DDX58 IFIH1 SIGNALING	0.146	0.0624	0.229	0.00288
GSE73731	TP53 REGULATES TRANSCRIPTION OF CASPASE ACTIVATORS AND CASPASES	0.146	0.0737	0.217	0.000462
GSE73731	ACETYLCHOLINE INHIBITS CONTRACTION OF OUTER HAIR CELLS	0.145	0.0582	0.232	0.00455
GSE73731	G ALPHA Q SIGNALLING EVENTS	0.144	0.104	0.184	4.81e-10
GSE73731	PTK6 REGULATES RTKS AND THEIR EFFECTORS AKT1 AND DOK1	0.143	0.0816	0.205	5.16e-05
GSE73731	LEISHMANIA INFECTION	0.143	0.108	0.177	6.93e-13
GSE73731	REGULATION OF RUNX1 EXPRESSION AND ACTIVITY	0.142	0.0693	0.215	0.000789
GSE73731	REGULATED NECROSIS	0.142	0.0688	0.216	0.000853
GSE73731	TNF SIGNALING	0.142	0.0808	0.203	5.28e-05
GSE73731	SIGNALING BY LEPTIN	0.142	0.0619	0.222	0.00246
GSE73731	DEFECTIVE ST3GAL3 CAUSES MCT12 AND EIEE15	0.142	0.037	0.246	0.0241
GSE73731	G ALPHA Z SIGNALLING EVENTS	0.141	0.0961	0.186	4.45e-08
GSE73731	TICAM1 DEPENDENT ACTIVATION OF IRF3 IRF7	0.141	0.0575	0.224	0.00401
GSE73731	G0 AND EARLY G1	0.14	0.0675	0.212	0.000869
GSE73731	DISEASES ASSOCIATED WITH SURFACTANT METABOLISM	0.138	0.0741	0.202	0.000172
GSE73731	HEMOSTASIS	0.137	0.0967	0.178	2.89e-09
GSE73731	DISEASES OF PROGRAMMED CELL DEATH	0.137	0.0744	0.2	0.000147
GSE73731	G BETA GAMMA SIGNALLING THROUGH CDC42	0.137	0.0798	0.193	2.75e-05
GSE73731	ROS AND RNS PRODUCTION IN PHAGOCYTES	0.136	0.076	0.197	8.32e-05
GSE73731	RESOLUTION OF D LOOP STRUCTURES THROUGH SYNTHESIS DEPENDENT STRAND ANNEALING SDSA	0.136	0.0613	0.211	0.00188
GSE73731	G ALPHA I SIGNALLING EVENTS	0.136	0.0962	0.176	2.27e-09
GSE73731	DDX58 IFIH1 MEDIATED INDUCTION OF INTERFERON ALPHA BETA	0.135	0.0868	0.183	9.59e-07
GSE73731	PLATELET AGGREGATION PLUG FORMATION	0.135	0.0868	0.183	9.12e-07
GSE73731	INNATE IMMUNE SYSTEM	0.135	0.0867	0.183	9.21e-07
GSE73731	ACYL CHAIN REMODELLING OF PS	0.134	0.0765	0.192	5.23e-05
GSE73731	PRC2 METHYLATES HISTONES AND DNA	0.134	0.0306	0.237	0.0313
GSE73731	CONSTITUTIVE SIGNALING BY ABERRANT PI3K IN CANCER	0.133	0.101	0.165	4.85e-13
GSE73731	ADAPTIVE IMMUNE SYSTEM	0.133	0.0746	0.192	7.35e-05
GSE73731	C TYPE LECTIN RECEPTORS CLRS	0.132	0.0715	0.193	0.000161
GSE73731	VLDL CLEARANCE	0.132	0.0371	0.228	0.0205
GSE73731	ANTI INFLAMMATORY RESPONSE FAVOURING LEISHMANIA PARASITE INFECTION	0.132	0.0847	0.18	1.07e-06
GSE73731	FORMATION OF SENESCENCE ASSOCIATED HETEROCHROMATIN FOCI SAHF	0.132	0.0549	0.208	0.00346
GSE73731	SCAVENGING BY CLASS A RECEPTORS	0.131	0.054	0.209	0.00385
GSE73731	INTEGRIN SIGNALING	0.131	0.0763	0.185	2.89e-05
GSE73731	TNFR1 INDUCED NFKAPPAB SIGNALING PATHWAY	0.131	0.068	0.194	0.00031
GSE73731	RIPK1 MEDIATED REGULATED NECROSIS	0.13	0.049	0.21	0.0065
GSE73731	INACTIVATION OF CDC42 AND RAC1	0.129	0.0429	0.216	0.0119
GSE73731	INTERLEUKIN 7 SIGNALING	0.128	0.0739	0.182	3.8e-05
GSE73731	INTERLEUKIN 6 FAMILY SIGNALING	0.128	0.0675	0.189	0.000248
GSE73731	NOD1 2 SIGNALING PATHWAY	0.128	0.0576	0.198	0.0018
GSE73731	GRB2 SOS PROVIDES LINKAGE TO MAPK SIGNALING FOR INTEGRINS	0.128	0.0645	0.191	0.000457
GSE73731	SIGNALING BY CYTOSOLIC FGFR1 FUSION MUTANTS	0.127	0.0368	0.218	0.019
GSE73731	CROSS PRESENTATION OF SOLUBLE EXOGENOUS ANTIGENS ENDOSOMES	0.127	0.036	0.218	0.02
GSE73731	KINESINS	0.127	0.0756	0.179	1.78e-05
GSE73731	DEFENSINS	0.127	0.0383	0.216	0.0168
GSE73731	RHOH GTPASE CYCLE	0.126	0.0664	0.185	0.000245
GSE73731	CALCINEURIN ACTIVATES NFAT	0.125	0.0375	0.213	0.0171
GSE73731	DEFECTIVE B4GALT1 CAUSES B4GALT1 CDG CDG 2D	0.125	0.0226	0.228	0.0439
GSE73731	FC EPSILON RECEPTOR FCERI SIGNALING	0.125	0.0543	0.195	0.00252
GSE73731	INTEGRIN CELL SURFACE INTERACTIONS	0.124	0.0601	0.188	0.000847
GSE73731	FCERI MEDIATED NF KB ACTIVATION	0.124	0.0473	0.201	0.00619
GSE73731	DEFECTIVE INTRINSIC PATHWAY FOR APOPTOSIS	0.124	0.0691	0.178	7.8e-05
GSE73731	ACYL CHAIN REMODELLING OF PC	0.123	0.0739	0.173	1.38e-05
GSE73731	PROTON COUPLED MONOCARBOXYLATE TRANSPORT	0.123	0.0519	0.195	0.00327
GSE73731	ABERRANT REGULATION OF MITOTIC G1 S TRANSITION IN CANCER DUE TO RB1 DEFECTS	0.123	0.0584	0.187	0.00104
GSE73731	CRMPS IN SEMA3A SIGNALING	0.123	0.0639	0.182	0.000305
GSE73731	ASSEMBLY OF COLLAGEN FIBRILS AND OTHER MULTIMERIC STRUCTURES	0.123	0.0498	0.196	0.00424
GSE73731	SUPPRESSION OF APOPTOSIS	0.122	0.0541	0.19	0.00213
GSE73731	MATURATION OF SARS COV 2 NUCLEOPROTEIN	0.122	0.0474	0.197	0.00566
GSE73731	ELASTIC FIBRE FORMATION	0.121	0.041	0.202	0.011
GSE73731	FACTORS INVOLVED IN MEGAKARYOCYTE DEVELOPMENT AND PLATELET PRODUCTION	0.121	0.0862	0.155	9.92e-10
GSE73731	RHO GTPASES ACTIVATE KTN1	0.12	0.0501	0.19	0.00349
GSE73731	WNT5A DEPENDENT INTERNALIZATION OF FZD4	0.119	0.0463	0.191	0.00547
GSE73731	PLATELET ADHESION TO EXPOSED COLLAGEN	0.119	0.0446	0.193	0.00671
GSE73731	BETA DEFENSINS	0.117	0.0295	0.205	0.0262
GSE73731	GPCR LIGAND BINDING	0.117	0.052	0.182	0.00207
GSE73731	GDP FUCOSE BIOSYNTHESIS	0.117	0.0256	0.208	0.0335
GSE73731	RAC1 GTPASE CYCLE	0.116	0.0703	0.162	1.06e-05
GSE73731	PROSTACYCLIN SIGNALLING THROUGH PROSTACYCLIN RECEPTOR	0.116	0.0592	0.173	0.000417
GSE73731	G1 S SPECIFIC TRANSCRIPTION	0.116	0.0342	0.198	0.0178
GSE73731	TOLL LIKE RECEPTOR CASCADES	0.115	0.0517	0.178	0.00187
GSE73731	CHYLOMICRON CLEARANCE	0.113	0.0303	0.196	0.0231
GSE73731	ROBO RECEPTORS BIND AKAP5	0.113	0.0437	0.182	0.00575
GSE73731	MODULATION BY MTB OF HOST IMMUNE SYSTEM	0.112	0.0215	0.202	0.0405
GSE73731	SUMOYLATION OF IMMUNE RESPONSE PROTEINS	0.112	0.0232	0.2	0.0363
GSE73731	BH3 ONLY PROTEINS ASSOCIATE WITH AND INACTIVATE ANTI APOPTOTIC BCL 2 MEMBERS	0.111	0.0305	0.192	0.0217
GSE73731	VEGFR2 MEDIATED CELL PROLIFERATION	0.111	0.0573	0.165	0.000362
GSE73731	CLEC7A DECTIN 1 SIGNALING	0.111	0.0332	0.189	0.0171
GSE73731	RHO GTPASES ACTIVATE WASPS AND WAVES	0.11	0.0442	0.176	0.00455
GSE73731	CDC42 GTPASE CYCLE	0.11	0.0654	0.154	1.54e-05
GSE73731	IKK COMPLEX RECRUITMENT MEDIATED BY RIP1	0.109	0.0221	0.197	0.0377
GSE73731	SEMAPHORIN INTERACTIONS	0.109	0.0576	0.161	0.000245
GSE73731	TP53 REGULATES TRANSCRIPTION OF CELL CYCLE GENES	0.109	0.0405	0.177	0.00707
GSE73731	PLATELET ACTIVATION SIGNALING AND AGGREGATION	0.107	0.0603	0.153	5.85e-05
GSE73731	CASPASE ACTIVATION VIA DEPENDENCE RECEPTORS IN THE ABSENCE OF LIGAND	0.107	0.034	0.179	0.0138
GSE73731	RHO GTPASES ACTIVATE FORMINS	0.106	0.0347	0.178	0.0127
GSE73731	RUNX2 REGULATES GENES INVOLVED IN CELL MIGRATION	0.105	0.0207	0.19	0.0394
GSE73731	LINOLEIC ACID LA METABOLISM	0.105	0.023	0.187	0.0336
GSE73731	RHO GTPASE EFFECTORS	0.104	0.0438	0.165	0.00338
GSE73731	STRIATED MUSCLE CONTRACTION	0.104	0.036	0.172	0.00991
GSE73731	DERMATAN SULFATE BIOSYNTHESIS	0.104	0.0241	0.183	0.0303
GSE73731	SIGNALING BY GPCR	0.103	0.0659	0.139	9.97e-07
GSE73731	HYALURONAN METABOLISM	0.102	0.0401	0.165	0.00532
GSE73731	NEGATIVE REGULATION OF MET ACTIVITY	0.102	0.0377	0.166	0.0073
GSE73731	RESOLUTION OF SISTER CHROMATID COHESION	0.102	0.0215	0.182	0.0354
GSE73731	INTERLEUKIN 1 FAMILY SIGNALING	0.101	0.0397	0.162	0.00531
GSE73731	REDUCTION OF CYTOSOLIC CA LEVELS	0.101	0.0239	0.178	0.0293
GSE73731	DOWNSTREAM SIGNALING EVENTS OF B CELL RECEPTOR BCR	0.1	0.017	0.183	0.0472
GSE73731	TRANSCRIPTIONAL REGULATION BY RUNX1	0.0999	0.0479	0.152	0.000959
GSE73731	ADRENOCEPTORS	0.0995	0.0165	0.183	0.0481
GSE73731	TRP CHANNELS	0.0985	0.0585	0.139	1.73e-05
GSE73731	COLLAGEN FORMATION	0.0985	0.0302	0.167	0.0159
GSE73731	CHONDROITIN SULFATE BIOSYNTHESIS	0.0981	0.0274	0.169	0.0207
GSE73731	PREVENTION OF PHAGOSOMAL LYSOSOMAL FUSION	0.0975	0.0229	0.172	0.03
GSE73731	RESPONSE TO ELEVATED PLATELET CYTOSOLIC CA2	0.0972	0.05	0.144	0.00036
GSE73731	SIGNALING BY MODERATE KINASE ACTIVITY BRAF MUTANTS	0.0967	0.0504	0.143	0.000295
GSE73731	OVARIAN TUMOR DOMAIN PROTEASES	0.0966	0.0335	0.16	0.00979
GSE73731	ADP SIGNALLING THROUGH P2Y PURINOCEPTOR 12	0.0964	0.0404	0.152	0.00341
GSE73731	COLLAGEN DEGRADATION	0.0954	0.0231	0.168	0.0282
GSE73731	FANCONI ANEMIA PATHWAY	0.0952	0.0287	0.162	0.0168
GSE73731	FGFR1 MUTANT RECEPTOR ACTIVATION	0.0951	0.0417	0.149	0.00236
GSE73731	LDL CLEARANCE	0.095	0.0341	0.156	0.00851
GSE73731	PRE NOTCH PROCESSING IN GOLGI	0.095	0.0228	0.167	0.0285
GSE73731	EPHRIN SIGNALING	0.0942	0.0381	0.15	0.00439
GSE73731	FGFR1C LIGAND BINDING AND ACTIVATION	0.0938	0.0217	0.166	0.0307
GSE73731	TRANSCRIPTIONAL REGULATION OF TESTIS DIFFERENTIATION	0.0935	0.0163	0.171	0.0461
GSE73731	RAC2 GTPASE CYCLE	0.0935	0.0393	0.148	0.00334
GSE73731	TRAF6 MEDIATED NF KB ACTIVATION	0.0935	0.0239	0.163	0.0253
GSE73731	ANTIMICROBIAL PEPTIDES	0.0931	0.0193	0.167	0.0364
GSE73731	RHO GTPASES ACTIVATE PAKS	0.0927	0.0231	0.162	0.0264
GSE73731	NEUTROPHIL DEGRANULATION	0.0918	0.0383	0.145	0.00351
GSE73731	SYNTHESIS OF IP3 AND IP4 IN THE CYTOSOL	0.0906	0.047	0.134	0.000314
GSE73731	EXTRACELLULAR MATRIX ORGANIZATION	0.0905	0.0314	0.15	0.00983
GSE73731	INFECTION WITH MYCOBACTERIUM TUBERCULOSIS	0.0899	0.0268	0.153	0.0174
GSE73731	PRESYNAPTIC FUNCTION OF KAINATE RECEPTORS	0.0897	0.0359	0.143	0.00462
GSE73731	PHOSPHATE BOND HYDROLYSIS BY NTPDASE PROTEINS	0.0868	0.0248	0.149	0.0195
GSE73731	ACTIVATED TAK1 MEDIATES P38 MAPK ACTIVATION	0.0861	0.0165	0.156	0.0405
GSE73731	RHOBTB3 ATPASE CYCLE	0.0855	0.0227	0.148	0.0234
GSE73731	RHOU GTPASE CYCLE	0.0846	0.031	0.138	0.00766
GSE73731	GLUCAGON TYPE LIGAND RECEPTORS	0.0841	0.0288	0.139	0.0105
GSE73731	BETA CATENIN INDEPENDENT WNT SIGNALING	0.0833	0.0275	0.139	0.0123
GSE73731	THROMBIN SIGNALLING THROUGH PROTEINASE ACTIVATED RECEPTORS PARS	0.0827	0.023	0.142	0.0208
GSE73731	INLB MEDIATED ENTRY OF LISTERIA MONOCYTOGENES INTO HOST CELL	0.0818	0.0169	0.147	0.0367
GSE73731	EPHB MEDIATED FORWARD SIGNALING	0.0813	0.0213	0.141	0.0239
GSE73731	NEGATIVE REGULATION OF THE PI3K AKT NETWORK	0.0812	0.046	0.116	5.73e-05
GSE73731	PI3K AKT SIGNALING IN CANCER	0.0788	0.0501	0.108	1.5e-06
GSE73731	SYNTHESIS OF LEUKOTRIENES LT AND EOXINS EX	0.0788	0.0215	0.136	0.0218
GSE73731	TRANSLATION OF SARS COV 1 STRUCTURAL PROTEINS	0.0786	0.0199	0.137	0.0257
GSE73731	SYNTHESIS SECRETION AND DEACYLATION OF GHRELIN	0.0785	0.0237	0.133	0.0168
GSE73731	RECYCLING PATHWAY OF L1	0.0776	0.022	0.133	0.02
GSE73731	DEGRADATION OF THE EXTRACELLULAR MATRIX	0.0771	0.0189	0.135	0.0276
GSE73731	SHC MEDIATED CASCADE FGFR4	0.077	0.0345	0.119	0.00192
GSE73731	GLUCAGON SIGNALING IN METABOLIC REGULATION	0.0765	0.0275	0.125	0.0084
GSE73731	NGF STIMULATED TRANSCRIPTION	0.0764	0.0163	0.137	0.035
GSE73731	GLUCAGON LIKE PEPTIDE 1 GLP1 REGULATES INSULIN SECRETION	0.076	0.0321	0.12	0.00321
GSE73731	PLATELET HOMEOSTASIS	0.0754	0.0324	0.118	0.0028
GSE73731	CA DEPENDENT EVENTS	0.0747	0.0254	0.124	0.0106
GSE73731	GAP JUNCTION ASSEMBLY	0.0744	0.0128	0.136	0.0468
GSE73731	ACYL CHAIN REMODELLING OF PE	0.074	0.0212	0.127	0.0194
GSE73731	NUCLEAR SIGNALING BY ERBB4	0.0737	0.025	0.122	0.0108
GSE73731	IL 6 TYPE CYTOKINE RECEPTOR LIGAND INTERACTIONS	0.0735	0.0133	0.134	0.0439
GSE73731	DEATH RECEPTOR SIGNALLING	0.0732	0.0271	0.119	0.00722
GSE73731	ADP SIGNALLING THROUGH P2Y PURINOCEPTOR 1	0.0723	0.0156	0.129	0.0342
GSE73731	ADORA2B MEDIATED ANTI INFLAMMATORY CYTOKINES PRODUCTION	0.0718	0.0145	0.129	0.0377
GSE73731	COPI DEPENDENT GOLGI TO ER RETROGRADE TRAFFIC	0.0707	0.0147	0.127	0.0362
GSE73731	G PROTEIN ACTIVATION	0.0705	0.0195	0.122	0.0213
GSE73731	G ALPHA S SIGNALLING EVENTS	0.0695	0.0122	0.127	0.0456
GSE73731	BASIGIN INTERACTIONS	0.0684	0.0187	0.118	0.0218
GSE73731	AMYLOID FIBER FORMATION	0.0679	0.0218	0.114	0.0134
GSE73731	ACTIVATION OF KAINATE RECEPTORS UPON GLUTAMATE BINDING	0.0669	0.0202	0.114	0.0168
GSE73731	GAP JUNCTION TRAFFICKING AND REGULATION	0.0663	0.015	0.118	0.0317
GSE73731	RAC3 GTPASE CYCLE	0.0638	0.0137	0.114	0.0344
GSE73731	GASTRIN CREB SIGNALLING PATHWAY VIA PKC AND MAPK	0.0623	0.012	0.113	0.0405
GSE73731	SURFACTANT METABOLISM	0.0611	0.0148	0.107	0.028
GSE73731	SHC MEDIATED CASCADE FGFR1	0.0582	0.0153	0.101	0.0239
GSE73731	SHC MEDIATED CASCADE FGFR3	0.0581	0.0147	0.102	0.0259
GSE73731	NICOTINATE METABOLISM	0.058	0.00964	0.106	0.0481
GSE73731	GLYCOSAMINOGLYCAN METABOLISM	0.058	0.0146	0.101	0.026
GSE73731	SIALIC ACID METABOLISM	0.0576	0.0139	0.101	0.0283
GSE73731	CA2 PATHWAY	0.0572	0.0152	0.0993	0.0235
GSE73731	MAPK FAMILY SIGNALING CASCADES	0.0567	0.0174	0.096	0.0159
GSE73731	RET SIGNALING	0.0563	0.0181	0.0945	0.0134
GSE73731	G ALPHA 12 13 SIGNALLING EVENTS	0.0535	0.0108	0.0961	0.0377
GSE73731	TRANSCRIPTIONAL REGULATION BY MECP2	0.0407	0.00703	0.0743	0.0464
GSE73731	DISEASES OF METABOLISM	-0.0382	-0.0689	-0.00757	0.0389
GSE73731	SLC TRANSPORTER DISORDERS	-0.0464	-0.0809	-0.0119	0.0253
GSE73731	SIGNALING BY FGFR2	-0.0522	-0.0925	-0.012	0.0311
GSE73731	METABOLISM OF LIPIDS	-0.0525	-0.0961	-0.00892	0.0472
GSE73731	SIGNALING BY FGFR2 IN DISEASE	-0.0552	-0.0944	-0.016	0.0187
GSE73731	METABOLISM OF VITAMINS AND COFACTORS	-0.0559	-0.0937	-0.0181	0.0131
GSE73731	PROTEIN PROTEIN INTERACTIONS AT SYNAPSES	-0.0562	-0.0972	-0.0153	0.0221
GSE73731	SPHINGOLIPID METABOLISM	-0.0599	-0.106	-0.0142	0.0292
GSE73731	PHASE I FUNCTIONALIZATION OF COMPOUNDS	-0.0602	-0.103	-0.0171	0.0199
GSE73731	METABOLISM OF WATER SOLUBLE VITAMINS AND COFACTORS	-0.0608	-0.105	-0.0161	0.0235
GSE73731	SIGNALING BY FGFR	-0.0614	-0.099	-0.0238	0.00562
GSE73731	TRANSPORT OF BILE SALTS AND ORGANIC ACIDS METAL IONS AND AMINE COMPOUNDS	-0.0625	-0.111	-0.0136	0.034
GSE73731	GLUTAMATE NEUROTRANSMITTER RELEASE CYCLE	-0.063	-0.107	-0.0195	0.0155
GSE73731	FOXO MEDIATED TRANSCRIPTION	-0.0632	-0.113	-0.0137	0.034
GSE73731	TRANSPORT OF VITAMINS NUCLEOSIDES AND RELATED MOLECULES	-0.0656	-0.102	-0.0293	0.00195
GSE73731	CELLULAR HEXOSE TRANSPORT	-0.0677	-0.118	-0.0169	0.0264
GSE73731	CONSTITUTIVE SIGNALING BY AKT1 E17K IN CANCER	-0.0677	-0.124	-0.0116	0.0467
GSE73731	DISEASES OF CARBOHYDRATE METABOLISM	-0.0696	-0.121	-0.0182	0.0241
GSE73731	GLUCOSE METABOLISM	-0.0707	-0.126	-0.0154	0.0339
GSE73731	MISCELLANEOUS TRANSPORT AND BINDING EVENTS	-0.0711	-0.118	-0.0243	0.0105
GSE73731	ACTIVATION OF SMO	-0.0717	-0.122	-0.0217	0.0166
GSE73731	SIGNALING BY ERBB2	-0.0737	-0.129	-0.0185	0.0262
GSE73731	NEUROTRANSMITTER RELEASE CYCLE	-0.0738	-0.116	-0.032	0.00262
GSE73731	GLYCOGEN METABOLISM	-0.0773	-0.132	-0.0228	0.0178
GSE73731	GABA SYNTHESIS RELEASE REUPTAKE AND DEGRADATION	-0.0778	-0.134	-0.0217	0.0208
GSE73731	FOXO MEDIATED TRANSCRIPTION OF OXIDATIVE STRESS METABOLIC AND NEURONAL GENES	-0.0797	-0.125	-0.0346	0.00254
GSE73731	SIGNALING BY NOTCH1 PEST DOMAIN MUTANTS IN CANCER	-0.0819	-0.148	-0.0157	0.0407
GSE73731	SIGNALING BY NODAL	-0.0835	-0.138	-0.029	0.00979
GSE73731	NOTCH1 INTRACELLULAR DOMAIN REGULATES TRANSCRIPTION	-0.0838	-0.154	-0.014	0.048
GSE73731	DOWNREGULATION OF ERBB4 SIGNALING	-0.0841	-0.154	-0.0141	0.0479
GSE73731	NUCLEAR RECEPTOR TRANSCRIPTION PATHWAY	-0.0846	-0.125	-0.0443	0.00028
GSE73731	AFLATOXIN ACTIVATION AND DETOXIFICATION	-0.085	-0.156	-0.0142	0.0479
GSE73731	GLUTATHIONE SYNTHESIS AND RECYCLING	-0.0856	-0.143	-0.0281	0.0124
GSE73731	SIGNALING BY ERBB2 IN CANCER	-0.0857	-0.144	-0.027	0.0144
GSE73731	INSERTION OF TAIL ANCHORED PROTEINS INTO THE ENDOPLASMIC RETICULUM MEMBRANE	-0.0858	-0.144	-0.0277	0.0131
GSE73731	RND3 GTPASE CYCLE	-0.0861	-0.149	-0.0231	0.0229
GSE73731	ACETYLCHOLINE NEUROTRANSMITTER RELEASE CYCLE	-0.0875	-0.145	-0.0305	0.00966
GSE73731	REGULATION OF LIPID METABOLISM BY PPARALPHA	-0.0881	-0.15	-0.0267	0.0166
GSE73731	BIOLOGICAL OXIDATIONS	-0.0888	-0.131	-0.0466	0.000263
GSE73731	TGF BETA RECEPTOR SIGNALING ACTIVATES SMADS	-0.0889	-0.16	-0.0182	0.037
GSE73731	CYTOSOLIC SULFONATION OF SMALL MOLECULES	-0.089	-0.148	-0.0303	0.0106
GSE73731	PI3K AKT ACTIVATION	-0.0891	-0.159	-0.0191	0.0346
GSE73731	ACTIVATION OF ANTERIOR HOX GENES IN HINDBRAIN DEVELOPMENT DURING EARLY EMBRYOGENESIS	-0.0893	-0.145	-0.0334	0.00679
GSE73731	ASSEMBLY OF THE HIV VIRION	-0.0896	-0.158	-0.0215	0.0287
GSE73731	SEROTONIN NEUROTRANSMITTER RELEASE CYCLE	-0.0899	-0.146	-0.0333	0.00727
GSE73731	CHAPERONE MEDIATED AUTOPHAGY	-0.0899	-0.146	-0.0341	0.00638
GSE73731	DEFECTIVE FACTOR IX CAUSES HEMOPHILIA B	-0.09	-0.165	-0.0146	0.0494
GSE73731	CILIUM ASSEMBLY	-0.0903	-0.154	-0.0263	0.0185
GSE73731	SIGNALING BY RETINOIC ACID	-0.0911	-0.138	-0.0439	0.00088
GSE73731	NRIF SIGNALS CELL DEATH FROM THE NUCLEUS	-0.0914	-0.16	-0.0229	0.0264
GSE73731	ENDOGENOUS STEROLS	-0.0914	-0.139	-0.044	0.000908
GSE73731	SIGNALING BY BMP	-0.0919	-0.152	-0.0319	0.00983
GSE73731	VXPX CARGO TARGETING TO CILIUM	-0.0942	-0.167	-0.0217	0.0307
GSE73731	RECEPTOR TYPE TYROSINE PROTEIN PHOSPHATASES	-0.0944	-0.139	-0.0497	0.000259
GSE73731	RNA POLYMERASE I TRANSCRIPTION	-0.0947	-0.168	-0.0216	0.0314
GSE73731	SIGNALING BY ACTIVIN	-0.0958	-0.154	-0.0374	0.00544
GSE73731	RETROGRADE TRANSPORT AT THE TRANS GOLGI NETWORK	-0.0961	-0.169	-0.0236	0.0273
GSE73731	RNA POLYMERASE I TRANSCRIPTION INITIATION	-0.0965	-0.173	-0.0198	0.0369
GSE73731	SELECTIVE AUTOPHAGY	-0.0967	-0.155	-0.038	0.00524
GSE73731	ORGANIC CATION TRANSPORT	-0.0968	-0.176	-0.0176	0.0438
GSE73731	RNA POLYMERASE III TRANSCRIPTION	-0.0976	-0.165	-0.0306	0.0148
GSE73731	AKT PHOSPHORYLATES TARGETS IN THE CYTOSOL	-0.0981	-0.172	-0.0238	0.028
GSE73731	GAMMA CARBOXYLATION HYPUSINE FORMATION AND ARYLSULFATASE ACTIVATION	-0.0986	-0.141	-0.0563	4.6e-05
GSE73731	PI3K EVENTS IN ERBB4 SIGNALING	-0.0994	-0.17	-0.0289	0.0187
GSE73731	ETHANOL OXIDATION	-0.0999	-0.178	-0.0223	0.0326
GSE73731	CATION COUPLED CHLORIDE COTRANSPORTERS	-0.101	-0.18	-0.0213	0.0355
GSE73731	RNA POLYMERASE III CHAIN ELONGATION	-0.101	-0.175	-0.027	0.0231
GSE73731	NEGATIVE REGULATION OF ACTIVITY OF TFAP2 AP 2 FAMILY TRANSCRIPTION FACTORS	-0.101	-0.167	-0.0355	0.00938
GSE73731	TGF BETA RECEPTOR SIGNALING IN EMT EPITHELIAL TO MESENCHYMAL TRANSITION	-0.102	-0.174	-0.0291	0.0194
GSE73731	CELL CELL JUNCTION ORGANIZATION	-0.103	-0.155	-0.0508	0.000645
GSE73731	RNA POLYMERASE III TRANSCRIPTION INITIATION FROM TYPE 3 PROMOTER	-0.103	-0.173	-0.0327	0.0139
GSE73731	INFLUENZA INFECTION	-0.103	-0.181	-0.026	0.0262
GSE73731	REGULATION OF FOXO TRANSCRIPTIONAL ACTIVITY BY ACETYLATION	-0.104	-0.189	-0.019	0.0435
GSE73731	ERYTHROCYTES TAKE UP CARBON DIOXIDE AND RELEASE OXYGEN	-0.104	-0.183	-0.0258	0.027
GSE73731	METABOLISM OF COFACTORS	-0.105	-0.187	-0.023	0.0335
GSE73731	GLUTATHIONE CONJUGATION	-0.105	-0.162	-0.0491	0.00129
GSE73731	METABOLISM OF STEROIDS	-0.106	-0.148	-0.0628	1.64e-05
GSE73731	SYNTHESIS OF PI	-0.106	-0.188	-0.0235	0.0327
GSE73731	RNA POLYMERASE III TRANSCRIPTION INITIATION FROM TYPE 1 PROMOTER	-0.106	-0.176	-0.0371	0.00967
GSE73731	REGULATION OF CHOLESTEROL BIOSYNTHESIS BY SREBP SREBF	-0.107	-0.175	-0.0381	0.00873
GSE73731	MYOCLONIC EPILEPSY OF LAFORA	-0.107	-0.187	-0.0269	0.0262
GSE73731	ORGANELLE BIOGENESIS AND MAINTENANCE	-0.108	-0.174	-0.0427	0.00516
GSE73731	AUTOPHAGY	-0.109	-0.166	-0.0514	0.00112
GSE73731	PASSIVE TRANSPORT BY AQUAPORINS	-0.109	-0.18	-0.0382	0.00955
GSE73731	RNA POLYMERASE III TRANSCRIPTION TERMINATION	-0.109	-0.18	-0.0386	0.00909
GSE73731	DOWNREGULATION OF TGF BETA RECEPTOR SIGNALING	-0.109	-0.185	-0.0341	0.0149
GSE73731	PI3K EVENTS IN ERBB2 SIGNALING	-0.109	-0.167	-0.0515	0.00114
GSE73731	RHO GTPASES ACTIVATE RHOTEKIN AND RHOPHILINS	-0.11	-0.178	-0.0421	0.00608
GSE73731	DISEASES ASSOCIATED WITH GLYCOSYLATION PRECURSOR BIOSYNTHESIS	-0.111	-0.192	-0.0293	0.0235
GSE73731	REGULATION OF SIGNALING BY NODAL	-0.111	-0.196	-0.0256	0.0306
GSE73731	LIGAND RECEPTOR INTERACTIONS	-0.111	-0.192	-0.0307	0.0214
GSE73731	TICAM1 TRAF6 DEPENDENT INDUCTION OF TAK1 COMPLEX	-0.112	-0.203	-0.0205	0.0433
GSE73731	FGFR2 ALTERNATIVE SPLICING	-0.112	-0.183	-0.0412	0.00755
GSE73731	ABORTIVE ELONGATION OF HIV 1 TRANSCRIPT IN THE ABSENCE OF TAT	-0.113	-0.203	-0.0219	0.0401
GSE73731	SIGNALING BY NOTCH1 HD DOMAIN MUTANTS IN CANCER	-0.113	-0.2	-0.0259	0.0309
GSE73731	LATE ENDOSOMAL MICROAUTOPHAGY	-0.113	-0.176	-0.051	0.00185
GSE73731	MICRORNA MIRNA BIOGENESIS	-0.114	-0.195	-0.0324	0.0197
GSE73731	ACTIVATION OF GENE EXPRESSION BY SREBF SREBP	-0.114	-0.18	-0.0485	0.00306
GSE73731	DOWNREGULATION OF ERBB2 SIGNALING	-0.114	-0.174	-0.0544	0.00102
GSE73731	ERBB2 ACTIVATES PTK6 SIGNALING	-0.115	-0.176	-0.0536	0.00122
GSE73731	FATTY ACID METABOLISM	-0.115	-0.164	-0.0666	3.45e-05
GSE73731	NOREPINEPHRINE NEUROTRANSMITTER RELEASE CYCLE	-0.116	-0.172	-0.0606	0.00031
GSE73731	SIGNALLING TO P38 VIA RIT AND RIN	-0.117	-0.206	-0.0277	0.0293
GSE73731	SYNTHESIS OF IP2 IP AND INS IN THE CYTOSOL	-0.117	-0.188	-0.0472	0.00455
GSE73731	HISTIDINE CATABOLISM	-0.118	-0.192	-0.0434	0.00737
GSE73731	LDL REMODELING	-0.118	-0.194	-0.042	0.00873
GSE73731	MITOCHONDRIAL BIOGENESIS	-0.118	-0.18	-0.0566	0.000932
GSE73731	REGULATION OF GENE EXPRESSION BY HYPOXIA INDUCIBLE FACTOR	-0.119	-0.193	-0.0445	0.00677
GSE73731	SIGNALING BY WNT IN CANCER	-0.119	-0.17	-0.0676	5.09e-05
GSE73731	HIV TRANSCRIPTION ELONGATION	-0.119	-0.207	-0.0316	0.0235
GSE73731	PHASE II CONJUGATION OF COMPOUNDS	-0.12	-0.167	-0.0727	8.81e-06
GSE73731	INLA MEDIATED ENTRY OF LISTERIA MONOCYTOGENES INTO HOST CELLS	-0.12	-0.201	-0.0394	0.0125
GSE73731	ORGANIC CATION ANION ZWITTERION TRANSPORT	-0.122	-0.21	-0.0337	0.0213
GSE73731	FOXO MEDIATED TRANSCRIPTION OF CELL CYCLE GENES	-0.122	-0.203	-0.0418	0.0105
GSE73731	MULTIFUNCTIONAL ANION EXCHANGERS	-0.123	-0.201	-0.0448	0.00785
GSE73731	ERBB2 REGULATES CELL MOTILITY	-0.123	-0.186	-0.0595	0.000829
GSE73731	SERINE BIOSYNTHESIS	-0.123	-0.198	-0.0483	0.00525
GSE73731	AMINO ACIDS REGULATE MTORC1	-0.123	-0.185	-0.0619	0.000518
GSE73731	MRNA DECAY BY 3 TO 5 EXORIBONUCLEASE	-0.124	-0.228	-0.0208	0.0479
GSE73731	SYNTHESIS OF BILE ACIDS AND BILE SALTS VIA 27 HYDROXYCHOLESTEROL	-0.125	-0.192	-0.0579	0.00138
GSE73731	ACTIVATION OF THE AP 1 FAMILY OF TRANSCRIPTION FACTORS	-0.125	-0.208	-0.0424	0.0109
GSE73731	RRNA PROCESSING	-0.125	-0.207	-0.0442	0.00926
GSE73731	CHOLESTEROL BIOSYNTHESIS	-0.126	-0.198	-0.0533	0.00311
GSE73731	RAS SIGNALING DOWNSTREAM OF NF1 LOSS OF FUNCTION VARIANTS	-0.126	-0.215	-0.0363	0.019
GSE73731	RRNA PROCESSING IN THE MITOCHONDRION	-0.126	-0.219	-0.0329	0.0241
GSE73731	PROTEIN REPAIR	-0.126	-0.216	-0.0366	0.0189
GSE73731	IRS ACTIVATION	-0.127	-0.221	-0.0339	0.0234
GSE73731	MITOCHONDRIAL CALCIUM ION TRANSPORT	-0.128	-0.192	-0.063	0.000645
GSE73731	TP53 REGULATES METABOLIC GENES	-0.128	-0.194	-0.0625	0.000763
GSE73731	METABOLISM OF AMINO ACIDS AND DERIVATIVES	-0.128	-0.174	-0.0819	1.17e-06
GSE73731	MRNA CAPPING	-0.128	-0.218	-0.0385	0.017
GSE73731	SRP DEPENDENT COTRANSLATIONAL PROTEIN TARGETING TO MEMBRANE	-0.129	-0.208	-0.0499	0.00566
GSE73731	DOPAMINE NEUROTRANSMITTER RELEASE CYCLE	-0.13	-0.178	-0.0815	2.57e-06
GSE73731	MITOPHAGY	-0.13	-0.208	-0.0527	0.00437
GSE73731	ABACAVIR TRANSMEMBRANE TRANSPORT	-0.131	-0.227	-0.034	0.0242
GSE73731	DOPAMINE CLEARANCE FROM THE SYNAPTIC CLEFT	-0.131	-0.227	-0.0345	0.0238
GSE73731	DEGRADATION OF CYSTEINE AND HOMOCYSTEINE	-0.131	-0.203	-0.0602	0.00154
GSE73731	MTORC1 MEDIATED SIGNALLING	-0.132	-0.205	-0.0603	0.00165
GSE73731	PROCESSING OF SMDT1	-0.132	-0.214	-0.0504	0.00622
GSE73731	SIGNALING BY HIPPO	-0.134	-0.217	-0.0516	0.00591
GSE73731	UREA CYCLE	-0.134	-0.204	-0.0648	0.000865
GSE73731	SUMOYLATION OF INTRACELLULAR RECEPTORS	-0.135	-0.196	-0.0736	0.000126
GSE73731	GLUCONEOGENESIS	-0.135	-0.208	-0.0624	0.00146
GSE73731	FORMATION OF TC NER PRE INCISION COMPLEX	-0.135	-0.219	-0.0517	0.00619
GSE73731	RRNA MODIFICATION IN THE MITOCHONDRION	-0.136	-0.245	-0.0263	0.0403
GSE73731	VITAMIN C ASCORBATE METABOLISM	-0.137	-0.219	-0.0542	0.00495
GSE73731	GLUCURONIDATION	-0.137	-0.213	-0.0607	0.00213
GSE73731	SULFIDE OXIDATION TO SULFATE	-0.137	-0.247	-0.028	0.0372
GSE73731	ARMS MEDIATED ACTIVATION	-0.139	-0.232	-0.0455	0.0125
GSE73731	AMINO ACID CONJUGATION	-0.139	-0.249	-0.0299	0.0345
GSE73731	LOSS OF MECP2 BINDING ABILITY TO THE NCOR SMRT COMPLEX	-0.14	-0.239	-0.0411	0.018
GSE73731	FORMATION OF THE EARLY ELONGATION COMPLEX	-0.14	-0.232	-0.0479	0.0105
GSE73731	ENDOSOMAL SORTING COMPLEX REQUIRED FOR TRANSPORT ESCRT	-0.141	-0.226	-0.0566	0.00455
GSE73731	ESTROGEN BIOSYNTHESIS	-0.142	-0.229	-0.0541	0.00616
GSE73731	TRNA AMINOACYLATION	-0.142	-0.23	-0.0532	0.00675
GSE73731	CHL1 INTERACTIONS	-0.143	-0.231	-0.0553	0.00582
GSE73731	SIGNALING BY FGFR2 IIIA TM	-0.145	-0.223	-0.0662	0.00154
GSE73731	THE ACTIVATION OF ARYLSULFATASES	-0.145	-0.208	-0.0811	7.14e-05
GSE73731	COBALAMIN CBL VITAMIN B12 TRANSPORT AND METABOLISM	-0.145	-0.21	-0.0793	0.000119
GSE73731	BILE ACID AND BILE SALT METABOLISM	-0.146	-0.193	-0.0989	5.87e-08
GSE73731	CREATINE METABOLISM	-0.147	-0.232	-0.0619	0.00331
GSE73731	ESTROGEN STIMULATED SIGNALING THROUGH PRKCZ	-0.147	-0.242	-0.0521	0.00901
GSE73731	LOSS OF FUNCTION OF SMAD2 3 IN CANCER	-0.149	-0.245	-0.053	0.00878
GSE73731	SIGNALING BY TGF BETA RECEPTOR COMPLEX IN CANCER	-0.149	-0.245	-0.053	0.00878
GSE73731	NONSENSE MEDIATED DECAY NMD	-0.149	-0.228	-0.0706	0.00108
GSE73731	TRANSLATION OF REPLICASE AND ASSEMBLY OF THE REPLICATION TRANSCRIPTION COMPLEX	-0.15	-0.247	-0.0522	0.00968
GSE73731	ORGANIC ANION TRANSPORT	-0.151	-0.278	-0.0244	0.0497
GSE73731	TRANSLATION	-0.153	-0.234	-0.0715	0.00122
GSE73731	PINK1 PRKN MEDIATED MITOPHAGY	-0.154	-0.24	-0.0681	0.00215
GSE73731	RECYCLING OF EIF2 GDP	-0.154	-0.266	-0.0419	0.0221
GSE73731	SIGNALING BY MST1	-0.155	-0.269	-0.0405	0.0241
GSE73731	CELLULAR RESPONSE TO STARVATION	-0.156	-0.222	-0.0892	4.32e-05
GSE73731	GLUTAMATE AND GLUTAMINE METABOLISM	-0.157	-0.228	-0.0859	0.000119
GSE73731	DNA DAMAGE REVERSAL	-0.157	-0.262	-0.0515	0.0124
GSE73731	P75NTR NEGATIVELY REGULATES CELL CYCLE VIA SC1	-0.157	-0.254	-0.0607	0.00582
GSE73731	CLASS I PEROXISOMAL MEMBRANE PROTEIN IMPORT	-0.157	-0.245	-0.0696	0.00213
GSE73731	BUDDING AND MATURATION OF HIV VIRION	-0.158	-0.24	-0.0763	0.000853
GSE73731	SYNTHESIS OF BILE ACIDS AND BILE SALTS VIA 7ALPHA HYDROXYCHOLESTEROL	-0.16	-0.22	-0.1	2.74e-06
GSE73731	ERYTHROCYTES TAKE UP OXYGEN AND RELEASE CARBON DIOXIDE	-0.161	-0.261	-0.0602	0.00681
GSE73731	SYNTHESIS OF GLYCOSYLPHOSPHATIDYLINOSITOL GPI	-0.161	-0.242	-0.0802	0.000595
GSE73731	SELENOAMINO ACID METABOLISM	-0.162	-0.236	-0.087	0.000166
GSE73731	SULFUR AMINO ACID METABOLISM	-0.163	-0.23	-0.0959	2.28e-05
GSE73731	ACTIVATION OF THE MRNA UPON BINDING OF THE CAP BINDING COMPLEX AND EIFS AND SUBSEQUENT BINDING TO 43S	-0.163	-0.246	-0.081	0.000617
GSE73731	REGULATION OF FZD BY UBIQUITINATION	-0.164	-0.222	-0.107	6.54e-07
GSE73731	HDL CLEARANCE	-0.165	-0.257	-0.0721	0.00236
GSE73731	MTOR SIGNALLING	-0.165	-0.229	-0.1	7.54e-06
GSE73731	APOPTOTIC CLEAVAGE OF CELL ADHESION PROTEINS	-0.165	-0.236	-0.0939	4.95e-05
GSE73731	ACYL CHAIN REMODELING OF CL	-0.167	-0.271	-0.0627	0.00671
GSE73731	RESPONSE OF EIF2AK4 GCN2 TO AMINO ACID DEFICIENCY	-0.167	-0.248	-0.0857	0.000374
GSE73731	RNA POLYMERASE I TRANSCRIPTION TERMINATION	-0.167	-0.265	-0.0696	0.00353
GSE73731	RNA POLYMERASE I PROMOTER ESCAPE	-0.167	-0.265	-0.0699	0.00345
GSE73731	CARGO TRAFFICKING TO THE PERICILIARY MEMBRANE	-0.167	-0.236	-0.0988	2.09e-05
GSE73731	INTRAFLAGELLAR TRANSPORT	-0.167	-0.241	-0.094	7.01e-05
GSE73731	TIGHT JUNCTION INTERACTIONS	-0.168	-0.227	-0.109	6.45e-07
GSE73731	BIOTIN TRANSPORT AND METABOLISM	-0.171	-0.26	-0.0824	0.000879
GSE73731	EUKARYOTIC TRANSLATION INITIATION	-0.171	-0.254	-0.0883	0.000347
GSE73731	FRUCTOSE METABOLISM	-0.172	-0.269	-0.0753	0.0024
GSE73731	SYNTHESIS OF BILE ACIDS AND BILE SALTS	-0.173	-0.225	-0.122	4.06e-09
GSE73731	SYNTHESIS OF BILE ACIDS AND BILE SALTS VIA 24 HYDROXYCHOLESTEROL	-0.175	-0.245	-0.104	1.67e-05
GSE73731	MITOCHONDRIAL TRNA AMINOACYLATION	-0.178	-0.271	-0.0857	0.00089
GSE73731	EUKARYOTIC TRANSLATION ELONGATION	-0.179	-0.262	-0.0968	0.000158
[truncated: 1,745 more rows]

## Sheet: Table S3
Cohort	KEGG pathway ID	KEGG pathway name	Magnitude of regulation, tA	pFDR
TCGA KIRC	04062	Chemokine signaling pathway	80.5429	8.07253e-22
TCGA KIRC	04650	Natural killer cell mediated cytotoxicity	70.6591	2.12441e-15
TCGA KIRC	05142	Chagas disease (American trypanosomiasis)	32.3455	4.18864e-12
TCGA KIRC	04060	Cytokine-cytokine receptor interaction	31.796	3.03169e-32
TCGA KIRC	04670	Leukocyte transendothelial migration	27.6872	1.08782e-06
TCGA KIRC	05162	Measles	20.3713	2.26196e-13
TCGA KIRC	05166	HTLV-I infection	19.7577	8.17449e-09
TCGA KIRC	04610	Complement and coagulation cascades	19.4224	7.37222e-10
TCGA KIRC	04664	Fc epsilon RI signaling pathway	18.5739	0.0116791
TCGA KIRC	05152	Tuberculosis	17.77	2.14336e-10
TCGA KIRC	04064	NF-kappa B signaling pathway	15.4856	2.70898e-12
TCGA KIRC	05150	Staphylococcus aureus infection	14.817	9.29137e-26
TCGA KIRC	04810	Regulation of actin cytoskeleton	14.765	0.041557
TCGA KIRC	05322	Systemic lupus erythematosus	14.5314	7.73371e-11
TCGA KIRC	05133	Pertussis	12.3262	1.23834e-06
TCGA KIRC	05168	Herpes simplex infection	10.7161	6.6968e-07
TCGA KIRC	04666	Fc gamma R-mediated phagocytosis	10.3512	0.00129363
TCGA KIRC	05132	Salmonella infection	8.60681	0.00175557
TCGA KIRC	05145	Toxoplasmosis	8.33271	3.04705e-08
TCGA KIRC	04612	Antigen processing and presentation	7.39725	1.69996e-22
TCGA KIRC	05146	Amoebiasis	5.96577	6.26374e-05
TCGA KIRC	05134	Legionellosis	5.72078	2.86264e-05
TCGA KIRC	05164	Influenza A	5.36454	2.11513e-07
TCGA KIRC	05140	Leishmaniasis	4.86316	2.50416e-13
TCGA KIRC	04660	T cell receptor signaling pathway	4.77787	3.44141e-05
TCGA KIRC	04380	Osteoclast differentiation	4.70246	1.24089e-10
TCGA KIRC	05320	Autoimmune thyroid disease	4.6201	1.12732e-17
TCGA KIRC	04620	Toll-like receptor signaling pathway	4.42582	2.86145e-06
TCGA KIRC	05143	African trypanosomiasis	4.28949	1.12132e-08
TCGA KIRC	05330	Allograft rejection	3.89662	1.04067e-24
TCGA KIRC	04621	NOD-like receptor signaling pathway	3.74116	0.00145651
TCGA KIRC	04940	Type I diabetes mellitus	3.35923	6.35093e-19
TCGA KIRC	05332	Graft-versus-host disease	3.06878	9.29137e-26
TCGA KIRC	05323	Rheumatoid arthritis	2.8445	1.02719e-14
TCGA KIRC	04672	Intestinal immune network for IgA production	2.59737	2.67711e-16
TCGA KIRC	05202	Transcriptional misregulation in cancer	1.87305	8.1384e-05
TCGA KIRC	04623	Cytosolic DNA-sensing pathway	1.75984	0.0342313
TCGA KIRC	05416	Viral myocarditis	1.58184	2.06455e-08
TCGA KIRC	04662	B cell receptor signaling pathway	1.57086	0.00164428
TCGA KIRC	04630	Jak-STAT signaling pathway	1.56534	9.98258e-05
TCGA KIRC	05169	Epstein-Barr virus infection	1.31707	0.0493687
TCGA KIRC	05144	Malaria	1.17739	5.35117e-09
TCGA KIRC	05310	Asthma	0.978505	4.67415e-09
TCGA KIRC	04080	Neuroactive ligand-receptor interaction	0.418079	0.000125704
TCGA KIRC	05032	Morphine addiction	0.115748	0.031421
TCGA KIRC	05412	Arrhythmogenic right ventricular cardiomyopathy (ARVC)	-0.402546	0.0369871
TCGA KIRC	04512	ECM-receptor interaction	-6.3837	0.000539292
TCGA KIRC	04020	Calcium signaling pathway	-9.19654	0.00115573
TCGA KIRC	05222	Small cell lung cancer	-11.351	0.00911772
TCGA KIRC	04012	ErbB signaling pathway	-13.8151	0.0294285
TCGA KIRC	05200	Pathways in cancer	-18.8011	0.000125704
E-MTAB 1980	04650	Natural killer cell mediated cytotoxicity	48.2025	2.57289e-21
E-MTAB 1980	04062	Chemokine signaling pathway	35.1301	1.35424e-19
E-MTAB 1980	05142	Chagas disease (American trypanosomiasis)	24.5992	1.34905e-11
E-MTAB 1980	04670	Leukocyte transendothelial migration	17.7214	6.45546e-05
E-MTAB 1980	05162	Measles	13.2193	1.11565e-11
E-MTAB 1980	04060	Cytokine-cytokine receptor interaction	12.7776	2.25287e-16
E-MTAB 1980	04210	Apoptosis	9.622	0.041559
E-MTAB 1980	04664	Fc epsilon RI signaling pathway	8.8066	0.00209365
E-MTAB 1980	05133	Pertussis	7.95539	0.000363344
E-MTAB 1980	05322	Systemic lupus erythematosus	5.6407	1.26315e-14
E-MTAB 1980	05132	Salmonella infection	5.6348	0.00442947
E-MTAB 1980	05145	Toxoplasmosis	4.74575	1.28661e-10
E-MTAB 1980	05146	Amoebiasis	3.92495	0.0062272
E-MTAB 1980	04666	Fc gamma R-mediated phagocytosis	3.84665	0.000191919
E-MTAB 1980	05134	Legionellosis	3.75098	0.0136553
E-MTAB 1980	04064	NF-kappa B signaling pathway	3.46856	4.51532e-12
E-MTAB 1980	05143	African trypanosomiasis	2.88404	3.61978e-05
E-MTAB 1980	05166	HTLV-I infection	2.499	9.431e-11
E-MTAB 1980	05320	Autoimmune thyroid disease	2.21128	1.80968e-21
E-MTAB 1980	04621	NOD-like receptor signaling pathway	2.15251	0.00017914
E-MTAB 1980	04630	Jak-STAT signaling pathway	1.69446	0.00429135
E-MTAB 1980	04612	Antigen processing and presentation	1.67498	3.52386e-30
E-MTAB 1980	05330	Allograft rejection	1.56034	1.07732e-25
E-MTAB 1980	05150	Staphylococcus aureus infection	1.52405	2.36869e-18
E-MTAB 1980	04940	Type I diabetes mellitus	1.48752	1.62946e-21
E-MTAB 1980	05202	Transcriptional misregulation in cancer	1.45807	0.00617105
E-MTAB 1980	05332	Graft-versus-host disease	1.06581	1.13554e-27
E-MTAB 1980	05164	Influenza A	0.881493	3.75827e-14
E-MTAB 1980	05310	Asthma	0.651856	5.10092e-14
E-MTAB 1980	04623	Cytosolic DNA-sensing pathway	0.527624	0.0145695
E-MTAB 1980	05168	Herpes simplex infection	0.305967	2.85615e-13
E-MTAB 1980	05144	Malaria	0.213392	6.28106e-05
E-MTAB 1980	04672	Intestinal immune network for IgA production	0.170837	2.01995e-19
E-MTAB 1980	05203	Viral carcinogenesis	0	0.0324913
E-MTAB 1980	05323	Rheumatoid arthritis	-0.262542	4.22533e-15
E-MTAB 1980	05152	Tuberculosis	-0.903826	6.6008e-14
E-MTAB 1980	04662	B cell receptor signaling pathway	-1.31242	2.54867e-05
E-MTAB 1980	05169	Epstein-Barr virus infection	-1.32329	8.80098e-09
E-MTAB 1980	05140	Leishmaniasis	-2.09854	1.24896e-18
E-MTAB 1980	04660	T cell receptor signaling pathway	-3.3218	1.71837e-10
E-MTAB 1980	05416	Viral myocarditis	-3.5388	6.44924e-15
E-MTAB 1980	04620	Toll-like receptor signaling pathway	-3.9266	5.32159e-06
E-MTAB 1980	04380	Osteoclast differentiation	-6.03565	1.99411e-12
GSE73731	04650	Natural killer cell mediated cytotoxicity	64.6209	5.4523e-15
GSE73731	04062	Chemokine signaling pathway	58.6505	2.10495e-15
GSE73731	04610	Complement and coagulation cascades	24.2282	1.36932e-08
GSE73731	04060	Cytokine-cytokine receptor interaction	20.5412	4.73429e-17
GSE73731	05150	Staphylococcus aureus infection	19.1615	4.73429e-17
GSE73731	05152	Tuberculosis	15.9381	3.82875e-08
GSE73731	04670	Leukocyte transendothelial migration	15.1122	3.82875e-08
GSE73731	05142	Chagas disease (American trypanosomiasis)	14.7888	1.8205e-05
GSE73731	04664	Fc epsilon RI signaling pathway	12.8052	9.57339e-05
GSE73731	05133	Pertussis	12.5162	3.26754e-08
GSE73731	05322	Systemic lupus erythematosus	11.5075	7.65781e-10
GSE73731	04810	Regulation of actin cytoskeleton	10.7393	0.00597803
GSE73731	05162	Measles	10.0316	7.30801e-07
GSE73731	04666	Fc gamma R-mediated phagocytosis	8.36676	1.10468e-05
GSE73731	04064	NF-kappa B signaling pathway	8.15732	2.1587e-07
GSE73731	05132	Salmonella infection	8.1242	0.000133824
GSE73731	05145	Toxoplasmosis	7.89012	5.32471e-07
GSE73731	05134	Legionellosis	5.84864	0.0018096
GSE73731	05166	HTLV-I infection	5.79118	9.61045e-05
GSE73731	04620	Toll-like receptor signaling pathway	5.70507	0.000465402
GSE73731	04612	Antigen processing and presentation	5.58223	2.10495e-15
GSE73731	05168	Herpes simplex infection	5.51948	2.72031e-06
GSE73731	04660	T cell receptor signaling pathway	4.63626	2.79722e-06
GSE73731	05164	Influenza A	4.51939	5.50115e-06
GSE73731	05140	Leishmaniasis	4.12113	2.44013e-08
GSE73731	05146	Amoebiasis	2.7116	0.00192868
GSE73731	04512	ECM-receptor interaction	1.89021	7.20074e-05
GSE73731	04672	Intestinal immune network for IgA production	1.80114	2.59383e-10
GSE73731	04380	Osteoclast differentiation	1.6495	1.8205e-05
GSE73731	04940	Type I diabetes mellitus	1.54435	1.20088e-10
GSE73731	05320	Autoimmune thyroid disease	1.52523	6.18688e-09
GSE73731	04662	B cell receptor signaling pathway	1.5156	2.72031e-06
GSE73731	05332	Graft-versus-host disease	1.51429	2.49914e-11
GSE73731	05330	Allograft rejection	1.34243	8.13703e-12
GSE73731	04510	Focal adhesion	1.29841	0.0151071
GSE73731	05202	Transcriptional misregulation in cancer	1.29688	0.00517512
GSE73731	04530	Tight junction	1.28511	0.0446132
GSE73731	05323	Rheumatoid arthritis	1.25931	7.65781e-10
GSE73731	04623	Cytosolic DNA-sensing pathway	0.85558	0.0238762
GSE73731	05169	Epstein-Barr virus infection	0.786283	0.000438148
GSE73731	05144	Malaria	0.611878	0.000465402
GSE73731	04630	Jak-STAT signaling pathway	0.580997	0.0178103
GSE73731	04973	Carbohydrate digestion and absorption	0.525453	0.044091
GSE73731	05416	Viral myocarditis	0.447545	3.50146e-10
GSE73731	05143	African trypanosomiasis	0.222243	0.0018766
GSE73731	05310	Asthma	0	0.00217928
GSE73731	04960	Aldosterone-regulated sodium reabsorption	-1.6659	0.00504183
GSE167093	04650	Natural killer cell mediated cytotoxicity	23.1889	9.50994e-12
GSE167093	04062	Chemokine signaling pathway	10.4	1.14339e-10
GSE167093	04610	Complement and coagulation cascades	10.1023	0.000277285
GSE167093	05150	Staphylococcus aureus infection	5.92189	8.3499e-13
GSE167093	05133	Pertussis	4.85599	5.95601e-08
GSE167093	05322	Systemic lupus erythematosus	4.55523	7.99432e-08
GSE167093	04060	Cytokine-cytokine receptor interaction	3.75228	5.7775e-13
GSE167093	04666	Fc gamma R-mediated phagocytosis	3.74499	0.001628
GSE167093	05142	Chagas disease (American trypanosomiasis)	3.51131	0.00215193
GSE167093	04810	Regulation of actin cytoskeleton	3.45577	0.0258555
GSE167093	04670	Leukocyte transendothelial migration	3.44289	0.00579079
GSE167093	05162	Measles	2.91037	0.00154772
GSE167093	05132	Salmonella infection	2.75262	0.00228574
GSE167093	04612	Antigen processing and presentation	2.72216	1.68418e-16
GSE167093	05134	Legionellosis	1.93011	0.0347052
GSE167093	04620	Toll-like receptor signaling pathway	1.13424	0.00944827
GSE167093	04064	NF-kappa B signaling pathway	0.79036	2.1237e-05
GSE167093	05202	Transcriptional misregulation in cancer	0.775155	2.05655e-05
GSE167093	04630	Jak-STAT signaling pathway	0.599843	0.00465919
GSE167093	05143	African trypanosomiasis	0.569589	0.0474818
GSE167093	05164	Influenza A	0.470735	7.74206e-06
GSE167093	04662	B cell receptor signaling pathway	0.451527	0.00388792
GSE167093	04623	Cytosolic DNA-sensing pathway	0.330509	0.0421923
GSE167093	04672	Intestinal immune network for IgA production	0.291084	6.23395e-07
GSE167093	05310	Asthma	0	0.000184032
GSE167093	05144	Malaria	0	0.0414288
GSE167093	05140	Leishmaniasis	-0.181162	1.64991e-06
GSE167093	05130	Pathogenic Escherichia coli infection	-0.34452	0.0416961
GSE167093	04940	Type I diabetes mellitus	-0.389664	5.38904e-12
GSE167093	05323	Rheumatoid arthritis	-0.391722	1.1324e-07
GSE167093	05320	Autoimmune thyroid disease	-0.39409	1.05297e-09
GSE167093	05332	Graft-versus-host disease	-0.405308	2.40102e-12
GSE167093	05166	HTLV-I infection	-0.429402	2.56534e-05
GSE167093	04660	T cell receptor signaling pathway	-0.508878	0.0139419
GSE167093	05169	Epstein-Barr virus infection	-0.564092	2.48987e-05
GSE167093	05330	Allograft rejection	-0.622271	5.7775e-13
GSE167093	05152	Tuberculosis	-1.1148	2.82715e-06
GSE167093	05145	Toxoplasmosis	-1.30701	1.96537e-05
GSE167093	05416	Viral myocarditis	-1.33127	1.14339e-10
GSE167093	05168	Herpes simplex infection	-1.70297	8.59631e-07
GSE167093	04380	Osteoclast differentiation	-3.39258	0.000941463
RECA-EU	04650	Natural killer cell mediated cytotoxicity	42.7775	3.14488e-27
RECA-EU	04670	Leukocyte transendothelial migration	18.2637	5.3895e-12
RECA-EU	05142	Chagas disease (American trypanosomiasis)	16.4013	1.3351e-17
RECA-EU	04062	Chemokine signaling pathway	13.6909	3.22215e-29
RECA-EU	05164	Influenza A	9.80023	7.41887e-22
RECA-EU	05145	Toxoplasmosis	9.72275	7.48993e-20
RECA-EU	04664	Fc epsilon RI signaling pathway	9.50447	5.00059e-07
RECA-EU	05162	Measles	9.49784	1.13886e-23
RECA-EU	05133	Pertussis	9.46622	7.40583e-08
RECA-EU	04910	Insulin signaling pathway	7.88961	0.00441264
RECA-EU	05168	Herpes simplex infection	7.11765	2.09482e-19
RECA-EU	04620	Toll-like receptor signaling pathway	6.49113	2.63632e-11
RECA-EU	05140	Leishmaniasis	6.41567	6.71595e-18
RECA-EU	05132	Salmonella infection	5.7432	2.07737e-06
RECA-EU	04810	Regulation of actin cytoskeleton	5.60827	2.23362e-08
RECA-EU	04612	Antigen processing and presentation	5.44655	2.34198e-22
RECA-EU	05100	Bacterial invasion of epithelial cells	5.08433	0.00116847
RECA-EU	04666	Fc gamma R-mediated phagocytosis	4.76701	5.11941e-10
RECA-EU	05322	Systemic lupus erythematosus	4.65717	1.2353e-13
RECA-EU	04270	Vascular smooth muscle contraction	4.47734	0.0206027
RECA-EU	04912	GnRH signaling pathway	4.45254	0.0120717
RECA-EU	05150	Staphylococcus aureus infection	4.09695	1.80526e-14
RECA-EU	05152	Tuberculosis	3.55603	5.20252e-18
RECA-EU	05134	Legionellosis	2.9398	1.13458e-07
RECA-EU	05120	Epithelial cell signaling in Helicobacter pylori infection	2.75658	0.00440925
RECA-EU	05215	Prostate cancer	2.75336	0.0044537
RECA-EU	05210	Colorectal cancer	2.65075	0.000552792
RECA-EU	05160	Hepatitis C	2.46977	2.58187e-05
RECA-EU	04660	T cell receptor signaling pathway	2.46253	2.85133e-21
RECA-EU	04720	Long-term potentiation	2.42764	0.000729201
RECA-EU	05032	Morphine addiction	2.42212	0.000946007
RECA-EU	04010	MAPK signaling pathway	2.34991	1.58222e-06
RECA-EU	05034	Alcoholism	2.27453	0.00517781
RECA-EU	04630	Jak-STAT signaling pathway	2.27331	2.69612e-09
RECA-EU	05213	Endometrial cancer	2.26705	0.00607023
RECA-EU	05143	African trypanosomiasis	2.12078	4.41556e-06
RECA-EU	05010	Alzheimer's disease	2.02869	0.00738715
RECA-EU	04310	Wnt signaling pathway	1.96397	0.0321521
RECA-EU	04725	Cholinergic synapse	1.72829	5.24097e-05
RECA-EU	04530	Tight junction	1.72494	0.0246664
RECA-EU	05146	Amoebiasis	1.66834	3.6855e-05
RECA-EU	04370	VEGF signaling pathway	1.63117	3.7674e-05
RECA-EU	04210	Apoptosis	1.50659	3.48767e-11
RECA-EU	05220	Chronic myeloid leukemia	1.47977	0.00094539
RECA-EU	04920	Adipocytokine signaling pathway	1.37529	0.00440925
RECA-EU	04064	NF-kappa B signaling pathway	1.36449	2.72025e-10
RECA-EU	05320	Autoimmune thyroid disease	1.1176	2.65166e-15
RECA-EU	05221	Acute myeloid leukemia	0.97461	1.63435e-05
RECA-EU	05323	Rheumatoid arthritis	0.97068	1.28215e-08
RECA-EU	05223	Non-small cell lung cancer	0.887181	0.00350212
RECA-EU	05144	Malaria	0.748831	7.16998e-06
RECA-EU	04940	Type I diabetes mellitus	0.736328	3.10288e-16
RECA-EU	04622	RIG-I-like receptor signaling pathway	0.674369	0.0431596
RECA-EU	05131	Shigellosis	0.670273	0.0214745
RECA-EU	05332	Graft-versus-host disease	0.668617	3.13828e-16
RECA-EU	05166	HTLV-I infection	0.648796	9.31019e-19
RECA-EU	05330	Allograft rejection	0.647124	1.82828e-19
RECA-EU	05412	Arrhythmogenic right ventricular cardiomyopathy (ARVC)	0.640154	0.0368083
RECA-EU	05310	Asthma	0.503365	6.61291e-08
RECA-EU	04060	Cytokine-cytokine receptor interaction	0.502443	3.47173e-16
RECA-EU	04623	Cytosolic DNA-sensing pathway	0.496906	0.0115215
RECA-EU	05202	Transcriptional misregulation in cancer	0.492703	0.00224978
RECA-EU	05203	Viral carcinogenesis	0.401596	7.77085e-11
RECA-EU	04973	Carbohydrate digestion and absorption	0.281188	0.00968143
RECA-EU	05212	Pancreatic cancer	0.171793	7.22971e-07
RECA-EU	04672	Intestinal immune network for IgA production	0.167542	2.96541e-13
RECA-EU	04728	Dopaminergic synapse	0.107392	0.00143075
RECA-EU	04150	mTOR signaling pathway	0.0991286	9.71831e-05
RECA-EU	04970	Salivary secretion	0.0266746	0.0227559
RECA-EU	04070	Phosphatidylinositol signaling system	0	0.000118415
RECA-EU	05169	Epstein-Barr virus infection	-0.199109	5.27038e-17
RECA-EU	04972	Pancreatic secretion	-0.385938	0.0214362
RECA-EU	05416	Viral myocarditis	-0.457797	4.81896e-14
RECA-EU	04971	Gastric acid secretion	-0.551358	0.0291809
RECA-EU	03018	RNA degradation	-0.5784	0.00371877
RECA-EU	04726	Serotonergic synapse	-0.68276	0.0181056
RECA-EU	04960	Aldosterone-regulated sodium reabsorption	-0.945198	0.0344335
RECA-EU	04724	Glutamatergic synapse	-0.997901	0.00396066
RECA-EU	04621	NOD-like receptor signaling pathway	-1.09232	0.00108718
RECA-EU	04141	Protein processing in endoplasmic reticulum	-1.63807	6.94183e-06
RECA-EU	05214	Glioma	-1.76872	0.00396066
RECA-EU	04727	GABAergic synapse	-2.00464	0.0227559
RECA-EU	04662	B cell receptor signaling pathway	-2.23996	5.71144e-12
RECA-EU	04722	Neurotrophin signaling pathway	-2.27807	4.00454e-06
RECA-EU	05222	Small cell lung cancer	-2.32003	0.00686383
RECA-EU	04114	Oocyte meiosis	-2.33883	0.00125467
RECA-EU	04914	Progesterone-mediated oocyte maturation	-2.43435	0.000239103
RECA-EU	04360	Axon guidance	-2.54124	0.00143075
RECA-EU	05211	Renal cell carcinoma	-3.33616	1.78578e-06
RECA-EU	04512	ECM-receptor interaction	-3.43515	0.000731664
RECA-EU	04012	ErbB signaling pathway	-5.09241	0.000932195
RECA-EU	05130	Pathogenic Escherichia coli infection	-6.85299	2.72909e-06
RECA-EU	05200	Pathways in cancer	-7.44857	6.94183e-06
RECA-EU	04740	Olfactory transduction	-7.45805	0.00015918
RECA-EU	05218	Melanoma	-7.58673	0.0140951
RECA-EU	04510	Focal adhesion	-9.53381	6.14605e-07
RECA-EU	04380	Osteoclast differentiation	-14.6917	1.87614e-22
CM 010	04062	Chemokine signaling pathway	13.0799	0.000402207
CM 010	04060	Cytokine-cytokine receptor interaction	5.81427	0.000267376
CM 025 EVER	04650	Natural killer cell mediated cytotoxicity	62.5337	1.8239e-18
CM 025 EVER	04062	Chemokine signaling pathway	27.0238	5.41923e-11
CM 025 EVER	05142	Chagas disease (American trypanosomiasis)	25.1773	1.07491e-07
CM 025 EVER	05162	Measles	11.4568	1.52056e-07
CM 025 EVER	04060	Cytokine-cytokine receptor interaction	11.3224	1.60201e-15
CM 025 EVER	04670	Leukocyte transendothelial migration	5.22193	0.00040104
CM 025 EVER	05143	African trypanosomiasis	3.54068	0.000425997
CM 025 EVER	05133	Pertussis	2.21731	0.000425997
CM 025 EVER	04612	Antigen processing and presentation	1.1558	1.93196e-23
CM 025 EVER	04630	Jak-STAT signaling pathway	0.652366	0.00040104
CM 025 EVER	05310	Asthma	0	8.47691e-09
CM 025 EVER	05203	Viral carcinogenesis	0	0.0404194
CM 025 EVER	05145	Toxoplasmosis	-0.267265	4.28575e-07
CM 025 EVER	04940	Type I diabetes mellitus	-0.531394	6.84507e-21
CM 025 EVER	05322	Systemic lupus erythematosus	-0.606836	2.4294e-15
CM 025 EVER	05320	Autoimmune thyroid disease	-0.69338	7.07827e-19
CM 025 EVER	05332	Graft-versus-host disease	-0.849673	5.16648e-22
CM 025 EVER	05330	Allograft rejection	-1.85011	9.93762e-23
CM 025 EVER	05323	Rheumatoid arthritis	-2.14333	5.02696e-10
CM 025 EVER	05166	HTLV-I infection	-2.21608	1.08103e-09
CM 025 EVER	05150	Staphylococcus aureus infection	-2.69269	6.0526e-17
CM 025 EVER	04664	Fc epsilon RI signaling pathway	-2.99759	0.0175897
CM 025 EVER	04064	NF-kappa B signaling pathway	-3.13863	0.0237849
CM 025 EVER	04672	Intestinal immune network for IgA production	-3.2601	5.68226e-12
CM 025 EVER	04662	B cell receptor signaling pathway	-3.55172	0.00040104
CM 025 EVER	04666	Fc gamma R-mediated phagocytosis	-4.49653	0.000397745
CM 025 EVER	05164	Influenza A	-5.69798	1.53018e-07
CM 025 EVER	04620	Toll-like receptor signaling pathway	-6.06256	0.0243349
CM 025 EVER	05169	Epstein-Barr virus infection	-6.09194	2.30535e-07
CM 025 EVER	05140	Leishmaniasis	-6.75419	6.15722e-15
CM 025 EVER	05416	Viral myocarditis	-7.80308	1.12062e-15
CM 025 EVER	04660	T cell receptor signaling pathway	-8.81572	1.54084e-15
CM 025 EVER	05168	Herpes simplex infection	-9.30068	2.48216e-11
CM 025 EVER	04380	Osteoclast differentiation	-10.7767	7.10225e-07
CM 025 EVER	05152	Tuberculosis	-19.5479	3.50566e-09
CM 025 NIVO	04650	Natural killer cell mediated cytotoxicity	53.434	8.33615e-12
CM 025 NIVO	05142	Chagas disease (American trypanosomiasis)	29.4413	5.17646e-09
CM 025 NIVO	04062	Chemokine signaling pathway	24.8418	3.21088e-08
CM 025 NIVO	04060	Cytokine-cytokine receptor interaction	11.0832	1.25786e-11
CM 025 NIVO	05162	Measles	7.42796	9.65008e-06
CM 025 NIVO	05166	HTLV-I infection	6.95423	9.25214e-11
CM 025 NIVO	04670	Leukocyte transendothelial migration	4.62971	0.000201171
CM 025 NIVO	05143	African trypanosomiasis	4.35105	0.000623118
CM 025 NIVO	05320	Autoimmune thyroid disease	3.50462	4.87544e-06
CM 025 NIVO	05133	Pertussis	3.4142	4.87544e-06
CM 025 NIVO	05332	Graft-versus-host disease	3.26001	4.79963e-08
CM 025 NIVO	04940	Type I diabetes mellitus	2.89965	8.05476e-09
CM 025 NIVO	05150	Staphylococcus aureus infection	2.88641	1.25786e-11
CM 025 NIVO	05322	Systemic lupus erythematosus	2.56373	1.25786e-11
CM 025 NIVO	05330	Allograft rejection	2.21648	5.29979e-08
CM 025 NIVO	04612	Antigen processing and presentation	0.73121	1.79144e-11
CM 025 NIVO	04630	Jak-STAT signaling pathway	0.612403	0.000425311
CM 025 NIVO	04672	Intestinal immune network for IgA production	0.037798	8.23435e-09
CM 025 NIVO	05323	Rheumatoid arthritis	0.0113031	3.27068e-06
CM 025 NIVO	05310	Asthma	0	8.04236e-06
CM 025 NIVO	04666	Fc gamma R-mediated phagocytosis	-0.563416	0.0116033
CM 025 NIVO	05145	Toxoplasmosis	-1.15856	6.53821e-07
CM 025 NIVO	04960	Aldosterone-regulated sodium reabsorption	-1.9696	0.00418135
CM 025 NIVO	05416	Viral myocarditis	-2.00265	2.40903e-06
CM 025 NIVO	05169	Epstein-Barr virus infection	-2.80408	0.00246048
CM 025 NIVO	05164	Influenza A	-3.87231	1.07934e-06
CM 025 NIVO	05168	Herpes simplex infection	-5.77645	1.14989e-06
CM 025 NIVO	05140	Leishmaniasis	-5.77858	1.27723e-11
CM 025 NIVO	05152	Tuberculosis	-6.66821	5.47281e-08
CM 025 NIVO	04620	Toll-like receptor signaling pathway	-7.64683	0.000835424
CM 025 NIVO	04660	T cell receptor signaling pathway	-8.69531	3.17291e-09
CM 025 NIVO	04380	Osteoclast differentiation	-12.7699	3.74353e-06

## Sheet: Table S4
Cohort	N downregulated	N upregulated
TCGA KIRC	539	2497
E-MTAB 1980	96	965
GSE73731	650	876
GSE167093	45	241
RECA-EU	67	1788
CM 010	2	33
CM 025 EVER	45	502
CM 025 NIVO	42	359

## Sheet: Table S5
Cohort	Regulation	Gene symbol	Entrez ID	Log2 fold-regulation estimate	lower CI	upper CI	pFDR
TCGA KIRC	upregulated	CXCL13	10563	3.47	3.15	3.8	6.65e-69
TCGA KIRC	upregulated	TNFRSF9	3604	2.82	2.57	3.07	5.52e-74
TCGA KIRC	upregulated	GZMK	3003	2.7	2.47	2.93	7.57e-77
TCGA KIRC	upregulated	IFNG	3458	2.7	2.47	2.92	1.76e-78
TCGA KIRC	upregulated	ZBED2	79413	2.67	2.42	2.92	4.03e-69
TCGA KIRC	upregulated	CD27	939	2.6	2.39	2.82	1.81e-82
TCGA KIRC	upregulated	LAG3	3902	2.59	2.34	2.83	6.99e-68
TCGA KIRC	upregulated	SIRPG	55423	2.54	2.33	2.75	1.25e-79
TCGA KIRC	upregulated	CXCR2P1	3580	2.5	2.22	2.79	6.02e-50
TCGA KIRC	upregulated	PDCD1	5133	2.49	2.24	2.73	7.04e-64
TCGA KIRC	upregulated	CXCL9	4283	2.46	2.26	2.66	1.35e-81
TCGA KIRC	upregulated	CD8B	926	2.44	2.21	2.67	1.75e-66
TCGA KIRC	upregulated	CD8A	925	2.42	2.2	2.64	1.18e-69
TCGA KIRC	upregulated	PLA2G2D	26279	2.38	2.07	2.69	2.4e-40
TCGA KIRC	upregulated	JAKMIP1	152789	2.36	2.15	2.57	3.38e-74
TCGA KIRC	upregulated	GBP5	115362	2.34	2.14	2.53	2.82e-80
TCGA KIRC	upregulated	TIGIT	201633	2.33	2.14	2.51	2.8e-86
TCGA KIRC	upregulated	CXCL11	6373	2.31	2.09	2.53	7.97e-68
TCGA KIRC	upregulated	EOMES	8320	2.29	2.08	2.5	3.51e-71
TCGA KIRC	upregulated	CXCL10	3627	2.25	2.04	2.46	1.14e-69
TCGA KIRC	upregulated	CCL19	6363	2.23	1.82	2.64	1.07e-22
TCGA KIRC	upregulated	ICOS	29851	2.21	2.02	2.4	1.03e-77
TCGA KIRC	upregulated	SIT1	27240	2.21	2.02	2.39	3.97e-77
TCGA KIRC	upregulated	NELL2	4753	2.2	1.98	2.43	8.5e-60
TCGA KIRC	upregulated	FCRL3	115352	2.19	1.95	2.44	8.22e-52
TCGA KIRC	upregulated	CXCR3	2833	2.18	1.98	2.39	2.8e-69
TCGA KIRC	upregulated	UBASH3A	53347	2.18	1.98	2.38	1.02e-70
TCGA KIRC	upregulated	GPR174	84636	2.16	1.97	2.35	3.49e-75
TCGA KIRC	upregulated	HLA-DOB	3112	2.13	1.93	2.33	8.61e-68
TCGA KIRC	upregulated	LOC400696	400696	2.12	1.84	2.41	8.35e-40
TCGA KIRC	upregulated	FASLG	356	2.12	1.93	2.31	7.92e-73
TCGA KIRC	upregulated	MGC29506	51237	2.11	1.75	2.47	8.8e-26
TCGA KIRC	upregulated	TRAT1	50852	2.11	1.92	2.29	1.62e-74
TCGA KIRC	upregulated	CD38	952	2.1	1.89	2.31	1.95e-61
TCGA KIRC	upregulated	CD3D	915	2.1	1.9	2.3	3.28e-67
TCGA KIRC	upregulated	CRTAM	56253	2.09	1.91	2.26	7.28e-79
TCGA KIRC	upregulated	TOX	9760	2.08	1.88	2.29	2.03e-64
TCGA KIRC	upregulated	AIM2	9447	2.08	1.84	2.31	5.41e-52
TCGA KIRC	upregulated	ADAM6	8755	2.07	1.7	2.44	7.51e-24
TCGA KIRC	upregulated	CD3G	917	2.07	1.87	2.27	9.62e-65
TCGA KIRC	upregulated	CD70	970	2.07	1.66	2.47	1.74e-19
TCGA KIRC	upregulated	IGJ	3512	2.06	1.72	2.4	3.9e-27
TCGA KIRC	upregulated	SH2D1A	4068	2.06	1.88	2.24	1.26e-75
TCGA KIRC	upregulated	P2RY10	27334	2.06	1.88	2.24	5.17e-75
TCGA KIRC	upregulated	CD2	914	2.05	1.86	2.24	1.03e-69
TCGA KIRC	upregulated	THEMIS	387357	2.04	1.85	2.24	5.81e-68
TCGA KIRC	upregulated	CD3E	916	2.04	1.85	2.23	2.07e-70
TCGA KIRC	upregulated	PYHIN1	149628	2.04	1.85	2.22	7.14e-70
TCGA KIRC	upregulated	TNIP3	79931	2.03	1.78	2.28	1.88e-44
TCGA KIRC	upregulated	POU2AF1	5450	2.03	1.72	2.34	5.19e-31
TCGA KIRC	upregulated	CTLA4	1493	2.03	1.81	2.25	2.47e-54
TCGA KIRC	upregulated	XCL1	6375	2.02	1.82	2.22	7.59e-64
TCGA KIRC	upregulated	FOXP3	50943	2.01	1.79	2.23	8.98e-53
TCGA KIRC	upregulated	IRF4	3662	2	1.8	2.21	1.06e-60
TCGA KIRC	upregulated	SLAMF7	57823	2	1.82	2.18	2.84e-71
TCGA KIRC	upregulated	RLTPR	146206	1.98	1.75	2.21	3.31e-49
TCGA KIRC	upregulated	DTHD1	401124	1.96	1.75	2.16	4.14e-58
TCGA KIRC	upregulated	LTA	4049	1.96	1.8	2.12	1.35e-81
TCGA KIRC	upregulated	FCRL5	83416	1.95	1.61	2.29	7.84e-25
TCGA KIRC	upregulated	CCR5	1234	1.94	1.76	2.12	4.13e-67
TCGA KIRC	upregulated	CCL5	6352	1.94	1.76	2.12	8.21e-69
TCGA KIRC	upregulated	GZMA	3001	1.94	1.76	2.12	2.67e-69
TCGA KIRC	upregulated	SLAMF6	114836	1.92	1.73	2.1	2.67e-66
TCGA KIRC	upregulated	CD200R1	131450	1.89	1.69	2.09	2.86e-57
TCGA KIRC	upregulated	C10orf99	387695	1.87	1.32	2.43	1.54e-09
TCGA KIRC	upregulated	CD79A	973	1.86	1.56	2.17	3.25e-28
TCGA KIRC	upregulated	ANKRD22	118932	1.86	1.6	2.13	1.88e-35
TCGA KIRC	upregulated	CST7	8530	1.85	1.67	2.04	5.57e-62
TCGA KIRC	upregulated	PTPN7	5778	1.85	1.68	2.01	3.71e-71
TCGA KIRC	upregulated	ZNF831	128611	1.84	1.66	2.02	4.02e-64
TCGA KIRC	upregulated	SLA2	84174	1.84	1.67	2.01	2.07e-70
TCGA KIRC	upregulated	CD96	10225	1.84	1.67	2	2.07e-70
TCGA KIRC	upregulated	ZBP1	81030	1.83	1.64	2.03	1.93e-57
TCGA KIRC	upregulated	UBD	10537	1.83	1.54	2.11	6.3e-30
TCGA KIRC	upregulated	CXCR6	10663	1.82	1.64	2	1.59e-62
TCGA KIRC	upregulated	IKZF3	22806	1.82	1.58	2.05	1.06e-40
TCGA KIRC	upregulated	XCL2	6846	1.81	1.63	2	9.93e-60
TCGA KIRC	upregulated	TMEM155	132332	1.81	1.58	2.05	4.67e-41
TCGA KIRC	upregulated	LOC96610	96610	1.81	1.47	2.14	2.03e-22
TCGA KIRC	upregulated	CTSW	1521	1.8	1.6	2	8.23e-53
TCGA KIRC	upregulated	NKG7	4818	1.79	1.6	1.98	6e-55
TCGA KIRC	upregulated	MS4A1	931	1.78	1.53	2.04	5.15e-35
TCGA KIRC	upregulated	LCK	3932	1.77	1.61	1.94	3.69e-66
TCGA KIRC	upregulated	BTLA	151888	1.77	1.6	1.94	1.61e-65
TCGA KIRC	upregulated	IL2RG	3561	1.76	1.6	1.92	1.71e-70
TCGA KIRC	upregulated	SH2D2A	9047	1.76	1.56	1.96	6.87e-50
TCGA KIRC	upregulated	MIR155HG	114614	1.76	1.53	1.99	1.92e-40
TCGA KIRC	upregulated	PMCH	5367	1.76	1.49	2.02	1.96e-32
TCGA KIRC	upregulated	C1QL1	10882	1.75	1.31	2.19	6.05e-13
TCGA KIRC	upregulated	PTPRCAP	5790	1.75	1.56	1.94	6.23e-55
TCGA KIRC	upregulated	MAP4K1	11184	1.74	1.56	1.92	1.24e-56
TCGA KIRC	upregulated	KLRK1	22914	1.74	1.56	1.91	2.17e-61
TCGA KIRC	upregulated	ASB2	51676	1.73	1.55	1.92	1.25e-54
TCGA KIRC	upregulated	TTC24	164118	1.72	1.53	1.91	2.35e-52
TCGA KIRC	upregulated	ADAMDEC1	27299	1.72	1.37	2.06	2.02e-19
TCGA KIRC	upregulated	FGB	2244	1.72	0.952	2.48	0.000103
TCGA KIRC	upregulated	LAX1	54900	1.71	1.52	1.9	3.04e-53
TCGA KIRC	upregulated	LOC100188949	100188949	1.71	1.55	1.87	2.08e-68
TCGA KIRC	upregulated	CD5	921	1.7	1.53	1.88	3.32e-57
TCGA KIRC	upregulated	TNFRSF17	608	1.7	1.43	1.97	2.43e-28
TCGA KIRC	upregulated	SLFN12L	342615	1.7	1.52	1.88	1.47e-56
TCGA KIRC	upregulated	FAM26F	441168	1.7	1.5	1.89	2.49e-50
TCGA KIRC	upregulated	GFI1	2672	1.7	1.53	1.86	6.29e-67
TCGA KIRC	upregulated	BATF	10538	1.69	1.51	1.88	1.34e-54
TCGA KIRC	upregulated	ITK	3702	1.69	1.52	1.87	1.28e-57
TCGA KIRC	upregulated	LY9	4063	1.69	1.51	1.86	4.72e-59
TCGA KIRC	upregulated	CTSE	1510	1.68	1.3	2.06	1.58e-15
TCGA KIRC	upregulated	SP140	11262	1.68	1.52	1.83	1.04e-69
TCGA KIRC	upregulated	C5orf20	140947	1.68	1.47	1.88	3.51e-45
TCGA KIRC	upregulated	ST8SIA1	6489	1.67	1.48	1.86	1.77e-50
TCGA KIRC	upregulated	PSTPIP1	9051	1.67	1.48	1.86	1.36e-49
TCGA KIRC	upregulated	SLAMF1	6504	1.67	1.5	1.83	1.41e-61
TCGA KIRC	upregulated	RUFY4	285180	1.66	1.39	1.93	8.66e-28
TCGA KIRC	upregulated	GPR18	2841	1.65	1.5	1.79	3.14e-74
TCGA KIRC	upregulated	CCR8	1237	1.64	1.45	1.83	2.78e-50
TCGA KIRC	upregulated	CCL21	6366	1.64	1.11	2.16	2.7e-08
TCGA KIRC	upregulated	TIFAB	497189	1.64	1.45	1.83	4.09e-48
TCGA KIRC	upregulated	ZNF683	257101	1.63	1.4	1.85	1.4e-36
TCGA KIRC	upregulated	ACAP1	9744	1.62	1.44	1.81	5.46e-49
TCGA KIRC	upregulated	DUSP2	1844	1.62	1.42	1.82	4.28e-45
TCGA KIRC	upregulated	KCNJ10	3766	1.62	1.32	1.93	9.71e-22
TCGA KIRC	upregulated	RHOH	399	1.62	1.47	1.77	7.47e-68
TCGA KIRC	upregulated	CD5L	922	1.62	1.19	2.05	1.21e-11
TCGA KIRC	upregulated	CCR4	1233	1.61	1.39	1.84	3.5e-37
TCGA KIRC	upregulated	SAA1	6288	1.61	0.93	2.29	3.96e-05
TCGA KIRC	upregulated	SNX20	124460	1.6	1.43	1.77	1.14e-57
TCGA KIRC	upregulated	TBC1D10C	374403	1.6	1.42	1.78	6.19e-52
TCGA KIRC	upregulated	FGA	2243	1.6	0.935	2.26	2.56e-05
TCGA KIRC	upregulated	KIAA0748	9840	1.59	1.41	1.77	2.83e-50
TCGA KIRC	upregulated	APOBEC3H	164668	1.57	1.39	1.74	5.95e-53
TCGA KIRC	upregulated	PTPN22	26191	1.57	1.4	1.73	1.74e-56
TCGA KIRC	upregulated	HLA-DQA2	3118	1.56	1.29	1.84	3.63e-24
TCGA KIRC	upregulated	CCR2	729230	1.56	1.38	1.75	9.03e-46
TCGA KIRC	upregulated	WNT10A	80326	1.56	1.33	1.8	1.73e-31
TCGA KIRC	upregulated	LOC400759	400759	1.56	1.39	1.73	4.74e-56
TCGA KIRC	upregulated	CDHR1	92211	1.56	1.11	2	3.34e-10
TCGA KIRC	upregulated	ITGAL	3683	1.55	1.39	1.72	1.41e-57
TCGA KIRC	upregulated	LTB	4050	1.55	1.34	1.76	2.95e-38
TCGA KIRC	upregulated	FGG	2266	1.54	0.793	2.29	0.000426
TCGA KIRC	upregulated	SLAMF8	56833	1.54	1.35	1.72	6.69e-47
TCGA KIRC	upregulated	NOD2	64127	1.53	1.35	1.71	4.9e-47
TCGA KIRC	upregulated	BCL11B	64919	1.53	1.36	1.69	3.63e-53
TCGA KIRC	upregulated	CCL4	6351	1.52	1.33	1.71	6.46e-45
TCGA KIRC	upregulated	MEI1	150365	1.52	1.32	1.71	5.02e-43
TCGA KIRC	upregulated	IL12RB1	3594	1.51	1.36	1.66	5.73e-65
TCGA KIRC	upregulated	TRAF3IP3	80342	1.5	1.34	1.65	1.27e-59
TCGA KIRC	upregulated	TLR10	81793	1.49	1.29	1.69	3.35e-39
TCGA KIRC	upregulated	KIAA0125	9834	1.49	1.2	1.78	2.73e-20
TCGA KIRC	upregulated	ETV7	51513	1.49	1.3	1.68	4.67e-41
TCGA KIRC	upregulated	IL21R	50615	1.48	1.3	1.67	1.72e-43
TCGA KIRC	upregulated	HLA-DPB2	3116	1.48	1.27	1.69	2.52e-36
TCGA KIRC	upregulated	ABCD2	225	1.48	1.31	1.64	4.07e-51
TCGA KIRC	upregulated	CD6	923	1.47	1.3	1.65	1.82e-48
TCGA KIRC	upregulated	ZAP70	7535	1.47	1.27	1.67	6.64e-37
TCGA KIRC	upregulated	CD19	930	1.47	1.19	1.74	1.59e-21
TCGA KIRC	upregulated	LOC100233209	100233209	1.47	1.29	1.64	5.74e-49
TCGA KIRC	upregulated	PARP15	165631	1.46	1.25	1.68	2.21e-33
TCGA KIRC	upregulated	SCML4	256380	1.46	1.29	1.63	4.55e-50
TCGA KIRC	upregulated	DNAJC5B	85479	1.46	1.21	1.71	3.92e-26
TCGA KIRC	upregulated	CD247	919	1.46	1.3	1.61	3.57e-57
TCGA KIRC	upregulated	CYSLTR2	57105	1.46	1.09	1.82	8.14e-13
TCGA KIRC	upregulated	SAMD3	154075	1.46	1.3	1.62	1.2e-51
TCGA KIRC	upregulated	IL2RB	3560	1.46	1.3	1.61	5.88e-55
TCGA KIRC	upregulated	NCRNA00158	54072	1.46	1.27	1.64	2.2e-42
TCGA KIRC	upregulated	XCR1	2829	1.45	1.23	1.68	1.75e-30
TCGA KIRC	upregulated	GBP1	2633	1.45	1.29	1.61	8.23e-53
TCGA KIRC	upregulated	GPR171	29909	1.44	1.27	1.61	1.77e-48
TCGA KIRC	upregulated	KLRC4	8302	1.44	1.21	1.67	5.3e-29
TCGA KIRC	upregulated	CLEC9A	283420	1.44	1.2	1.68	1e-26
TCGA KIRC	upregulated	PPP1R14D	54866	1.44	0.991	1.89	9.07e-09
TCGA KIRC	upregulated	CLECL1	160365	1.44	1.25	1.62	1.81e-41
TCGA KIRC	upregulated	FYB	2533	1.44	1.27	1.6	4.61e-51
TCGA KIRC	upregulated	CD7	924	1.44	1.23	1.64	3.05e-35
TCGA KIRC	upregulated	HLA-DQB2	3120	1.43	1.2	1.67	4.57e-27
TCGA KIRC	upregulated	MCOLN2	255231	1.43	1.25	1.62	1.07e-40
TCGA KIRC	upregulated	CD48	962	1.43	1.28	1.58	5.91e-59
TCGA KIRC	upregulated	KIAA1324	57535	1.43	1.2	1.66	4.92e-28
TCGA KIRC	upregulated	PTPRC	5788	1.42	1.27	1.58	4.28e-54
TCGA KIRC	upregulated	JSRP1	126306	1.41	1.09	1.73	1.68e-15
TCGA KIRC	upregulated	SPIB	6689	1.41	1.16	1.65	1.7e-25
TCGA KIRC	upregulated	SPN	6693	1.4	1.25	1.56	2.53e-52
TCGA KIRC	upregulated	RAC2	5880	1.4	1.25	1.56	1.92e-53
TCGA KIRC	upregulated	PTHLH	5744	1.4	0.939	1.86	6.35e-08
TCGA KIRC	upregulated	C16orf54	283897	1.4	1.25	1.54	5.02e-58
TCGA KIRC	upregulated	TMPRSS3	64699	1.39	1.01	1.77	5.99e-11
TCGA KIRC	upregulated	TNFSF13B	10673	1.38	1.19	1.57	2.29e-36
TCGA KIRC	upregulated	ARHGAP9	64333	1.38	1.22	1.54	9.33e-51
TCGA KIRC	upregulated	CD80	941	1.38	1.19	1.56	1.63e-37
TCGA KIRC	upregulated	GZMH	2999	1.37	1.18	1.57	2.45e-35
TCGA KIRC	upregulated	CD72	971	1.37	1.19	1.55	8.48e-42
TCGA KIRC	upregulated	SLC38A5	92745	1.37	0.98	1.76	2.92e-10
TCGA KIRC	upregulated	FCRLA	84824	1.37	1.13	1.61	5e-24
TCGA KIRC	upregulated	GC	2638	1.37	0.802	1.93	2.63e-05
TCGA KIRC	upregulated	NAPSB	256236	1.37	1.15	1.59	2.18e-28
TCGA KIRC	upregulated	GRAP2	9402	1.36	1.21	1.52	5.83e-51
TCGA KIRC	upregulated	IKZF1	10320	1.36	1.22	1.51	3.1e-54
TCGA KIRC	upregulated	C2	717	1.36	1.07	1.65	4.8e-17
TCGA KIRC	upregulated	IL20RB	53833	1.35	0.877	1.82	4.42e-07
TCGA KIRC	upregulated	MIAT	440823	1.35	1.09	1.61	6.87e-21
TCGA KIRC	upregulated	HLA-DQA1	3117	1.35	1.14	1.55	1.74e-31
TCGA KIRC	upregulated	ZNF80	7634	1.35	1.15	1.55	9.73e-33
TCGA KIRC	upregulated	C8orf80	389643	1.34	1.05	1.64	1.06e-16
TCGA KIRC	upregulated	CD28	940	1.34	1.16	1.53	7.28e-36
TCGA KIRC	upregulated	CD40LG	959	1.34	1.16	1.53	5.29e-36
TCGA KIRC	upregulated	CORO1A	11151	1.34	1.19	1.49	4.03e-51
TCGA KIRC	upregulated	MYO1G	64005	1.34	1.17	1.51	3.65e-41
TCGA KIRC	upregulated	BLK	640	1.34	1.09	1.59	9.42e-23
TCGA KIRC	upregulated	IL7R	3575	1.34	1.08	1.6	2.58e-20
TCGA KIRC	upregulated	SEPT1	1731	1.34	1.19	1.49	1.79e-50
TCGA KIRC	upregulated	MTTP	4547	1.34	0.907	1.77	2.81e-08
TCGA KIRC	upregulated	PRKCB	5579	1.34	1.17	1.5	2.59e-45
TCGA KIRC	upregulated	HLA-DOA	3111	1.33	1.15	1.51	4.75e-38
TCGA KIRC	upregulated	CLEC12A	160364	1.33	1.13	1.54	1.47e-30
TCGA KIRC	upregulated	ATP1A3	478	1.33	1.05	1.62	2.43e-17
TCGA KIRC	upregulated	LCP1	3936	1.33	1.18	1.48	8.83e-52
TCGA KIRC	upregulated	HLA-G	3135	1.32	1.03	1.62	3.49e-16
TCGA KIRC	upregulated	TMC8	147138	1.32	1.16	1.49	1.65e-44
TCGA KIRC	upregulated	TNFRSF13B	23495	1.32	1.11	1.53	3.25e-28
TCGA KIRC	upregulated	CPNE7	27132	1.32	1.01	1.63	7.46e-15
TCGA KIRC	upregulated	CD84	8832	1.31	1.06	1.55	8.82e-22
TCGA KIRC	upregulated	DAPP1	27071	1.31	1.13	1.48	4.03e-39
TCGA KIRC	upregulated	APOC2	344	1.3	0.993	1.61	2.31e-14
TCGA KIRC	upregulated	APOBEC3G	60489	1.3	1.16	1.44	8.42e-53
TCGA KIRC	upregulated	HAMP	57817	1.3	0.987	1.61	4.79e-14
TCGA KIRC	upregulated	CD244	51744	1.29	1.14	1.45	7.56e-47
TCGA KIRC	upregulated	KCNA3	3738	1.29	1.1	1.49	2.12e-32
TCGA KIRC	upregulated	LAT	27040	1.29	1.1	1.49	2.24e-32
TCGA KIRC	upregulated	PRDM8	56978	1.29	1.08	1.5	8.45e-28
TCGA KIRC	upregulated	CD69	969	1.29	1.13	1.45	2.92e-43
TCGA KIRC	upregulated	SASH3	54440	1.29	1.15	1.43	8.34e-55
TCGA KIRC	upregulated	FABP7	2173	1.29	0.608	1.97	0.00131
TCGA KIRC	upregulated	HTRA4	203100	1.29	1.01	1.56	5.11e-17
TCGA KIRC	upregulated	FCGR1A	2209	1.28	1.08	1.48	1.26e-30
TCGA KIRC	upregulated	HCST	10870	1.28	1.12	1.44	3.49e-45
TCGA KIRC	upregulated	LOC100192379	100192379	1.28	1.11	1.45	9.13e-39
TCGA KIRC	upregulated	TLR8	51311	1.28	1.06	1.5	4.82e-25
TCGA KIRC	upregulated	KLRC3	3823	1.28	1.09	1.47	1.45e-32
TCGA KIRC	upregulated	DOCK2	1794	1.28	1.1	1.46	3.24e-35
TCGA KIRC	upregulated	C5orf46	389336	1.28	0.747	1.81	2.73e-05
TCGA KIRC	upregulated	APOL1	8542	1.28	1.06	1.49	2.6e-26
TCGA KIRC	upregulated	PATL2	197135	1.27	1.06	1.48	4.76e-27
TCGA KIRC	upregulated	EVI2B	2124	1.27	1.12	1.41	1.48e-49
TCGA KIRC	upregulated	CHI3L2	1117	1.27	0.943	1.59	1.75e-12
TCGA KIRC	upregulated	IL10RA	3587	1.26	1.11	1.41	9.56e-46
TCGA KIRC	upregulated	PLEK	5341	1.26	1.09	1.43	6.17e-39
TCGA KIRC	upregulated	MYB	4602	1.25	1.05	1.45	2.04e-28
TCGA KIRC	upregulated	CXCR5	643	1.25	1.05	1.46	1.83e-27
TCGA KIRC	upregulated	CD52	1043	1.25	1.09	1.41	1.52e-40
TCGA KIRC	upregulated	CCL4L2	388372	1.25	0.99	1.51	2.7e-18
TCGA KIRC	upregulated	FCRL6	343413	1.25	1.05	1.44	2.91e-30
TCGA KIRC	upregulated	CCR7	1236	1.25	1.04	1.45	5.66e-28
TCGA KIRC	upregulated	C2orf85	285093	1.24	1.07	1.41	1.45e-36
TCGA KIRC	upregulated	CARD11	84433	1.24	1.02	1.47	3.81e-23
TCGA KIRC	upregulated	NCKAP1L	3071	1.24	1.07	1.41	1.96e-37
TCGA KIRC	upregulated	NCF1C	654817	1.24	1.03	1.45	9.57e-27
TCGA KIRC	upregulated	PRF1	5551	1.24	1.07	1.41	2.3e-38
TCGA KIRC	upregulated	C1S	716	1.24	0.954	1.52	4.48e-15
TCGA KIRC	upregulated	SAA2	6289	1.24	0.627	1.85	0.000533
TCGA KIRC	upregulated	WDFY4	57705	1.24	1.04	1.43	1.27e-29
TCGA KIRC	upregulated	PRAME	23532	1.24	0.684	1.79	0.000111
TCGA KIRC	upregulated	SIGLEC8	27181	1.23	0.999	1.47	3.02e-21
TCGA KIRC	upregulated	GPR55	9290	1.23	1.06	1.4	4.61e-37
TCGA KIRC	upregulated	NCF1	653361	1.23	1.04	1.41	4.86e-32
TCGA KIRC	upregulated	JAKMIP2	9832	1.22	1	1.45	2.49e-23
TCGA KIRC	upregulated	RUNX3	864	1.22	1.06	1.38	7.95e-39
TCGA KIRC	upregulated	HLA-DRB6	3128	1.22	0.975	1.46	1.29e-19
TCGA KIRC	upregulated	PVRIG	79037	1.21	1.06	1.37	3.43e-44
TCGA KIRC	upregulated	DEF6	50619	1.21	1.07	1.36	1.82e-46
TCGA KIRC	upregulated	GPR141	353345	1.21	1.02	1.4	1.3e-30
TCGA KIRC	upregulated	TUBA3D	113457	1.21	0.679	1.74	8.32e-05
TCGA KIRC	upregulated	PLCXD2	257068	1.21	1.06	1.36	1.01e-43
TCGA KIRC	upregulated	CCL22	6367	1.21	0.998	1.42	9.04e-25
TCGA KIRC	upregulated	CREB3L3	84699	1.2	0.752	1.66	2.83e-06
TCGA KIRC	upregulated	GPR65	8477	1.2	1.05	1.35	1.34e-44
TCGA KIRC	upregulated	TNFRSF18	8784	1.2	0.974	1.43	9.89e-22
TCGA KIRC	upregulated	GPR84	53831	1.2	0.989	1.4	4.21e-25
TCGA KIRC	upregulated	VAV1	7409	1.19	1.03	1.36	1.09e-37
TCGA KIRC	upregulated	TARP	445347	1.19	0.996	1.39	9.39e-27
TCGA KIRC	upregulated	FCGR1B	2210	1.19	1.01	1.37	2.49e-31
TCGA KIRC	upregulated	C4orf7	260436	1.19	0.813	1.56	1.95e-08
TCGA KIRC	upregulated	GBP7	388646	1.19	0.933	1.44	3.14e-17
TCGA KIRC	upregulated	PRIMA1	145270	1.19	0.641	1.73	0.000178
TCGA KIRC	upregulated	MYEOV	26579	1.18	0.653	1.71	0.000113
TCGA KIRC	upregulated	CIITA	4261	1.18	1.02	1.33	3.08e-41
TCGA KIRC	upregulated	ITGAD	3681	1.18	0.878	1.47	1.06e-12
TCGA KIRC	upregulated	ARHGAP30	257106	1.17	1.03	1.31	1.3e-45
TCGA KIRC	upregulated	OASL	8638	1.17	0.995	1.35	1.05e-31
TCGA KIRC	upregulated	AOAH	313	1.17	0.988	1.35	1.04e-29
TCGA KIRC	upregulated	FCGR3A	2214	1.17	0.986	1.36	1.53e-29
TCGA KIRC	upregulated	RASSF5	83593	1.17	1.04	1.3	3.37e-51
TCGA KIRC	upregulated	FCHO1	23149	1.17	0.929	1.41	2.06e-18
TCGA KIRC	upregulated	LYZ	4069	1.17	0.943	1.4	1.65e-20
TCGA KIRC	upregulated	GTSF1L	149699	1.17	1.01	1.33	8.53e-36
TCGA KIRC	upregulated	SECTM1	6398	1.17	0.998	1.34	2.77e-34
TCGA KIRC	upregulated	FABP6	2172	1.17	0.788	1.54	4.13e-08
TCGA KIRC	upregulated	GBP6	163351	1.16	0.999	1.33	1.2e-35
TCGA KIRC	upregulated	TEX11	56159	1.16	0.711	1.61	6.18e-06
TCGA KIRC	upregulated	TNFSF14	8740	1.16	0.893	1.43	4.69e-15
TCGA KIRC	upregulated	C1QB	713	1.16	0.973	1.35	1.01e-28
TCGA KIRC	upregulated	ASCL2	430	1.16	0.983	1.33	8.43e-32
TCGA KIRC	upregulated	FCRL1	115350	1.16	0.939	1.38	1.58e-21
TCGA KIRC	upregulated	HLA-DPA1	3113	1.15	1	1.3	5.55e-41
TCGA KIRC	upregulated	SLC34A2	10568	1.15	0.538	1.77	0.00149
TCGA KIRC	upregulated	KLHDC7B	113730	1.15	0.925	1.38	2.93e-20
TCGA KIRC	upregulated	HAPLN3	145864	1.15	0.973	1.32	5.79e-31
TCGA KIRC	upregulated	LILRB4	11006	1.15	0.948	1.35	7.18e-25
TCGA KIRC	upregulated	HSH2D	84941	1.15	0.95	1.34	8.29e-26
TCGA KIRC	upregulated	EPS8L3	79574	1.14	0.624	1.66	0.000144
TCGA KIRC	upregulated	EMB	133418	1.14	0.999	1.29	8.54e-43
TCGA KIRC	upregulated	GBP4	115361	1.14	0.979	1.31	1.26e-34
TCGA KIRC	upregulated	EMR1	2015	1.14	0.912	1.37	2.97e-19
TCGA KIRC	upregulated	FCGR1C	100132417	1.14	0.952	1.33	2.17e-27
TCGA KIRC	upregulated	BCL2A1	597	1.14	0.939	1.34	2.71e-24
TCGA KIRC	upregulated	PNOC	5368	1.14	0.876	1.4	5.14e-15
TCGA KIRC	upregulated	WAS	7454	1.14	0.993	1.28	6.62e-42
TCGA KIRC	upregulated	NCR3	259197	1.14	0.977	1.3	5.52e-36
TCGA KIRC	upregulated	IRF1	3659	1.14	1.01	1.26	4.27e-56
TCGA KIRC	upregulated	GPR68	8111	1.14	0.971	1.3	2.69e-34
TCGA KIRC	upregulated	UGT1A10	54575	1.13	0.64	1.63	7.41e-05
TCGA KIRC	upregulated	LOC606724	606724	1.13	0.949	1.32	6.14e-28
TCGA KIRC	upregulated	CD74	972	1.13	0.999	1.27	8.22e-48
TCGA KIRC	upregulated	C17orf87	388325	1.13	0.96	1.31	4.13e-31
TCGA KIRC	upregulated	CCL3	6348	1.13	0.898	1.37	2.99e-18
TCGA KIRC	upregulated	APOBEC3D	140564	1.13	0.993	1.27	3.44e-45
TCGA KIRC	upregulated	KLRC1	3821	1.13	0.922	1.34	1.4e-22
TCGA KIRC	upregulated	TNFRSF6B	8771	1.13	0.833	1.42	4.04e-12
TCGA KIRC	upregulated	STAT1	6772	1.12	0.996	1.25	4.04e-52
TCGA KIRC	upregulated	BCL2L14	79370	1.12	0.963	1.28	1.35e-35
TCGA KIRC	upregulated	SELL	6402	1.12	0.966	1.27	1.18e-37
TCGA KIRC	upregulated	TAGAP	117289	1.12	0.963	1.27	4.5e-36
TCGA KIRC	upregulated	GSTA2	2939	1.12	0.607	1.63	0.000164
TCGA KIRC	upregulated	FCRL2	79368	1.12	0.873	1.36	1.28e-16
TCGA KIRC	upregulated	PLAC8	51316	1.11	0.923	1.31	1.58e-25
TCGA KIRC	upregulated	HLA-DPB1	3115	1.11	0.963	1.26	5.31e-39
TCGA KIRC	upregulated	PARVG	64098	1.11	0.946	1.27	6.91e-33
TCGA KIRC	upregulated	KLRC2	3822	1.11	0.913	1.31	2.99e-24
TCGA KIRC	upregulated	DERL3	91319	1.11	0.882	1.33	6.05e-19
TCGA KIRC	upregulated	KCNN4	3783	1.11	0.894	1.32	4.14e-21
TCGA KIRC	upregulated	IGSF6	10261	1.11	0.927	1.28	2.43e-28
TCGA KIRC	upregulated	GZMB	3002	1.11	0.908	1.3	7.12e-24
TCGA KIRC	upregulated	CAPN6	827	1.1	0.59	1.62	0.000219
TCGA KIRC	upregulated	GPR114	221188	1.1	0.94	1.27	7.1e-33
TCGA KIRC	upregulated	C1R	715	1.1	0.834	1.37	1.63e-13
TCGA KIRC	upregulated	LIMD2	80774	1.1	0.944	1.26	7.77e-35
TCGA KIRC	upregulated	C11orf86	254439	1.1	0.719	1.49	3.44e-07
TCGA KIRC	upregulated	GVIN1	387751	1.1	0.932	1.27	3.15e-30
TCGA KIRC	upregulated	FAM179A	165186	1.1	0.905	1.3	3.81e-24
TCGA KIRC	upregulated	GZMM	3004	1.1	0.914	1.28	1.58e-26
TCGA KIRC	upregulated	HLA-DRA	3122	1.1	0.953	1.24	1.12e-39
TCGA KIRC	upregulated	CYorf15B	84663	1.1	0.561	1.64	0.000476
TCGA KIRC	upregulated	SIGLEC10	89790	1.1	0.92	1.27	1.54e-28
TCGA KIRC	upregulated	C1QC	714	1.1	0.914	1.28	6.69e-27
TCGA KIRC	upregulated	CD53	963	1.1	0.958	1.23	7.16e-43
TCGA KIRC	upregulated	C5orf58	133874	1.1	0.899	1.29	9.78e-24
TCGA KIRC	upregulated	PON3	5446	1.1	0.805	1.39	1.03e-11
TCGA KIRC	upregulated	KDM5D	8284	1.09	0.382	1.81	0.011
TCGA KIRC	upregulated	NCF1B	654816	1.09	0.894	1.29	1.69e-23
TCGA KIRC	upregulated	CD226	10666	1.09	0.926	1.25	5.06e-33
TCGA KIRC	upregulated	BATF2	116071	1.09	0.968	1.21	1.46e-54
TCGA KIRC	upregulated	NEB	4703	1.08	0.679	1.49	2.53e-06
TCGA KIRC	upregulated	KIF21B	23046	1.08	0.916	1.25	3.21e-30
TCGA KIRC	upregulated	IL12B	3593	1.08	0.879	1.29	1.01e-21
TCGA KIRC	upregulated	EPSTI1	94240	1.08	0.923	1.24	1.28e-32
TCGA KIRC	upregulated	PAK3	5063	1.08	0.811	1.36	7.1e-13
TCGA KIRC	upregulated	ITGB2	3689	1.08	0.926	1.24	2.79e-34
TCGA KIRC	upregulated	APOL4	80832	1.08	0.887	1.27	4.71e-24
TCGA KIRC	upregulated	IL9R	3581	1.08	0.907	1.25	2.38e-29
TCGA KIRC	upregulated	ARRDC5	645432	1.08	0.89	1.27	7.81e-25
TCGA KIRC	upregulated	EVI2A	2123	1.08	0.924	1.23	1.02e-34
TCGA KIRC	upregulated	TGFBI	7045	1.08	0.699	1.45	4.58e-07
TCGA KIRC	upregulated	GBP2	2634	1.07	0.946	1.2	8.8e-48
TCGA KIRC	upregulated	TXK	7294	1.07	0.886	1.26	4.81e-25
TCGA KIRC	upregulated	ALPI	248	1.07	0.509	1.63	0.00121
TCGA KIRC	upregulated	CXorf21	80231	1.07	0.89	1.25	6.2e-26
TCGA KIRC	upregulated	BEND4	389206	1.07	0.875	1.26	5.22e-23
TCGA KIRC	upregulated	PACSIN1	29993	1.07	0.843	1.29	1.24e-17
TCGA KIRC	upregulated	SYTL1	84958	1.07	0.825	1.31	1.6e-15
TCGA KIRC	upregulated	PRAP1	118471	1.07	0.581	1.55	0.000152
TCGA KIRC	upregulated	IRF8	3394	1.06	0.886	1.24	5.73e-27
TCGA KIRC	upregulated	C1QA	712	1.06	0.883	1.24	1.49e-26
TCGA KIRC	upregulated	TLR7	51284	1.06	0.845	1.28	9.2e-19
TCGA KIRC	upregulated	HSPA7	3311	1.06	0.777	1.35	1.74e-11
TCGA KIRC	upregulated	TTC16	158248	1.06	0.869	1.25	1.87e-23
TCGA KIRC	upregulated	C8orf22	492307	1.06	0.484	1.63	0.00185
TCGA KIRC	upregulated	RPS4Y1	6192	1.06	0.205	1.91	0.0462
TCGA KIRC	upregulated	SAMSN1	64092	1.06	0.892	1.22	1.1e-29
TCGA KIRC	upregulated	CASP5	838	1.06	0.86	1.26	8.05e-22
TCGA KIRC	upregulated	SALL4	57167	1.06	0.782	1.33	4.71e-12
TCGA KIRC	upregulated	B3GAT1	27087	1.06	0.809	1.31	2e-14
TCGA KIRC	upregulated	RGS18	64407	1.06	0.884	1.23	3.07e-27
TCGA KIRC	upregulated	ECEL1	9427	1.06	0.736	1.38	3.9e-09
TCGA KIRC	upregulated	C1orf162	128346	1.06	0.894	1.22	1.18e-30
TCGA KIRC	upregulated	DOK2	9046	1.06	0.909	1.2	2.39e-36
TCGA KIRC	upregulated	TRPC2	7221	1.06	0.663	1.45	2.21e-06
TCGA KIRC	upregulated	LGI4	163175	1.06	0.665	1.45	1.91e-06
TCGA KIRC	upregulated	FGD2	221472	1.05	0.887	1.22	1.43e-29
TCGA KIRC	upregulated	JAK3	3718	1.05	0.864	1.24	1.74e-23
TCGA KIRC	upregulated	REG1A	5967	1.05	0.445	1.66	0.00361
TCGA KIRC	upregulated	GTSF1	121355	1.05	0.82	1.28	1.77e-16
TCGA KIRC	upregulated	HSF5	124535	1.05	0.92	1.18	3.87e-44
TCGA KIRC	upregulated	BIRC3	330	1.05	0.846	1.25	1.93e-20
TCGA KIRC	upregulated	TBX21	30009	1.05	0.877	1.22	5.42e-27
TCGA KIRC	upregulated	LOC647121	647121	1.05	0.896	1.2	3.63e-34
TCGA KIRC	upregulated	CD37	951	1.05	0.907	1.19	6.03e-39
TCGA KIRC	upregulated	FAM113B	91523	1.04	0.911	1.18	2.24e-42
TCGA KIRC	upregulated	CHRNA6	8973	1.04	0.805	1.28	3.18e-15
TCGA KIRC	upregulated	HHLA2	11148	1.04	0.604	1.48	3.84e-05
TCGA KIRC	upregulated	FLT3	2322	1.04	0.786	1.3	2.24e-13
TCGA KIRC	upregulated	LSP1	4046	1.04	0.884	1.2	2.43e-31
TCGA KIRC	upregulated	IL10	3586	1.04	0.833	1.25	2.3e-19
TCGA KIRC	upregulated	CLEC7A	64581	1.04	0.866	1.22	2.12e-26
TCGA KIRC	upregulated	APOC1	341	1.04	0.771	1.31	3.78e-12
TCGA KIRC	upregulated	LOC100129066	100129066	1.04	0.879	1.2	3.73e-30
TCGA KIRC	upregulated	DNAJB13	374407	1.04	0.585	1.49	7.36e-05
TCGA KIRC	upregulated	PLCB2	5330	1.04	0.862	1.21	2.57e-26
TCGA KIRC	upregulated	ENPP7	339221	1.03	0.592	1.48	4.95e-05
TCGA KIRC	upregulated	SLA	6503	1.03	0.883	1.19	2.02e-33
TCGA KIRC	upregulated	FLJ40330	645784	1.03	0.73	1.34	1.01e-09
TCGA KIRC	upregulated	POU2F2	5452	1.03	0.861	1.21	6.25e-27
TCGA KIRC	upregulated	BASP1	10409	1.03	0.824	1.24	2.31e-19
TCGA KIRC	upregulated	FMNL1	752	1.03	0.89	1.17	9.77e-38
TCGA KIRC	upregulated	CYTH4	27128	1.03	0.885	1.18	1.12e-35
TCGA KIRC	upregulated	PIK3CG	5294	1.03	0.837	1.22	8.86e-22
TCGA KIRC	upregulated	APOBEC3C	27350	1.03	0.861	1.2	6.87e-27
TCGA KIRC	upregulated	EBI3	10148	1.03	0.861	1.2	8.71e-28
TCGA KIRC	upregulated	PDCD1LG2	80380	1.03	0.857	1.2	3.83e-27
TCGA KIRC	upregulated	BIN2	51411	1.03	0.901	1.15	6.44e-45
TCGA KIRC	upregulated	CD86	942	1.03	0.868	1.18	8.27e-31
TCGA KIRC	upregulated	CYBB	1536	1.02	0.813	1.24	2.78e-18
TCGA KIRC	upregulated	TNFSF8	944	1.02	0.828	1.22	3.85e-21
TCGA KIRC	upregulated	WISP2	8839	1.02	0.594	1.45	3.12e-05
TCGA KIRC	upregulated	TNFAIP8L2	79626	1.02	0.868	1.17	6.39e-33
TCGA KIRC	upregulated	STAT4	6775	1.02	0.867	1.17	4.69e-32
TCGA KIRC	upregulated	C13orf18	80183	1.02	0.838	1.2	1.91e-24
TCGA KIRC	upregulated	TNFSF9	8744	1.02	0.77	1.26	1.41e-13
TCGA KIRC	upregulated	TTLL6	284076	1.01	0.699	1.33	8.59e-09
TCGA KIRC	upregulated	LPAR5	57121	1.01	0.861	1.17	3.85e-32
TCGA KIRC	upregulated	NTNG2	84628	1.01	0.775	1.25	1.58e-14
TCGA KIRC	upregulated	SH3BP1	23616	1.01	0.881	1.14	7.23e-42
TCGA KIRC	upregulated	P2RY12	64805	1.01	0.768	1.25	4.63e-14
TCGA KIRC	upregulated	ZBTB32	27033	1.01	0.834	1.18	6.76e-25
TCGA KIRC	upregulated	IL2RA	3559	1.01	0.737	1.28	2.29e-11
TCGA KIRC	upregulated	CEACAM21	90273	1.01	0.833	1.18	6.81e-25
TCGA KIRC	upregulated	SIGLEC11	114132	1.01	0.792	1.22	1.79e-17
TCGA KIRC	upregulated	TMEM156	80008	1	0.838	1.17	1.17e-27
TCGA KIRC	upregulated	LCP2	3937	1	0.88	1.12	1.46e-45
TCGA KIRC	upregulated	MYO1F	4542	1	0.849	1.15	2.9e-31
TCGA KIRC	upregulated	AKAP5	9495	1	0.844	1.16	1.05e-29
TCGA KIRC	upregulated	BTK	695	1	0.853	1.15	5.65e-33
TCGA KIRC	upregulated	SIGLEC1	6614	1	0.796	1.21	1e-18
TCGA KIRC	upregulated	CYTIP	9595	1	0.853	1.15	3.79e-33
TCGA KIRC	upregulated	IL16	3603	1	0.88	1.12	2.73e-46
TCGA KIRC	upregulated	AMPD1	270	0.999	0.759	1.24	6.84e-14
TCGA KIRC	upregulated	MAP7D2	256714	0.999	0.547	1.45	0.000139
TCGA KIRC	upregulated	CTSS	1520	0.999	0.849	1.15	3.66e-32
TCGA KIRC	upregulated	ADAM8	101	0.998	0.801	1.2	6.13e-20
TCGA KIRC	upregulated	FCER1G	2207	0.997	0.846	1.15	7.59e-32
TCGA KIRC	upregulated	HLA-DMB	3109	0.997	0.864	1.13	2.96e-39
TCGA KIRC	upregulated	KIR2DL4	3805	0.996	0.799	1.19	9.07e-20
TCGA KIRC	upregulated	RGS1	5996	0.996	0.786	1.21	1.01e-17
TCGA KIRC	upregulated	UTS2	10911	0.995	0.753	1.24	1.11e-13
TCGA KIRC	upregulated	PSMB9	5698	0.995	0.868	1.12	2.2e-42
TCGA KIRC	upregulated	FUT7	2529	0.994	0.827	1.16	2.04e-26
TCGA KIRC	upregulated	PPYR1	5540	0.994	0.737	1.25	2.8e-12
TCGA KIRC	upregulated	GJB2	2706	0.993	0.69	1.3	5.2e-09
TCGA KIRC	upregulated	UNC13D	201294	0.992	0.823	1.16	6.86e-26
TCGA KIRC	upregulated	MYBPC2	4606	0.992	0.709	1.27	3.08e-10
TCGA KIRC	upregulated	HLA-DQB1	3119	0.989	0.789	1.19	3.52e-19
TCGA KIRC	upregulated	C11orf21	29125	0.985	0.796	1.17	6.25e-21
TCGA KIRC	upregulated	ABCC6P1	653190	0.984	0.655	1.31	1.04e-07
TCGA KIRC	upregulated	LAIR1	3903	0.984	0.823	1.14	9.98e-28
TCGA KIRC	upregulated	GREM1	26585	0.983	0.542	1.42	0.000121
TCGA KIRC	upregulated	TNS4	84951	0.983	0.742	1.22	2.12e-13
TCGA KIRC	upregulated	HLA-DMA	3108	0.981	0.861	1.1	1.85e-45
TCGA KIRC	upregulated	TLR6	10333	0.98	0.805	1.16	1.01e-23
TCGA KIRC	upregulated	C1orf186	440712	0.98	0.668	1.29	2.03e-08
TCGA KIRC	upregulated	ZNF804A	91752	0.979	0.807	1.15	1.83e-24
TCGA KIRC	upregulated	ENPP3	5169	0.979	0.562	1.4	4.99e-05
TCGA KIRC	upregulated	HP	3240	0.978	0.377	1.58	0.00675
TCGA KIRC	upregulated	FERMT3	83706	0.978	0.839	1.12	1.14e-35
TCGA KIRC	upregulated	DUSP4	1846	0.976	0.818	1.13	2.41e-28
TCGA KIRC	upregulated	RNASE2	6036	0.976	0.749	1.2	8.82e-15
TCGA KIRC	upregulated	GAS7	8522	0.976	0.811	1.14	3.8e-26
TCGA KIRC	upregulated	POU3F1	5453	0.975	0.806	1.14	4.44e-25
TCGA KIRC	upregulated	GCET2	257144	0.974	0.833	1.12	2.69e-34
TCGA KIRC	upregulated	RASAL3	64926	0.974	0.827	1.12	7.01e-32
TCGA KIRC	upregulated	CCDC88B	283234	0.974	0.798	1.15	2.36e-23
TCGA KIRC	upregulated	MFSD2A	84879	0.973	0.628	1.32	6.23e-07
TCGA KIRC	upregulated	CEBPA	1050	0.972	0.783	1.16	2.28e-20
TCGA KIRC	upregulated	CCR1	1230	0.972	0.78	1.16	7.79e-20
TCGA KIRC	upregulated	TMEM149	79713	0.967	0.816	1.12	6.67e-30
TCGA KIRC	upregulated	LILRA6	79168	0.966	0.774	1.16	1.08e-19
TCGA KIRC	upregulated	FAIM3	9214	0.966	0.826	1.11	3.2e-34
TCGA KIRC	upregulated	KLRB1	3820	0.966	0.787	1.15	3.07e-22
TCGA KIRC	upregulated	PLXNC1	10154	0.966	0.694	1.24	1.59e-10
TCGA KIRC	upregulated	CD300LF	146722	0.963	0.797	1.13	3.26e-25
TCGA KIRC	upregulated	MS4A6A	64231	0.963	0.808	1.12	1.87e-28
TCGA KIRC	upregulated	TRPM2	7226	0.963	0.787	1.14	6.11e-23
TCGA KIRC	upregulated	SPAG17	200162	0.963	0.65	1.28	4.42e-08
TCGA KIRC	upregulated	ZC3H12D	340152	0.962	0.778	1.15	5.07e-21
TCGA KIRC	upregulated	CECR1	51816	0.961	0.802	1.12	3.19e-27
TCGA KIRC	upregulated	CENPE	1062	0.961	0.776	1.15	7.03e-21
TCGA KIRC	upregulated	S100B	6285	0.961	0.73	1.19	5.48e-14
TCGA KIRC	upregulated	VNN2	8875	0.959	0.749	1.17	1.84e-16
TCGA KIRC	upregulated	TUBA3E	112714	0.958	0.48	1.44	0.000622
TCGA KIRC	upregulated	XAF1	54739	0.957	0.778	1.14	1.03e-21
TCGA KIRC	upregulated	TNFSF12-TNFSF13	407977	0.957	0.67	1.24	2.39e-09
TCGA KIRC	upregulated	USP9Y	8287	0.957	0.271	1.64	0.0227
TCGA KIRC	upregulated	GPR120	338557	0.953	0.735	1.17	3.22e-15
TCGA KIRC	upregulated	MARCH1	55016	0.953	0.754	1.15	6.27e-18
TCGA KIRC	upregulated	IL27	246778	0.953	0.811	1.1	2.65e-32
TCGA KIRC	upregulated	SELPLG	6404	0.952	0.821	1.08	2.13e-36
TCGA KIRC	upregulated	RARRES3	5920	0.952	0.784	1.12	2.3e-24
TCGA KIRC	upregulated	LAPTM5	7805	0.951	0.811	1.09	4.24e-33
TCGA KIRC	upregulated	TYMP	1890	0.95	0.771	1.13	1.16e-21
TCGA KIRC	upregulated	KLHL6	89857	0.946	0.78	1.11	1.46e-24
TCGA KIRC	upregulated	GSTA1	2938	0.946	0.464	1.43	0.000839
TCGA KIRC	upregulated	DDX3Y	8653	0.941	0.172	1.71	0.0495
TCGA KIRC	upregulated	CD180	4064	0.94	0.755	1.13	4.38e-20
TCGA KIRC	upregulated	CARD9	64170	0.94	0.756	1.12	2.87e-20
TCGA KIRC	upregulated	LOC100272216	100272216	0.939	0.708	1.17	2.11e-13
TCGA KIRC	upregulated	BCORL2	286554	0.938	0.686	1.19	2.13e-11
TCGA KIRC	upregulated	SPIC	121599	0.935	0.747	1.12	3.78e-19
TCGA KIRC	upregulated	HLA-DRB1	3123	0.934	0.771	1.1	1.05e-24
TCGA KIRC	upregulated	P2RY13	53829	0.934	0.746	1.12	3.78e-19
TCGA KIRC	upregulated	PLA2G12B	84647	0.934	0.515	1.35	0.000118
TCGA KIRC	upregulated	RRN3P2	653390	0.934	0.733	1.13	3.91e-17
TCGA KIRC	upregulated	TCF7	6932	0.933	0.765	1.1	1.16e-23
TCGA KIRC	upregulated	CD4	920	0.932	0.798	1.07	3.61e-34
TCGA KIRC	upregulated	FAM159A	348378	0.932	0.761	1.1	1.27e-22
TCGA KIRC	upregulated	PIM2	11040	0.931	0.786	1.08	1.97e-29
TCGA KIRC	upregulated	CDHR5	53841	0.931	0.483	1.38	0.000382
TCGA KIRC	upregulated	IL22RA1	58985	0.931	0.625	1.24	6.81e-08
TCGA KIRC	upregulated	CHIT1	1118	0.93	0.434	1.43	0.00148
TCGA KIRC	upregulated	CCDC109B	55013	0.929	0.774	1.08	1.15e-26
TCGA KIRC	upregulated	TRAF1	7185	0.929	0.789	1.07	6.77e-32
TCGA KIRC	upregulated	MUC12	10071	0.928	0.598	1.26	6.41e-07
TCGA KIRC	upregulated	RGS10	6001	0.926	0.792	1.06	3.75e-34
TCGA KIRC	upregulated	FGD3	89846	0.926	0.788	1.06	1.33e-32
TCGA KIRC	upregulated	SLC9A9	285195	0.926	0.749	1.1	5.07e-21
TCGA KIRC	upregulated	IL18BP	10068	0.925	0.815	1.04	3.66e-47
TCGA KIRC	upregulated	CNR2	1269	0.925	0.757	1.09	6.55e-23
TCGA KIRC	upregulated	GAPT	202309	0.925	0.729	1.12	1.38e-17
TCGA KIRC	upregulated	C17orf60	284021	0.925	0.765	1.08	2.92e-25
TCGA KIRC	upregulated	MCART6	401612	0.923	0.79	1.06	2.02e-34
TCGA KIRC	upregulated	FAM169B	283777	0.923	0.61	1.24	1.64e-07
TCGA KIRC	upregulated	AKNA	80709	0.923	0.806	1.04	5.21e-43
TCGA KIRC	upregulated	LGALS4	3960	0.923	0.366	1.48	0.00561
TCGA KIRC	upregulated	MYBL2	4605	0.922	0.687	1.16	1.45e-12
TCGA KIRC	upregulated	GIMAP2	26157	0.921	0.792	1.05	6.4e-36
TCGA KIRC	upregulated	CRB2	286204	0.921	0.602	1.24	2.91e-07
TCGA KIRC	upregulated	P2RY6	5031	0.921	0.734	1.11	7.3e-19
TCGA KIRC	upregulated	CLRN3	119467	0.921	0.538	1.3	2.93e-05
TCGA KIRC	upregulated	ITIH4	3700	0.92	0.548	1.29	1.59e-05
TCGA KIRC	upregulated	CCL3L3	414062	0.919	0.661	1.18	1.53e-10
TCGA KIRC	upregulated	C3	718	0.919	0.644	1.19	2.38e-09
TCGA KIRC	upregulated	IDO1	3620	0.919	0.657	1.18	3.08e-10
TCGA KIRC	upregulated	WNT1	7471	0.918	0.781	1.06	3.28e-32
TCGA KIRC	upregulated	SAMD9L	219285	0.917	0.771	1.06	3.8e-29
TCGA KIRC	upregulated	FCGR2C	9103	0.916	0.706	1.13	3.13e-15
TCGA KIRC	upregulated	ANKRD58	347454	0.914	0.747	1.08	7.34e-23
TCGA KIRC	upregulated	RARRES1	5918	0.913	0.584	1.24	9.12e-07
TCGA KIRC	upregulated	CASS4	57091	0.912	0.713	1.11	1.19e-16
TCGA KIRC	upregulated	SYT6	148281	0.912	0.715	1.11	5e-17
TCGA KIRC	upregulated	LBP	3929	0.91	0.256	1.56	0.0232
TCGA KIRC	upregulated	L1CAM	3897	0.91	0.501	1.32	0.000125
TCGA KIRC	upregulated	SORCS3	22986	0.91	0.277	1.54	0.0183
TCGA KIRC	upregulated	AIF1	199	0.91	0.768	1.05	2.96e-30
TCGA KIRC	upregulated	CYorf15A	246126	0.909	0.35	1.47	0.0068
TCGA KIRC	upregulated	CR1L	1379	0.908	0.628	1.19	6.67e-09
TCGA KIRC	upregulated	CCR6	1235	0.908	0.67	1.14	5.21e-12
TCGA KIRC	upregulated	LST1	7940	0.907	0.753	1.06	6.92e-26
TCGA KIRC	upregulated	SLC1A3	6507	0.906	0.695	1.12	8.89e-15
TCGA KIRC	upregulated	AMICA1	120425	0.904	0.748	1.06	4.42e-25
TCGA KIRC	upregulated	ARNTL2	56938	0.904	0.699	1.11	1.61e-15
TCGA KIRC	upregulated	CXorf65	158830	0.903	0.734	1.07	1.04e-21
TCGA KIRC	upregulated	SLCO5A1	81796	0.903	0.716	1.09	2.27e-18
TCGA KIRC	upregulated	FAM78A	286336	0.903	0.777	1.03	2.97e-36
TCGA KIRC	upregulated	MNDA	4332	0.902	0.736	1.07	2.09e-22
TCGA KIRC	upregulated	TSPAN32	10077	0.902	0.707	1.1	5.33e-17
TCGA KIRC	upregulated	EPYC	1833	0.901	0.692	1.11	7.72e-15
TCGA KIRC	upregulated	INSL3	3640	0.901	0.7	1.1	4.71e-16
TCGA KIRC	upregulated	SPI1	6688	0.901	0.75	1.05	1.27e-26
TCGA KIRC	upregulated	NFE2L3	9603	0.9	0.74	1.06	5.89e-24
TCGA KIRC	upregulated	UCP2	7351	0.9	0.752	1.05	9.02e-28
TCGA KIRC	upregulated	MMP7	4316	0.899	0.47	1.33	0.000327
TCGA KIRC	upregulated	TNNT1	7138	0.897	0.477	1.32	0.000239
TCGA KIRC	upregulated	CSTA	1475	0.896	0.726	1.07	2.84e-21
TCGA KIRC	upregulated	ASPM	259266	0.896	0.681	1.11	5.75e-14
TCGA KIRC	upregulated	PPP2R2B	5521	0.895	0.704	1.09	4.19e-17
TCGA KIRC	upregulated	PIK3R5	23533	0.893	0.743	1.04	3.38e-26
TCGA KIRC	upregulated	LPXN	9404	0.892	0.792	0.992	4.21e-52
TCGA KIRC	upregulated	CA9	768	0.891	0.482	1.3	0.000187
TCGA KIRC	upregulated	IGF2BP3	10643	0.891	0.545	1.24	6.24e-06
TCGA KIRC	upregulated	LILRB2	10288	0.89	0.749	1.03	4.78e-29
TCGA KIRC	upregulated	TMEM150B	284417	0.889	0.696	1.08	9.75e-17
TCGA KIRC	upregulated	CD33	945	0.888	0.736	1.04	1.53e-25
TCGA KIRC	upregulated	TYROBP	7305	0.888	0.73	1.05	5.02e-24
TCGA KIRC	upregulated	FPR3	2359	0.886	0.686	1.09	1.33e-15
TCGA KIRC	upregulated	PTAFR	5724	0.886	0.669	1.1	1.6e-13
TCGA KIRC	upregulated	GPR15	2838	0.886	0.629	1.14	5.6e-10
TCGA KIRC	upregulated	GPSM3	63940	0.886	0.766	1.01	1.92e-38
TCGA KIRC	upregulated	NLRC3	197358	0.884	0.765	1	3.04e-38
TCGA KIRC	upregulated	CD101	9398	0.884	0.731	1.04	4.74e-25
TCGA KIRC	upregulated	SIGLEC7	27036	0.884	0.701	1.07	2.62e-18
TCGA KIRC	upregulated	KLRG1	10219	0.884	0.755	1.01	2.2e-33
TCGA KIRC	upregulated	CCDC141	285025	0.884	0.686	1.08	7.9e-16
TCGA KIRC	upregulated	LILRB3	11025	0.883	0.705	1.06	3.87e-19
TCGA KIRC	upregulated	CFB	629	0.883	0.643	1.12	5.04e-11
TCGA KIRC	upregulated	ARHGAP15	55843	0.883	0.756	1.01	4.82e-34
TCGA KIRC	upregulated	KIF15	56992	0.882	0.69	1.07	9.54e-17
TCGA KIRC	upregulated	LILRA4	23547	0.881	0.62	1.14	1.45e-09
TCGA KIRC	upregulated	MUC13	56667	0.881	0.509	1.25	3.91e-05
TCGA KIRC	upregulated	RAB39	54734	0.878	0.657	1.1	8.39e-13
TCGA KIRC	upregulated	PPP1R1A	5502	0.878	0.247	1.51	0.0232
TCGA KIRC	upregulated	PAEP	5047	0.878	0.417	1.34	0.00122
TCGA KIRC	upregulated	CARD16	114769	0.878	0.737	1.02	2.42e-28
TCGA KIRC	upregulated	CASP1	834	0.875	0.758	0.992	4.11e-38
TCGA KIRC	upregulated	MYCL1	4610	0.873	0.707	1.04	2.9e-21
TCGA KIRC	upregulated	CLEC17A	388512	0.872	0.641	1.1	9.78e-12
TCGA KIRC	upregulated	CLEC6A	93978	0.872	0.721	1.02	6.32e-25
TCGA KIRC	upregulated	TNF	7124	0.871	0.645	1.1	3.55e-12
TCGA KIRC	upregulated	DAZ1	1617	0.871	0.414	1.33	0.00123
TCGA KIRC	upregulated	ITGA4	3676	0.869	0.71	1.03	1.06e-22
TCGA KIRC	upregulated	LILRB1	10859	0.869	0.723	1.01	2.05e-26
TCGA KIRC	upregulated	PYCARD	29108	0.868	0.689	1.05	1.41e-18
TCGA KIRC	upregulated	WNT10B	7480	0.867	0.635	1.1	1.6e-11
TCGA KIRC	upregulated	GUCA2B	2981	0.865	0.447	1.28	0.00039
TCGA KIRC	upregulated	FCGR2B	2213	0.864	0.635	1.09	1.16e-11
TCGA KIRC	upregulated	S1PR4	8698	0.864	0.709	1.02	9.47e-24
TCGA KIRC	upregulated	C19orf21	126353	0.864	0.44	1.29	0.000496
TCGA KIRC	upregulated	TAP1	6890	0.863	0.767	0.96	2.42e-52
TCGA KIRC	upregulated	CLIC3	9022	0.863	0.606	1.12	1.9e-09
TCGA KIRC	upregulated	ALOX5	240	0.863	0.646	1.08	8.15e-13
TCGA KIRC	upregulated	SERPING1	710	0.863	0.673	1.05	2.28e-16
TCGA KIRC	upregulated	IKZF2	22807	0.862	0.731	0.993	1.44e-31
TCGA KIRC	upregulated	DHRS9	10170	0.861	0.625	1.1	5.31e-11
TCGA KIRC	upregulated	BTBD11	121551	0.86	0.54	1.18	2.17e-06
TCGA KIRC	upregulated	AURKB	9212	0.859	0.654	1.06	4.48e-14
TCGA KIRC	upregulated	APOL3	80833	0.858	0.726	0.991	3.7e-30
TCGA KIRC	upregulated	EIF1AY	9086	0.857	0.209	1.5	0.032
TCGA KIRC	upregulated	EPHA7	2045	0.856	0.458	1.25	0.000227
TCGA KIRC	upregulated	TP73	7161	0.856	0.636	1.08	2.43e-12
TCGA KIRC	upregulated	MOCOS	55034	0.856	0.483	1.23	7.24e-05
TCGA KIRC	upregulated	BTN3A3	10384	0.854	0.743	0.965	8.46e-41
TCGA KIRC	upregulated	HLA-F	3134	0.853	0.717	0.99	6.61e-29
TCGA KIRC	upregulated	UGT2A3	79799	0.852	0.422	1.28	0.000739
TCGA KIRC	upregulated	CCL15	6359	0.851	0.513	1.19	1.09e-05
TCGA KIRC	upregulated	MKI67	4288	0.85	0.664	1.04	1.43e-16
TCGA KIRC	upregulated	PIK3AP1	118788	0.85	0.672	1.03	6.38e-18
TCGA KIRC	upregulated	LAT2	7462	0.85	0.712	0.987	4.8e-28
TCGA KIRC	upregulated	IPCEF1	26034	0.85	0.688	1.01	2.69e-21
TCGA KIRC	upregulated	E2F2	1870	0.849	0.692	1.01	2.3e-22
TCGA KIRC	upregulated	PAX5	5079	0.848	0.617	1.08	4.67e-11
TCGA KIRC	upregulated	HLA-DRB5	3127	0.847	0.623	1.07	1.01e-11
TCGA KIRC	upregulated	RASGRP1	10125	0.847	0.662	1.03	2.07e-16
TCGA KIRC	upregulated	PTGDR	5729	0.847	0.666	1.03	3.2e-17
TCGA KIRC	upregulated	TMEM92	162461	0.846	0.401	1.29	0.00126
TCGA KIRC	upregulated	BTN3A2	11118	0.846	0.715	0.977	1.52e-30
TCGA KIRC	upregulated	C19orf38	255809	0.846	0.695	0.997	8.19e-24
TCGA KIRC	upregulated	ADORA3	140	0.846	0.666	1.03	2.36e-17
TCGA KIRC	upregulated	SDS	10993	0.846	0.583	1.11	9.14e-09
TCGA KIRC	upregulated	MSR1	4481	0.845	0.653	1.04	1.61e-15
TCGA KIRC	upregulated	BTN3A1	11119	0.845	0.732	0.957	1.62e-39
TCGA KIRC	upregulated	SEMA4A	64218	0.845	0.701	0.988	6.81e-26
TCGA KIRC	upregulated	NLRC4	58484	0.844	0.693	0.996	1.69e-23
TCGA KIRC	upregulated	GPR31	2853	0.844	0.717	0.971	8.31e-31
TCGA KIRC	upregulated	TNFRSF11A	8792	0.843	0.637	1.05	1.64e-13
TCGA KIRC	upregulated	ADCY7	113	0.842	0.707	0.977	7.89e-29
TCGA KIRC	upregulated	LOC84740	84740	0.841	0.493	1.19	2.55e-05
TCGA KIRC	upregulated	PI3	5266	0.84	0.437	1.24	0.000367
TCGA KIRC	upregulated	HTR7	3363	0.839	0.644	1.03	8.9e-15
TCGA KIRC	upregulated	STYK1	55359	0.839	0.649	1.03	1.38e-15
TCGA KIRC	upregulated	CEP55	55165	0.838	0.659	1.02	3.14e-17
TCGA KIRC	upregulated	C17orf66	256957	0.838	0.686	0.99	1.51e-22
TCGA KIRC	upregulated	VNN1	8876	0.838	0.433	1.24	0.000393
TCGA KIRC	upregulated	SIDT1	54847	0.838	0.707	0.969	5.18e-30
TCGA KIRC	upregulated	LAMP3	27074	0.838	0.676	1	1.46e-20
TCGA KIRC	upregulated	SIGLEC14	100049587	0.837	0.593	1.08	8.32e-10
TCGA KIRC	upregulated	CYP2J2	1573	0.837	0.404	1.27	0.00104
TCGA KIRC	upregulated	C12orf36	283422	0.837	0.288	1.39	0.0118
TCGA KIRC	upregulated	RYR1	6261	0.837	0.642	1.03	8.75e-15
TCGA KIRC	upregulated	EMR4P	326342	0.837	0.573	1.1	1.42e-08
TCGA KIRC	upregulated	NLRC5	84166	0.836	0.702	0.969	8.21e-29
TCGA KIRC	upregulated	PLD4	122618	0.835	0.608	1.06	3.88e-11
TCGA KIRC	upregulated	CSF2RA	1438	0.835	0.671	0.999	4.36e-20
TCGA KIRC	upregulated	HCK	3055	0.834	0.696	0.971	2.15e-27
TCGA KIRC	upregulated	GPR172B	55065	0.833	0.525	1.14	1.84e-06
TCGA KIRC	upregulated	CD177	57126	0.833	0.527	1.14	1.64e-06
TCGA KIRC	upregulated	IL18RAP	8807	0.833	0.637	1.03	1.6e-14
TCGA KIRC	upregulated	MUC16	94025	0.832	0.552	1.11	1.25e-07
TCGA KIRC	upregulated	PTGER4	5734	0.831	0.695	0.968	1.39e-27
TCGA KIRC	upregulated	CSF3R	1441	0.83	0.652	1.01	3.94e-17
TCGA KIRC	upregulated	UTY	7404	0.83	0.188	1.47	0.0364
TCGA KIRC	upregulated	MS4A14	84689	0.83	0.606	1.05	2.34e-11
TCGA KIRC	upregulated	IL1B	3553	0.83	0.597	1.06	1.63e-10
TCGA KIRC	upregulated	ALPK2	115701	0.829	0.506	1.15	7.6e-06
TCGA KIRC	upregulated	PITX1	5307	0.829	0.424	1.23	0.00047
TCGA KIRC	upregulated	TREM2	54209	0.829	0.627	1.03	1.3e-13
TCGA KIRC	upregulated	GPR82	27197	0.829	0.621	1.04	5.18e-13
TCGA KIRC	upregulated	VCAM1	7412	0.829	0.571	1.09	1.02e-08
TCGA KIRC	upregulated	NEIL3	55247	0.828	0.618	1.04	1.07e-12
TCGA KIRC	upregulated	S100A1	6271	0.828	0.423	1.23	0.000478
TCGA KIRC	upregulated	ERMN	57471	0.828	0.614	1.04	2.86e-12
TCGA KIRC	upregulated	MARCO	8685	0.827	0.454	1.2	0.000133
TCGA KIRC	upregulated	NGEF	25791	0.826	0.507	1.14	5.72e-06
TCGA KIRC	upregulated	GATA3	2625	0.825	0.581	1.07	1.55e-09
TCGA KIRC	upregulated	SLC17A3	10786	0.825	0.294	1.36	0.0101
TCGA KIRC	upregulated	GPR132	29933	0.825	0.678	0.971	5e-24
TCGA KIRC	upregulated	OR52N4	390072	0.823	0.612	1.03	2.11e-12
TCGA KIRC	upregulated	CCL8	6355	0.823	0.587	1.06	3.77e-10
TCGA KIRC	upregulated	ITGAX	3687	0.823	0.636	1.01	1.63e-15
TCGA KIRC	upregulated	CR2	1380	0.823	0.512	1.13	3.2e-06
TCGA KIRC	upregulated	APOL6	80830	0.822	0.721	0.924	1.25e-44
TCGA KIRC	upregulated	CD1E	913	0.822	0.574	1.07	2.89e-09
TCGA KIRC	upregulated	RNASET2	8635	0.822	0.576	1.07	2.05e-09
TCGA KIRC	upregulated	CPA4	51200	0.821	0.369	1.27	0.00215
TCGA KIRC	upregulated	CP	1356	0.821	0.317	1.33	0.00671
TCGA KIRC	upregulated	NCAPH	23397	0.821	0.652	0.99	2.09e-18
TCGA KIRC	upregulated	STAC3	246329	0.821	0.673	0.968	1.32e-23
TCGA KIRC	upregulated	DES	1674	0.82	0.313	1.33	0.0071
TCGA KIRC	upregulated	KIF18B	146909	0.82	0.612	1.03	1.19e-12
TCGA KIRC	upregulated	SAMHD1	25939	0.819	0.654	0.984	3.17e-19
TCGA KIRC	upregulated	PRKY	5616	0.818	0.31	1.33	0.00736
TCGA KIRC	upregulated	SLC2A5	6518	0.816	0.486	1.15	1.65e-05
TCGA KIRC	upregulated	CD300C	10871	0.816	0.637	0.995	1.74e-16
TCGA KIRC	upregulated	CLEC4A	50856	0.815	0.683	0.947	3.02e-28
TCGA KIRC	upregulated	KCNAB2	8514	0.814	0.648	0.981	1.64e-18
TCGA KIRC	upregulated	IGFBP1	3484	0.814	0.262	1.37	0.0152
TCGA KIRC	upregulated	HCLS1	3059	0.814	0.692	0.936	4.96e-32
TCGA KIRC	upregulated	RASGEF1A	221002	0.813	0.543	1.08	9.37e-08
TCGA KIRC	upregulated	ACY3	91703	0.813	0.493	1.13	9.41e-06
TCGA KIRC	upregulated	RNASE6	6039	0.813	0.665	0.961	8.37e-23
TCGA KIRC	upregulated	GPR109A	338442	0.812	0.515	1.11	1.41e-06
TCGA KIRC	upregulated	CCL14-CCL15	348249	0.81	0.447	1.17	0.00012
TCGA KIRC	upregulated	NCF4	4689	0.81	0.652	0.968	2.94e-20
TCGA KIRC	upregulated	BUB1	699	0.809	0.603	1.01	1.42e-12
TCGA KIRC	upregulated	ENKUR	219670	0.808	0.567	1.05	1.9e-09
TCGA KIRC	upregulated	GPR35	2859	0.808	0.485	1.13	1.21e-05
TCGA KIRC	upregulated	SERPINF2	5345	0.807	0.497	1.12	4.76e-06
TCGA KIRC	upregulated	GPRIN2	9721	0.806	0.467	1.14	3.57e-05
TCGA KIRC	upregulated	CYP2C9	1559	0.806	0.419	1.19	0.000353
TCGA KIRC	upregulated	STX11	8676	0.806	0.677	0.934	5.91e-29
TCGA KIRC	upregulated	SLC15A3	51296	0.805	0.668	0.942	6.63e-26
TCGA KIRC	upregulated	LY86	9450	0.805	0.641	0.969	7.52e-19
TCGA KIRC	upregulated	UGT3A1	133688	0.802	0.201	1.4	0.0302
TCGA KIRC	upregulated	RGL4	266747	0.801	0.629	0.974	4.92e-17
TCGA KIRC	upregulated	DNAH11	8701	0.8	0.325	1.27	0.00481
TCGA KIRC	upregulated	LRP8	7804	0.799	0.62	0.977	5.38e-16
TCGA KIRC	upregulated	TLR2	7097	0.798	0.653	0.944	5.72e-23
TCGA KIRC	upregulated	GSDMB	55876	0.798	0.524	1.07	2.39e-07
TCGA KIRC	upregulated	PTTG1	9232	0.797	0.61	0.984	1.34e-14
TCGA KIRC	upregulated	VSIG4	11326	0.797	0.58	1.01	3.97e-11
TCGA KIRC	upregulated	FAM151A	338094	0.796	0.322	1.27	0.00498
TCGA KIRC	upregulated	TXNDC3	51314	0.796	0.622	0.969	1.22e-16
TCGA KIRC	upregulated	GJD3	125111	0.794	0.613	0.975	2.31e-15
TCGA KIRC	upregulated	NUF2	83540	0.793	0.599	0.988	1.9e-13
TCGA KIRC	upregulated	POLQ	10721	0.792	0.607	0.978	1.26e-14
TCGA KIRC	upregulated	IFI30	10437	0.792	0.629	0.955	1.99e-18
TCGA KIRC	upregulated	RRM2	6241	0.791	0.6	0.982	7.64e-14
TCGA KIRC	upregulated	MPEG1	219972	0.791	0.623	0.959	1.91e-17
TCGA KIRC	upregulated	C9orf139	401563	0.791	0.58	1	1.38e-11
TCGA KIRC	upregulated	SERPINF1	5176	0.79	0.52	1.06	2.1e-07
TCGA KIRC	upregulated	CKAP2L	150468	0.789	0.604	0.974	1.18e-14
TCGA KIRC	upregulated	PSTPIP2	9050	0.789	0.649	0.929	4.64e-24
TCGA KIRC	upregulated	CLEC10A	10462	0.789	0.556	1.02	1.23e-09
TCGA KIRC	upregulated	F5	2153	0.788	0.339	1.24	0.00315
TCGA KIRC	upregulated	GSDMA	284110	0.788	0.516	1.06	2.87e-07
TCGA KIRC	upregulated	HAVCR2	84868	0.788	0.546	1.03	6.35e-09
TCGA KIRC	upregulated	CCNI2	645121	0.787	0.613	0.961	3.22e-16
TCGA KIRC	upregulated	SIGLEC9	27180	0.787	0.618	0.956	4.62e-17
TCGA KIRC	upregulated	DLGAP5	9787	0.787	0.582	0.991	4.1e-12
TCGA KIRC	upregulated	TNFAIP6	7130	0.784	0.42	1.15	0.000214
TCGA KIRC	upregulated	APBB1IP	54518	0.784	0.575	0.993	2.32e-11
TCGA KIRC	upregulated	LOC389634	389634	0.784	0.568	1	6.56e-11
TCGA KIRC	upregulated	ARL11	115761	0.783	0.655	0.911	9.76e-28
TCGA KIRC	upregulated	TNFSF11	8600	0.783	0.49	1.08	2.57e-06
TCGA KIRC	upregulated	DOK3	79930	0.783	0.633	0.933	5.09e-21
TCGA KIRC	upregulated	PLB1	151056	0.782	0.625	0.94	3.22e-19
TCGA KIRC	upregulated	ABCC2	1244	0.782	0.437	1.13	9.19e-05
TCGA KIRC	upregulated	HJURP	55355	0.782	0.577	0.987	6.9e-12
TCGA KIRC	upregulated	MICB	4277	0.782	0.669	0.895	3.2e-34
TCGA KIRC	upregulated	TNFSF4	7292	0.781	0.655	0.908	2.21e-28
TCGA KIRC	upregulated	GMIP	51291	0.781	0.668	0.894	1.46e-34
TCGA KIRC	upregulated	C1orf200	644997	0.781	0.656	0.906	1.04e-28
TCGA KIRC	upregulated	RAB42	115273	0.781	0.445	1.12	5.54e-05
TCGA KIRC	upregulated	IL15RA	3601	0.78	0.642	0.918	3.59e-24
TCGA KIRC	upregulated	RTN1	6252	0.78	0.609	0.95	1.33e-16
TCGA KIRC	upregulated	RNF175	285533	0.779	0.567	0.991	3.93e-11
TCGA KIRC	upregulated	RAB39B	116442	0.779	0.643	0.915	8.97e-25
TCGA KIRC	upregulated	SERPINA1	5265	0.779	0.482	1.08	4.22e-06
TCGA KIRC	upregulated	AGAP2	116986	0.777	0.624	0.929	4.8e-20
TCGA KIRC	upregulated	C3AR1	719	0.777	0.61	0.943	3.25e-17
TCGA KIRC	upregulated	TRIM36	55521	0.776	0.605	0.947	2.88e-16
TCGA KIRC	upregulated	MS4A7	58475	0.776	0.613	0.939	8.28e-18
TCGA KIRC	upregulated	HAVCR1	26762	0.776	0.357	1.19	0.00173
TCGA KIRC	upregulated	IL12RB2	3595	0.775	0.379	1.17	0.000859
TCGA KIRC	upregulated	HSD11B1	3290	0.775	0.469	1.08	9.28e-06
TCGA KIRC	upregulated	C20orf118	140711	0.775	0.591	0.959	3.22e-14
TCGA KIRC	upregulated	PRR5L	79899	0.773	0.645	0.901	4e-27
TCGA KIRC	upregulated	CLEC12B	387837	0.772	0.568	0.977	1.08e-11
TCGA KIRC	upregulated	TMEM154	201799	0.771	0.629	0.914	2.21e-22
TCGA KIRC	upregulated	PAX9	5083	0.771	0.561	0.98	3.66e-11
TCGA KIRC	upregulated	HMHA1	23526	0.771	0.637	0.905	5.31e-25
TCGA KIRC	upregulated	HLA-J	3137	0.771	0.526	1.01	1.76e-08
TCGA KIRC	upregulated	PSMB10	5699	0.77	0.628	0.913	1.82e-22
TCGA KIRC	upregulated	KSR2	283455	0.77	0.446	1.09	3.71e-05
TCGA KIRC	upregulated	GNA15	2769	0.769	0.618	0.919	3.46e-20
TCGA KIRC	upregulated	GLIPR1	11010	0.767	0.614	0.92	1.45e-19
TCGA KIRC	upregulated	STK17B	9262	0.767	0.643	0.891	5.65e-28
TCGA KIRC	upregulated	IKBKE	9641	0.766	0.602	0.93	3.23e-17
TCGA KIRC	upregulated	RFPL1S	10740	0.765	0.605	0.925	5.83e-18
TCGA KIRC	upregulated	HK3	3101	0.765	0.556	0.973	4.57e-11
TCGA KIRC	upregulated	E2F8	79733	0.764	0.541	0.988	8.66e-10
TCGA KIRC	upregulated	FGL2	10875	0.764	0.598	0.93	9.54e-17
TCGA KIRC	upregulated	LAIR2	3904	0.764	0.517	1.01	3.4e-08
TCGA KIRC	upregulated	UHRF1	29128	0.763	0.585	0.941	8.84e-15
TCGA KIRC	upregulated	TRIM54	57159	0.763	0.3	1.23	0.00597
TCGA KIRC	upregulated	NLRP7	199713	0.763	0.584	0.941	1.09e-14
TCGA KIRC	upregulated	PRAM1	84106	0.762	0.582	0.942	2.33e-14
TCGA KIRC	upregulated	TFEC	22797	0.761	0.518	1	2.55e-08
TCGA KIRC	upregulated	GAL3ST1	9514	0.761	0.483	1.04	1.34e-06
TCGA KIRC	upregulated	KIF14	9928	0.76	0.564	0.956	2.51e-12
TCGA KIRC	upregulated	CSF1R	1436	0.76	0.595	0.924	6.64e-17
TCGA KIRC	upregulated	DGKA	1606	0.759	0.614	0.904	3.99e-21
TCGA KIRC	upregulated	CD1C	911	0.759	0.522	0.995	9.85e-09
TCGA KIRC	upregulated	CEACAM4	1089	0.758	0.554	0.963	2.56e-11
TCGA KIRC	upregulated	CD163	9332	0.758	0.512	1	3.99e-08
TCGA KIRC	upregulated	ZMYND15	84225	0.758	0.622	0.894	9.63e-24
TCGA KIRC	upregulated	CDCA7	83879	0.757	0.532	0.982	1.75e-09
TCGA KIRC	upregulated	APOL2	23780	0.755	0.618	0.892	4.89e-23
TCGA KIRC	upregulated	GPR19	2842	0.755	0.599	0.91	2.2e-18
TCGA KIRC	upregulated	CLEC2B	9976	0.754	0.597	0.911	4.33e-18
TCGA KIRC	upregulated	CELF2	10659	0.754	0.62	0.888	4.89e-24
TCGA KIRC	upregulated	KBTBD8	84541	0.754	0.617	0.89	2.48e-23
TCGA KIRC	upregulated	ADAM28	10863	0.753	0.567	0.94	3.51e-13
TCGA KIRC	upregulated	CTRL	1506	0.753	0.545	0.961	7.49e-11
TCGA KIRC	upregulated	ZFY	7544	0.752	0.138	1.37	0.0492
TCGA KIRC	upregulated	CD300A	11314	0.75	0.581	0.919	1.3e-15
TCGA KIRC	upregulated	E2F7	144455	0.749	0.549	0.949	1.5e-11
TCGA KIRC	upregulated	MMP12	4321	0.749	0.376	1.12	0.000611
TCGA KIRC	upregulated	PILRA	29992	0.749	0.606	0.893	5.97e-21
TCGA KIRC	upregulated	BLM	641	0.749	0.605	0.893	6.14e-21
TCGA KIRC	upregulated	PITX2	5308	0.749	0.28	1.22	0.00799
TCGA KIRC	upregulated	KMO	8564	0.748	0.44	1.06	2.45e-05
TCGA KIRC	upregulated	ABP1	26	0.747	0.242	1.25	0.0149
TCGA KIRC	upregulated	GAL3ST4	79690	0.747	0.579	0.916	1.12e-15
TCGA KIRC	upregulated	KRT86	3892	0.746	0.506	0.986	3.05e-08
TCGA KIRC	upregulated	PTPRH	5794	0.746	0.321	1.17	0.00313
TCGA KIRC	upregulated	NLRP2	55655	0.745	0.406	1.08	0.000155
TCGA KIRC	upregulated	ISG20	3669	0.745	0.577	0.912	7.92e-16
TCGA KIRC	upregulated	RIMS3	9783	0.744	0.58	0.908	2.21e-16
TCGA KIRC	upregulated	RBP5	83758	0.741	0.458	1.02	4.58e-06
TCGA KIRC	upregulated	LY96	23643	0.74	0.556	0.923	3.1e-13
TCGA KIRC	upregulated	EPHB2	2048	0.739	0.523	0.954	8.27e-10
TCGA KIRC	upregulated	PIK3CD	5293	0.738	0.624	0.852	1.71e-30
TCGA KIRC	upregulated	CASC5	57082	0.738	0.531	0.945	1.43e-10
TCGA KIRC	upregulated	CYP8B1	1582	0.737	0.384	1.09	0.000346
TCGA KIRC	upregulated	NCAPG	64151	0.736	0.563	0.91	1.88e-14
TCGA KIRC	upregulated	UBE2C	11065	0.736	0.507	0.965	9.24e-09
TCGA KIRC	upregulated	TFAP2E	339488	0.736	0.579	0.893	2.68e-17
TCGA KIRC	upregulated	PKD2L1	9033	0.735	0.474	0.996	6.53e-07
TCGA KIRC	upregulated	C1orf127	148345	0.734	0.567	0.902	2.28e-15
TCGA KIRC	upregulated	CCL18	6362	0.734	0.276	1.19	0.00775
TCGA KIRC	upregulated	FAM46C	54855	0.734	0.551	0.918	5.36e-13
TCGA KIRC	upregulated	FAM18A	780776	0.734	0.574	0.894	9.54e-17
TCGA KIRC	upregulated	AQP9	366	0.734	0.369	1.1	0.000603
TCGA KIRC	upregulated	TCL1A	8115	0.734	0.492	0.975	6.42e-08
TCGA KIRC	upregulated	C6orf105	84830	0.733	0.442	1.03	1.13e-05
TCGA KIRC	upregulated	KRT19	3880	0.733	0.195	1.27	0.0267
TCGA KIRC	upregulated	TRAF5	7188	0.733	0.601	0.865	1.84e-23
TCGA KIRC	upregulated	NFAM1	150372	0.733	0.587	0.879	1.7e-19
TCGA KIRC	upregulated	IDO2	169355	0.733	0.54	0.926	7.95e-12
TCGA KIRC	upregulated	ITGB7	3695	0.731	0.604	0.858	7.26e-25
TCGA KIRC	upregulated	FANCA	2175	0.73	0.548	0.913	5.61e-13
TCGA KIRC	upregulated	SPNS3	201305	0.73	0.5	0.96	1.37e-08
TCGA KIRC	upregulated	SIGLEC5	8778	0.73	0.535	0.925	1.4e-11
TCGA KIRC	upregulated	CAMK4	814	0.729	0.562	0.897	4.35e-15
TCGA KIRC	upregulated	GLDC	2731	0.728	0.393	1.06	0.000184
TCGA KIRC	upregulated	MS4A4A	51338	0.727	0.545	0.909	5.72e-13
TCGA KIRC	upregulated	CCL17	6361	0.727	0.487	0.967	6.82e-08
TCGA KIRC	upregulated	NEFL	4747	0.727	0.257	1.2	0.0104
TCGA KIRC	upregulated	LMNB1	4001	0.726	0.594	0.859	7.78e-23
TCGA KIRC	upregulated	BIRC5	332	0.726	0.514	0.939	9.25e-10
TCGA KIRC	upregulated	NPL	80896	0.726	0.524	0.927	9.65e-11
TCGA KIRC	upregulated	NCF2	4688	0.725	0.571	0.88	2.46e-17
TCGA KIRC	upregulated	IBSP	3381	0.725	0.339	1.11	0.00147
TCGA KIRC	upregulated	OTOF	9381	0.724	0.533	0.915	7.91e-12
TCGA KIRC	upregulated	HIVEP3	59269	0.723	0.585	0.862	4.46e-21
TCGA KIRC	upregulated	SLC7A7	9056	0.723	0.483	0.963	9.06e-08
TCGA KIRC	upregulated	HOXB13	10481	0.723	0.323	1.12	0.00226
TCGA KIRC	upregulated	KYNU	8942	0.722	0.526	0.919	4.36e-11
TCGA KIRC	upregulated	RAET1K	646024	0.722	0.574	0.87	1.4e-18
TCGA KIRC	upregulated	HSPA6	3310	0.721	0.534	0.908	3.53e-12
TCGA KIRC	upregulated	ASPHD2	57168	0.721	0.545	0.896	1.25e-13
TCGA KIRC	upregulated	C19orf33	64073	0.72	0.38	1.06	0.000285
TCGA KIRC	upregulated	MEFV	4210	0.72	0.533	0.907	3.64e-12
TCGA KIRC	upregulated	NUP210	23225	0.719	0.586	0.853	2.5e-22
TCGA KIRC	upregulated	TOP2A	7153	0.719	0.531	0.906	5.14e-12
TCGA KIRC	upregulated	PPP1R14C	81706	0.719	0.369	1.07	0.00044
TCGA KIRC	upregulated	ESPL1	9700	0.718	0.523	0.914	4e-11
TCGA KIRC	upregulated	LOC389332	389332	0.717	0.25	1.18	0.0112
TCGA KIRC	upregulated	NFATC2	4773	0.717	0.478	0.956	9.45e-08
TCGA KIRC	upregulated	P2RX7	5027	0.717	0.523	0.91	2.9e-11
TCGA KIRC	upregulated	TPSG1	25823	0.717	0.287	1.15	0.00536
TCGA KIRC	upregulated	LOC728989	728989	0.717	0.536	0.898	9.05e-13
TCGA KIRC	upregulated	APOB48R	55911	0.717	0.556	0.877	7.88e-16
TCGA KIRC	upregulated	KIAA0319	9856	0.716	0.419	1.01	2.81e-05
TCGA KIRC	upregulated	HLA-L	3139	0.715	0.548	0.883	1.18e-14
TCGA KIRC	upregulated	GHRL	51738	0.715	0.551	0.88	3.34e-15
TCGA KIRC	upregulated	UPK1B	7348	0.715	0.212	1.22	0.0198
TCGA KIRC	upregulated	NPTX2	4885	0.715	0.263	1.17	0.00861
TCGA KIRC	upregulated	ACSL5	51703	0.715	0.582	0.848	5.07e-22
TCGA KIRC	upregulated	SPINK13	153218	0.715	0.264	1.17	0.00844
TCGA KIRC	upregulated	TRIM15	89870	0.714	0.359	1.07	0.000616
TCGA KIRC	upregulated	AGXT2	64902	0.714	0.261	1.17	0.00899
TCGA KIRC	upregulated	TRIM22	10346	0.714	0.593	0.836	1.29e-25
TCGA KIRC	upregulated	CR1	1378	0.714	0.439	0.988	5.06e-06
TCGA KIRC	upregulated	MAFB	9935	0.714	0.567	0.861	1.85e-18
TCGA KIRC	upregulated	INPP5D	3635	0.713	0.588	0.837	8.16e-25
TCGA KIRC	upregulated	ADD2	119	0.712	0.411	1.01	4.1e-05
TCGA KIRC	upregulated	LGALS9	3965	0.712	0.578	0.846	9.3e-22
TCGA KIRC	upregulated	DGKG	1608	0.712	0.501	0.923	1.66e-09
TCGA KIRC	upregulated	CENPA	1058	0.712	0.514	0.91	1.05e-10
TCGA KIRC	upregulated	C15orf53	400359	0.712	0.603	0.82	6.84e-31
TCGA KIRC	upregulated	OAS2	4939	0.709	0.573	0.846	9.75e-21
TCGA KIRC	upregulated	CCRL1	51554	0.709	0.51	0.909	1.68e-10
TCGA KIRC	upregulated	RAB33A	9363	0.708	0.518	0.898	2.16e-11
TCGA KIRC	upregulated	GCNT1	2650	0.708	0.518	0.898	2.29e-11
TCGA KIRC	upregulated	C6orf150	115004	0.707	0.56	0.853	4.81e-18
TCGA KIRC	upregulated	CHRDL1	91851	0.707	0.182	1.23	0.0285
TCGA KIRC	upregulated	APOB	338	0.707	0.21	1.2	0.0199
TCGA KIRC	upregulated	C10orf81	79949	0.707	0.379	1.03	0.000203
TCGA KIRC	upregulated	WT1	7490	0.706	0.244	1.17	0.0115
TCGA KIRC	upregulated	SLC37A2	219855	0.706	0.526	0.886	1.62e-12
TCGA KIRC	upregulated	PRR11	55771	0.706	0.452	0.959	8.53e-07
TCGA KIRC	upregulated	RHOF	54509	0.706	0.521	0.89	5.38e-12
TCGA KIRC	upregulated	ITGAM	3684	0.705	0.534	0.876	1.34e-13
TCGA KIRC	upregulated	FAM65B	9750	0.705	0.522	0.887	4.07e-12
TCGA KIRC	upregulated	CECR6	27439	0.704	0.55	0.859	1.97e-16
TCGA KIRC	upregulated	LY6E	4061	0.704	0.479	0.929	2.54e-08
TCGA KIRC	upregulated	PIF1	80119	0.704	0.491	0.916	2.99e-09
TCGA KIRC	upregulated	GAB3	139716	0.704	0.582	0.825	4.19e-25
TCGA KIRC	upregulated	MAT1A	4143	0.703	0.228	1.18	0.0149
TCGA KIRC	upregulated	EPHA1	2041	0.703	0.498	0.909	9.01e-10
TCGA KIRC	upregulated	RYR2	6262	0.703	0.323	1.08	0.00176
TCGA KIRC	upregulated	NEFH	4744	0.702	0.535	0.869	2.71e-14
TCGA KIRC	upregulated	GRIN3A	116443	0.702	0.577	0.827	7.59e-24
TCGA KIRC	upregulated	MGAT3	4248	0.7	0.431	0.969	5.02e-06
TCGA KIRC	upregulated	RCSD1	92241	0.7	0.571	0.829	3.42e-22
TCGA KIRC	upregulated	SLC17A9	63910	0.7	0.429	0.971	5.98e-06
TCGA KIRC	upregulated	KCNK9	51305	0.699	0.336	1.06	0.00107
TCGA KIRC	upregulated	IL4I1	259307	0.699	0.505	0.893	1.01e-10
TCGA KIRC	upregulated	TTTY15	64595	0.698	0.166	1.23	0.0335
TCGA KIRC	upregulated	CX3CR1	1524	0.697	0.444	0.951	1.19e-06
TCGA KIRC	upregulated	UGT1A3	54659	0.697	0.34	1.05	0.000912
TCGA KIRC	upregulated	CYP2S1	29785	0.697	0.528	0.866	9.39e-14
TCGA KIRC	upregulated	CXCL14	9547	0.697	0.337	1.06	0.00101
TCGA KIRC	upregulated	SSTR3	6753	0.696	0.585	0.807	4.99e-28
TCGA KIRC	upregulated	ANKRD44	91526	0.696	0.53	0.863	4.5e-14
TCGA KIRC	upregulated	LRP2	4036	0.696	0.216	1.18	0.0172
TCGA KIRC	upregulated	TREML2	79865	0.696	0.529	0.862	4.43e-14
TCGA KIRC	upregulated	DOCK10	55619	0.696	0.566	0.825	4.72e-22
TCGA KIRC	upregulated	REC8	9985	0.695	0.472	0.918	2.71e-08
TCGA KIRC	upregulated	SLC2A2	6514	0.694	0.252	1.14	0.00924
TCGA KIRC	upregulated	ANXA8	653145	0.694	0.352	1.04	0.000535
TCGA KIRC	upregulated	LGALS2	3957	0.694	0.331	1.06	0.00117
TCGA KIRC	upregulated	HLA-B	3106	0.693	0.591	0.796	4.11e-33
TCGA KIRC	upregulated	FLT3LG	2323	0.693	0.556	0.83	8.27e-20
TCGA KIRC	upregulated	PLEKHO1	51177	0.693	0.552	0.834	9.72e-19
TCGA KIRC	upregulated	WNT2B	7482	0.692	0.398	0.986	4.45e-05
TCGA KIRC	upregulated	TMEM71	137835	0.692	0.545	0.839	2.92e-17
TCGA KIRC	upregulated	CNIH2	254263	0.692	0.507	0.877	1.74e-11
TCGA KIRC	upregulated	PNCK	139728	0.692	0.188	1.2	0.0254
TCGA KIRC	upregulated	TLR1	7096	0.692	0.535	0.849	1.66e-15
TCGA KIRC	upregulated	LY75	4065	0.691	0.504	0.879	3.81e-11
TCGA KIRC	upregulated	C2orf65	130951	0.691	0.532	0.851	4.76e-15
TCGA KIRC	upregulated	PTPRO	5800	0.69	0.499	0.881	9.03e-11
TCGA KIRC	upregulated	LOC284749	284749	0.689	0.33	1.05	0.00114
TCGA KIRC	upregulated	SEMA7A	8482	0.689	0.51	0.868	4.35e-12
TCGA KIRC	upregulated	APOH	350	0.689	0.252	1.13	0.00891
TCGA KIRC	upregulated	IL12A	3592	0.689	0.543	0.835	1.18e-17
TCGA KIRC	upregulated	WARS	7453	0.689	0.592	0.785	6.02e-36
TCGA KIRC	upregulated	ERAP2	64167	0.688	0.375	1	0.000147
TCGA KIRC	upregulated	GFRA1	2674	0.687	0.332	1.04	0.000992
TCGA KIRC	upregulated	GPR183	1880	0.687	0.508	0.866	4.85e-12
TCGA KIRC	upregulated	NLRP3	114548	0.687	0.52	0.853	1.06e-13
TCGA KIRC	upregulated	CHRNA1	1134	0.687	0.341	1.03	0.0007
TCGA KIRC	upregulated	STAG3	10734	0.686	0.517	0.854	2.2e-13
TCGA KIRC	upregulated	C1orf59	113802	0.685	0.544	0.827	3.05e-18
TCGA KIRC	upregulated	BATF3	55509	0.685	0.505	0.865	8.36e-12
TCGA KIRC	upregulated	APOE	348	0.685	0.446	0.923	3.57e-07
TCGA KIRC	upregulated	USH1C	10083	0.685	0.32	1.05	0.00152
TCGA KIRC	upregulated	KIR3DL2	3812	0.684	0.475	0.893	4.33e-09
TCGA KIRC	upregulated	GSG2	83903	0.684	0.531	0.837	6.98e-16
TCGA KIRC	upregulated	LIME1	54923	0.683	0.388	0.979	6.05e-05
TCGA KIRC	upregulated	ITPRIPL1	150771	0.683	0.546	0.82	2.66e-19
TCGA KIRC	upregulated	VAMP1	6843	0.683	0.499	0.866	2.1e-11
TCGA KIRC	upregulated	TMEM229B	161145	0.683	0.569	0.796	6.03e-27
TCGA KIRC	upregulated	SLFN14	342618	0.681	0.53	0.833	5.49e-16
TCGA KIRC	upregulated	GCH1	2643	0.681	0.571	0.791	1.76e-28
TCGA KIRC	upregulated	HAPLN1	1404	0.681	0.346	1.02	0.000514
TCGA KIRC	upregulated	PLA2G1B	5319	0.681	0.451	0.91	1.34e-07
TCGA KIRC	upregulated	CDC45	8318	0.68	0.478	0.882	1.65e-09
TCGA KIRC	upregulated	ARL4C	10123	0.68	0.464	0.895	1.8e-08
TCGA KIRC	upregulated	ACAN	176	0.679	0.375	0.983	0.000116
TCGA KIRC	upregulated	SCNN1B	6338	0.679	0.282	1.08	0.00416
TCGA KIRC	upregulated	IL15	3600	0.679	0.558	0.8	1.02e-23
TCGA KIRC	upregulated	SCARA5	286133	0.679	0.345	1.01	0.00051
TCGA KIRC	upregulated	TCHH	7062	0.677	0.409	0.945	1.02e-05
TCGA KIRC	upregulated	CSF1	1435	0.676	0.542	0.811	1.89e-19
TCGA KIRC	upregulated	VPREB3	29802	0.676	0.464	0.888	1.19e-08
TCGA KIRC	upregulated	S100Z	170591	0.676	0.523	0.828	1.38e-15
TCGA KIRC	upregulated	KIF2C	11004	0.675	0.495	0.855	1.5e-11
TCGA KIRC	upregulated	LILRA1	11024	0.675	0.479	0.872	7.11e-10
TCGA KIRC	upregulated	IL23A	51561	0.675	0.535	0.815	2.5e-18
TCGA KIRC	upregulated	CSF2RB	1439	0.674	0.529	0.82	5.26e-17
TCGA KIRC	upregulated	RTKN2	219790	0.674	0.51	0.837	1e-13
TCGA KIRC	upregulated	FER1L4	80307	0.673	0.31	1.04	0.00172
TCGA KIRC	upregulated	IL18R1	8809	0.673	0.476	0.869	1.05e-09
TCGA KIRC	upregulated	GBP3	2635	0.672	0.459	0.886	1.81e-08
TCGA KIRC	upregulated	CLIC6	54102	0.672	0.201	1.14	0.0195
TCGA KIRC	upregulated	LPPR5	163404	0.672	0.15	1.19	0.0377
TCGA KIRC	upregulated	OSCAR	126014	0.672	0.504	0.84	5.36e-13
TCGA KIRC	upregulated	IL32	9235	0.672	0.477	0.867	8.09e-10
TCGA KIRC	upregulated	LAP3	51056	0.672	0.57	0.773	9.78e-32
TCGA KIRC	upregulated	ICAM3	3385	0.671	0.556	0.787	2.28e-25
TCGA KIRC	upregulated	PLK1	5347	0.671	0.477	0.865	5.3e-10
TCGA KIRC	upregulated	C5orf56	441108	0.671	0.553	0.789	1.35e-24
TCGA KIRC	upregulated	TNFRSF8	943	0.671	0.521	0.821	6.89e-16
TCGA KIRC	upregulated	RAB37	326624	0.671	0.516	0.826	8.96e-15
TCGA KIRC	upregulated	ANXA8L2	244	0.67	0.336	1	0.000618
TCGA KIRC	upregulated	F2	2147	0.67	0.14	1.2	0.0417
TCGA KIRC	upregulated	NCR1	9437	0.67	0.5	0.84	1.2e-12
TCGA KIRC	upregulated	CXorf30	645090	0.67	0.343	0.997	0.00046
TCGA KIRC	upregulated	CD14	929	0.67	0.496	0.844	3.48e-12
TCGA KIRC	upregulated	SOCS1	8651	0.67	0.461	0.879	1.01e-08
TCGA KIRC	upregulated	LRRC25	126364	0.67	0.484	0.856	1.07e-10
TCGA KIRC	upregulated	CCL3L1	6349	0.669	0.353	0.985	0.000279
TCGA KIRC	upregulated	KIF20A	10112	0.668	0.443	0.893	1.29e-07
TCGA KIRC	upregulated	TM7SF4	81501	0.668	0.42	0.915	2.03e-06
TCGA KIRC	upregulated	DARC	2532	0.667	0.407	0.928	7.32e-06
TCGA KIRC	upregulated	ZNF365	22891	0.667	0.348	0.986	0.000336
TCGA KIRC	upregulated	CCNA2	890	0.667	0.52	0.814	2.2e-16
TCGA KIRC	upregulated	B3GALT5	10317	0.666	0.309	1.02	0.0016
TCGA KIRC	upregulated	TTC39C	125488	0.666	0.515	0.817	1.99e-15
TCGA KIRC	upregulated	TNFRSF1B	7133	0.666	0.546	0.786	2.94e-23
TCGA KIRC	upregulated	ITIH3	3699	0.666	0.323	1.01	0.000963
TCGA KIRC	upregulated	MEOX1	4222	0.665	0.425	0.905	1e-06
TCGA KIRC	upregulated	MGC45800	90768	0.664	0.294	1.03	0.0025
TCGA KIRC	upregulated	ARMC3	219681	0.664	0.376	0.951	6.46e-05
TCGA KIRC	upregulated	GPR34	2857	0.664	0.466	0.861	1.69e-09
TCGA KIRC	upregulated	MELK	9833	0.664	0.476	0.851	2.11e-10
TCGA KIRC	upregulated	CYP4F12	66002	0.664	0.339	0.988	0.000475
TCGA KIRC	upregulated	METTL7B	196410	0.662	0.418	0.906	1.9e-06
TCGA KIRC	upregulated	PDZD3	79849	0.662	0.32	1	0.00101
TCGA KIRC	upregulated	C6orf97	80129	0.661	0.485	0.838	1.64e-11
TCGA KIRC	upregulated	GCM1	8521	0.66	0.396	0.925	1.27e-05
TCGA KIRC	upregulated	PTGS1	5742	0.66	0.374	0.946	6.56e-05
TCGA KIRC	upregulated	RHEBL1	121268	0.66	0.51	0.809	1.37e-15
TCGA KIRC	upregulated	TRIM69	140691	0.66	0.533	0.786	6.27e-21
TCGA KIRC	upregulated	TMPRSS13	84000	0.659	0.452	0.866	1.31e-08
TCGA KIRC	upregulated	RSAD2	91543	0.659	0.502	0.816	3.11e-14
TCGA KIRC	upregulated	GRAMD1B	57476	0.658	0.436	0.88	1.44e-07
TCGA KIRC	upregulated	OLR1	4973	0.658	0.426	0.89	5.4e-07
TCGA KIRC	upregulated	GOLGA7B	401647	0.658	0.398	0.918	9.28e-06
TCGA KIRC	upregulated	SEL1L3	23231	0.658	0.481	0.834	2.57e-11
TCGA KIRC	upregulated	ACHE	43	0.658	0.385	0.931	2.77e-05
TCGA KIRC	upregulated	CCDC74B	91409	0.658	0.409	0.906	3.3e-06
TCGA KIRC	upregulated	CHST11	50515	0.657	0.515	0.8	1.05e-16
TCGA KIRC	upregulated	PMAIP1	5366	0.656	0.454	0.859	7.17e-09
TCGA KIRC	upregulated	FCGR2A	2212	0.656	0.509	0.803	8e-16
TCGA KIRC	upregulated	P2RX1	5023	0.656	0.44	0.873	6.82e-08
TCGA KIRC	upregulated	NAIP	4671	0.656	0.483	0.829	8.73e-12
TCGA KIRC	upregulated	KIF18A	81930	0.656	0.481	0.83	1.32e-11
TCGA KIRC	upregulated	XKR9	389668	0.655	0.409	0.902	2.8e-06
TCGA KIRC	upregulated	NDC80	10403	0.655	0.489	0.822	1.31e-12
TCGA KIRC	upregulated	KCNK17	89822	0.655	0.323	0.987	0.000771
TCGA KIRC	upregulated	RTP4	64108	0.655	0.485	0.825	4.24e-12
TCGA KIRC	upregulated	SAMD9	54809	0.655	0.53	0.78	3.96e-21
TCGA KIRC	upregulated	MMP25	64386	0.655	0.496	0.814	1.12e-13
TCGA KIRC	upregulated	GLYAT	10249	0.655	0.231	1.08	0.0105
TCGA KIRC	upregulated	PADI2	11240	0.655	0.429	0.881	2.82e-07
TCGA KIRC	upregulated	GTSE1	51512	0.654	0.476	0.833	4.29e-11
TCGA KIRC	upregulated	MGST1	4257	0.654	0.381	0.928	3.45e-05
TCGA KIRC	upregulated	CMKLR1	1240	0.654	0.483	0.825	5.76e-12
TCGA KIRC	upregulated	CRYBB1	1414	0.654	0.472	0.836	9.83e-11
TCGA KIRC	upregulated	GLIPR2	152007	0.654	0.535	0.772	4.44e-23
TCGA KIRC	upregulated	CENPF	1063	0.653	0.471	0.836	1.31e-10
TCGA KIRC	upregulated	MGC4473	79100	0.653	0.307	1	0.00139
TCGA KIRC	upregulated	RAD54L	8438	0.653	0.473	0.833	6.63e-11
TCGA KIRC	upregulated	KCNMB1	3779	0.653	0.47	0.836	1.41e-10
TCGA KIRC	upregulated	PIK3R6	146850	0.652	0.442	0.862	3.06e-08
TCGA KIRC	upregulated	CDC20	991	0.652	0.459	0.845	1.37e-09
TCGA KIRC	upregulated	SMPD3	55512	0.652	0.502	0.802	3.68e-15
TCGA KIRC	upregulated	SFMBT2	57713	0.652	0.458	0.846	1.76e-09
TCGA KIRC	upregulated	CD68	968	0.652	0.487	0.816	1.17e-12
TCGA KIRC	upregulated	SGOL1	151648	0.651	0.477	0.825	1.5e-11
TCGA KIRC	upregulated	ASGR2	433	0.651	0.434	0.868	9.36e-08
TCGA KIRC	upregulated	TAP2	6891	0.651	0.56	0.742	1.85e-36
TCGA KIRC	upregulated	ADAM19	8728	0.651	0.467	0.835	2.05e-10
TCGA KIRC	upregulated	FAM54A	113115	0.651	0.494	0.807	6.02e-14
TCGA KIRC	upregulated	DPYS	1807	0.65	0.253	1.05	0.00633
TCGA KIRC	upregulated	PARP14	54625	0.65	0.557	0.743	8.87e-35
TCGA KIRC	upregulated	TROAP	10024	0.65	0.427	0.872	2.26e-07
TCGA KIRC	upregulated	TUBA3C	7278	0.649	0.279	1.02	0.00319
TCGA KIRC	upregulated	SERPINB9	5272	0.649	0.533	0.765	1.7e-23
TCGA KIRC	upregulated	INHBE	83729	0.649	0.297	1	0.00184
TCGA KIRC	upregulated	MFAP4	4239	0.649	0.253	1.04	0.00625
TCGA KIRC	upregulated	CCL20	6364	0.648	0.235	1.06	0.0092
TCGA KIRC	upregulated	FAM72B	653820	0.648	0.503	0.793	6.84e-16
TCGA KIRC	upregulated	SLITRK2	84631	0.647	0.214	1.08	0.0138
TCGA KIRC	upregulated	COL8A2	1296	0.647	0.42	0.874	4.38e-07
TCGA KIRC	upregulated	ST6GALNAC5	81849	0.647	0.355	0.939	0.000132
TCGA KIRC	upregulated	LRRN4	164312	0.647	0.264	1.03	0.00474
TCGA KIRC	upregulated	KIRREL2	84063	0.646	0.437	0.856	3.84e-08
TCGA KIRC	upregulated	LILRP2	79166	0.646	0.491	0.8	4.99e-14
TCGA KIRC	upregulated	IL24	11009	0.646	0.512	0.78	3.24e-18
TCGA KIRC	upregulated	TNNI2	7136	0.646	0.447	0.844	5.59e-09
TCGA KIRC	upregulated	RGS19	10287	0.644	0.539	0.75	8.71e-28
TCGA KIRC	upregulated	FCER2	2208	0.644	0.423	0.866	2.56e-07
TCGA KIRC	upregulated	LOXL3	84695	0.644	0.483	0.806	6.65e-13
TCGA KIRC	upregulated	ARHGAP25	9938	0.644	0.527	0.762	1.41e-22
TCGA KIRC	upregulated	SEMA3A	10371	0.644	0.371	0.917	4.22e-05
TCGA KIRC	upregulated	RGS20	8601	0.644	0.351	0.937	0.000155
TCGA KIRC	upregulated	TRANK1	9881	0.643	0.522	0.764	1.09e-21
TCGA KIRC	upregulated	NMU	10874	0.643	0.277	1.01	0.00316
TCGA KIRC	upregulated	C14orf73	91828	0.642	0.36	0.925	8.75e-05
TCGA KIRC	upregulated	TTN	7273	0.642	0.469	0.815	2.32e-11
TCGA KIRC	upregulated	WIPF1	7456	0.642	0.555	0.729	2.96e-38
TCGA KIRC	upregulated	ZP1	22917	0.641	0.295	0.988	0.00174
TCGA KIRC	upregulated	SP5	389058	0.641	0.278	1	0.00293
TCGA KIRC	upregulated	MST4	51765	0.64	0.468	0.813	2.35e-11
TCGA KIRC	upregulated	NEK2	4751	0.64	0.443	0.836	5.67e-09
TCGA KIRC	upregulated	DENND2D	79961	0.64	0.524	0.755	2.49e-23
TCGA KIRC	upregulated	CCL11	6356	0.639	0.326	0.953	0.00049
TCGA KIRC	upregulated	EXO1	9156	0.639	0.455	0.823	4.5e-10
TCGA KIRC	upregulated	HPSE	10855	0.639	0.442	0.836	6.67e-09
TCGA KIRC	upregulated	CDCA8	55143	0.638	0.484	0.793	7.64e-14
TCGA KIRC	upregulated	HCG27	253018	0.637	0.398	0.877	2.93e-06
TCGA KIRC	upregulated	PNPLA1	285848	0.636	0.377	0.895	1.84e-05
TCGA KIRC	upregulated	LYST	1130	0.636	0.526	0.745	2.52e-25
TCGA KIRC	upregulated	TMEM195	392636	0.635	0.246	1.02	0.00652
TCGA KIRC	upregulated	SHCBP1	79801	0.635	0.463	0.808	3.52e-11
TCGA KIRC	upregulated	CFH	3075	0.635	0.373	0.896	2.42e-05
TCGA KIRC	upregulated	TP63	8626	0.634	0.446	0.822	1.42e-09
TCGA KIRC	upregulated	NTM	50863	0.634	0.307	0.961	0.000973
TCGA KIRC	upregulated	PTPN6	5777	0.634	0.536	0.732	1.83e-30
TCGA KIRC	upregulated	LRRK1	79705	0.633	0.46	0.807	5.96e-11
TCGA KIRC	upregulated	PLA2G7	7941	0.633	0.373	0.893	2.19e-05
TCGA KIRC	upregulated	SLCO2B1	11309	0.633	0.455	0.812	1.82e-10
TCGA KIRC	upregulated	CARD14	79092	0.633	0.327	0.939	0.000406
TCGA KIRC	upregulated	TMIGD2	126259	0.633	0.451	0.815	3.91e-10
TCGA KIRC	upregulated	IFI44L	10964	0.633	0.433	0.832	1.55e-08
TCGA KIRC	upregulated	KIFC1	3833	0.632	0.466	0.799	8.04e-12
TCGA KIRC	upregulated	PI15	51050	0.632	0.26	1	0.00446
TCGA KIRC	upregulated	NAPSA	9476	0.632	0.193	1.07	0.0182
TCGA KIRC	upregulated	FAM135B	51059	0.631	0.287	0.976	0.00196
TCGA KIRC	upregulated	RUNX2	860	0.631	0.457	0.806	8.18e-11
TCGA KIRC	upregulated	HCP5	10866	0.631	0.512	0.75	1.09e-21
TCGA KIRC	upregulated	HMMR	3161	0.63	0.436	0.824	6.39e-09
TCGA KIRC	upregulated	C4orf50	389197	0.629	0.497	0.761	9.12e-18
TCGA KIRC	upregulated	DNASE2B	58511	0.629	0.377	0.88	1.2e-05
TCGA KIRC	upregulated	GGTA1	2681	0.629	0.487	0.771	1.36e-15
TCGA KIRC	upregulated	SIRPB2	284759	0.627	0.453	0.802	1.03e-10
TCGA KIRC	upregulated	SLC7A9	11136	0.627	0.265	0.989	0.00365
TCGA KIRC	upregulated	DLEU7	220107	0.627	0.458	0.796	2.31e-11
TCGA KIRC	upregulated	ANGPTL4	51129	0.626	0.308	0.945	0.000834
TCGA KIRC	upregulated	TRIM29	23650	0.626	0.245	1.01	0.00614
TCGA KIRC	upregulated	AIM1L	55057	0.626	0.371	0.88	1.83e-05
TCGA KIRC	upregulated	NAT8	9027	0.625	0.145	1.1	0.0349
TCGA KIRC	upregulated	TBXAS1	6916	0.624	0.5	0.748	1.08e-19
TCGA KIRC	upregulated	KIF11	3832	0.624	0.481	0.767	2.95e-15
TCGA KIRC	upregulated	BAAT	570	0.624	0.242	1.01	0.00651
TCGA KIRC	upregulated	RIPK3	11035	0.624	0.499	0.749	2.51e-19
TCGA KIRC	upregulated	GNLY	10578	0.624	0.407	0.84	3.25e-07
TCGA KIRC	upregulated	PBX4	80714	0.623	0.39	0.857	2.51e-06
TCGA KIRC	upregulated	PDE10A	10846	0.623	0.311	0.936	0.000668
TCGA KIRC	upregulated	SMTNL1	219537	0.623	0.418	0.829	6.76e-08
TCGA KIRC	upregulated	KCNK13	56659	0.623	0.441	0.806	9.35e-10
TCGA KIRC	upregulated	CERKL	375298	0.623	0.466	0.78	9.76e-13
TCGA KIRC	upregulated	KERA	11081	0.623	0.453	0.793	4.14e-11
TCGA KIRC	upregulated	ODF3B	440836	0.623	0.412	0.833	1.48e-07
TCGA KIRC	upregulated	GNG4	2786	0.623	0.283	0.962	0.00194
TCGA KIRC	upregulated	CDCP1	64866	0.623	0.293	0.952	0.00133
TCGA KIRC	upregulated	SLN	6588	0.622	0.23	1.01	0.00847
TCGA KIRC	upregulated	DNER	92737	0.621	0.181	1.06	0.0211
TCGA KIRC	upregulated	TACC3	10460	0.621	0.492	0.75	2.78e-18
TCGA KIRC	upregulated	CCL13	6357	0.62	0.332	0.908	0.000212
TCGA KIRC	upregulated	SIRPD	128646	0.62	0.479	0.761	1.7e-15
TCGA KIRC	upregulated	SLC15A1	6564	0.62	0.128	1.11	0.0421
TCGA KIRC	upregulated	EPHA6	285220	0.619	0.239	0.999	0.00666
TCGA KIRC	upregulated	ANLN	54443	0.618	0.4	0.837	5.73e-07
TCGA KIRC	upregulated	CD97	976	0.618	0.494	0.742	3.17e-19
TCGA KIRC	upregulated	FBXO41	150726	0.617	0.355	0.878	4.25e-05
TCGA KIRC	upregulated	PLEKHG7	440107	0.616	0.422	0.811	1.43e-08
TCGA KIRC	upregulated	GNGT2	2793	0.616	0.501	0.731	7.96e-22
TCGA KIRC	upregulated	SNAI3	333929	0.616	0.479	0.753	3.71e-16
TCGA KIRC	upregulated	C2orf89	129293	0.616	0.349	0.882	6.31e-05
TCGA KIRC	upregulated	ADAP2	55803	0.616	0.499	0.732	1.83e-21
TCGA KIRC	upregulated	LOX	4015	0.615	0.28	0.951	0.00196
TCGA KIRC	upregulated	TCF19	6941	0.615	0.459	0.771	1.14e-12
TCGA KIRC	upregulated	TMEM45A	55076	0.615	0.316	0.915	0.000445
TCGA KIRC	upregulated	UGT1A7	54577	0.615	0.246	0.984	0.00538
TCGA KIRC	upregulated	TSHR	7253	0.615	0.377	0.853	6.07e-06
TCGA KIRC	upregulated	PCSK6	5046	0.614	0.3	0.929	0.000891
TCGA KIRC	upregulated	B3GNT3	10331	0.613	0.235	0.992	0.00703
TCGA KIRC	upregulated	UGT1A8	54576	0.613	0.23	0.995	0.00774
TCGA KIRC	upregulated	LGR6	59352	0.613	0.42	0.805	1.4e-08
TCGA KIRC	upregulated	APBA2	321	0.612	0.353	0.871	4.04e-05
TCGA KIRC	upregulated	ANGPTL3	27329	0.612	0.141	1.08	0.0353
TCGA KIRC	upregulated	IL6	3569	0.611	0.197	1.03	0.0152
TCGA KIRC	upregulated	HSD3B7	80270	0.61	0.426	0.795	3.26e-09
TCGA KIRC	upregulated	SUSD3	203328	0.609	0.413	0.804	3.01e-08
TCGA KIRC	upregulated	SYNGR3	9143	0.608	0.312	0.904	0.000458
TCGA KIRC	upregulated	TPX2	22974	0.608	0.428	0.787	1.33e-09
TCGA KIRC	upregulated	CD1B	910	0.608	0.423	0.792	3.65e-09
TCGA KIRC	upregulated	SLC29A3	55315	0.606	0.475	0.737	6.36e-17
TCGA KIRC	upregulated	NMI	9111	0.606	0.512	0.7	1.56e-29
TCGA KIRC	upregulated	ARAP2	116984	0.606	0.484	0.728	2.91e-19
TCGA KIRC	upregulated	TRIM10	10107	0.606	0.283	0.929	0.00151
TCGA KIRC	upregulated	NDUFA4L2	56901	0.606	0.272	0.939	0.00218
TCGA KIRC	upregulated	TUBA4B	80086	0.606	0.294	0.917	0.000939
TCGA KIRC	upregulated	OSM	5008	0.605	0.342	0.868	6.76e-05
TCGA KIRC	upregulated	CIDEC	63924	0.605	0.233	0.977	0.0067
TCGA KIRC	upregulated	FAM72A	729533	0.605	0.449	0.761	2.68e-12
TCGA KIRC	upregulated	P2RX5	5026	0.605	0.475	0.735	5.51e-17
TCGA KIRC	upregulated	ALOX15B	247	0.605	0.276	0.933	0.00184
TCGA KIRC	upregulated	SKA1	220134	0.605	0.43	0.779	4.48e-10
TCGA KIRC	upregulated	DEPDC1B	55789	0.604	0.412	0.796	1.9e-08
TCGA KIRC	upregulated	HIST1H2BH	8345	0.604	0.431	0.777	3.41e-10
TCGA KIRC	upregulated	OLFML3	56944	0.604	0.444	0.764	1.2e-11
TCGA KIRC	upregulated	FBXO6	26270	0.604	0.478	0.73	5.81e-18
TCGA KIRC	upregulated	IFITM1	8519	0.604	0.44	0.768	3.67e-11
TCGA KIRC	upregulated	GRIK4	2900	0.604	0.279	0.928	0.00165
TCGA KIRC	upregulated	PDE6G	5148	0.603	0.422	0.785	2.76e-09
TCGA KIRC	upregulated	EPR1	8475	0.603	0.39	0.816	5.22e-07
TCGA KIRC	upregulated	ALOX12P2	245	0.603	0.309	0.897	0.000458
TCGA KIRC	upregulated	HCG26	352961	0.603	0.451	0.754	8.03e-13
TCGA KIRC	upregulated	ADH1B	125	0.602	0.159	1.05	0.0273
TCGA KIRC	upregulated	SOD2	6648	0.602	0.429	0.776	4.81e-10
TCGA KIRC	upregulated	TNFRSF13C	115650	0.602	0.417	0.787	6.3e-09
TCGA KIRC	upregulated	CD44	960	0.602	0.425	0.778	9.59e-10
TCGA KIRC	upregulated	WFDC5	149708	0.602	0.269	0.935	0.00232
TCGA KIRC	upregulated	KIAA0101	9768	0.602	0.433	0.77	1.34e-10
TCGA KIRC	upregulated	CXCR4	7852	0.602	0.453	0.75	3.46e-13
TCGA KIRC	upregulated	DGCR5	26220	0.6	0.281	0.92	0.00149
TCGA KIRC	upregulated	GPR109B	8843	0.6	0.325	0.876	0.000176
TCGA KIRC	upregulated	PRSS21	10942	0.6	0.396	0.804	1.71e-07
TCGA KIRC	upregulated	FKBP11	51303	0.599	0.433	0.765	8.39e-11
TCGA KIRC	upregulated	FSD1	79187	0.598	0.392	0.804	2.52e-07
TCGA KIRC	upregulated	C2orf48	348738	0.598	0.425	0.772	6.17e-10
TCGA KIRC	upregulated	CD274	29126	0.598	0.403	0.793	4.74e-08
TCGA KIRC	upregulated	SLC39A5	283375	0.598	0.152	1.04	0.0293
TCGA KIRC	upregulated	B2M	567	0.598	0.504	0.692	1.05e-29
TCGA KIRC	upregulated	IFI27	3429	0.597	0.408	0.786	1.81e-08
TCGA KIRC	upregulated	UBE2L6	9246	0.597	0.513	0.681	9.25e-36
TCGA KIRC	upregulated	SKAP1	8631	0.596	0.393	0.8	2.05e-07
TCGA KIRC	upregulated	EMR2	30817	0.596	0.427	0.765	2.56e-10
TCGA KIRC	upregulated	MYBL1	4603	0.596	0.438	0.753	1.02e-11
TCGA KIRC	upregulated	HNF4G	3174	0.595	0.298	0.892	0.000635
TCGA KIRC	upregulated	D4S234E	27065	0.595	0.324	0.865	0.000153
TCGA KIRC	upregulated	CCDC18	343099	0.595	0.428	0.762	1.51e-10
TCGA KIRC	upregulated	PLA2G2A	5320	0.594	0.199	0.989	0.0132
TCGA KIRC	upregulated	C12orf35	55196	0.593	0.482	0.704	6.3e-22
TCGA KIRC	upregulated	FGR	2268	0.593	0.449	0.736	9.56e-14
TCGA KIRC	upregulated	TNFAIP3	7128	0.592	0.468	0.717	9.85e-18
TCGA KIRC	upregulated	HMOX1	3162	0.592	0.399	0.785	4.88e-08
TCGA KIRC	upregulated	DBH	1621	0.592	0.398	0.786	5.53e-08
TCGA KIRC	upregulated	ICAM1	3383	0.591	0.432	0.749	2.17e-11
TCGA KIRC	upregulated	MMP9	4318	0.59	0.222	0.957	0.00763
TCGA KIRC	upregulated	SPATC1	375686	0.59	0.427	0.752	6.71e-11
TCGA KIRC	upregulated	SIGLEC16	400709	0.589	0.41	0.768	3.83e-09
TCGA KIRC	upregulated	CLSPN	63967	0.589	0.391	0.787	1.19e-07
TCGA KIRC	upregulated	CACNA2D4	93589	0.589	0.393	0.784	8.82e-08
TCGA KIRC	upregulated	PKMYT1	9088	0.589	0.397	0.78	4.61e-08
TCGA KIRC	upregulated	ASF1B	55723	0.588	0.437	0.738	1.84e-12
TCGA KIRC	upregulated	BTN2A2	10385	0.587	0.489	0.686	1.76e-26
TCGA KIRC	upregulated	AOX1	316	0.587	0.225	0.95	0.00705
TCGA KIRC	upregulated	CORO2A	7464	0.587	0.398	0.776	3.32e-08
TCGA KIRC	upregulated	ALDH8A1	64577	0.587	0.176	0.997	0.0191
TCGA KIRC	upregulated	VSIG1	340547	0.586	0.289	0.882	0.000767
TCGA KIRC	upregulated	MAPK15	225689	0.585	0.252	0.919	0.00316
TCGA KIRC	upregulated	BANK1	55024	0.585	0.383	0.787	2.83e-07
TCGA KIRC	upregulated	RIMBP3	85376	0.585	0.427	0.743	2.77e-11
TCGA KIRC	upregulated	CADM3	57863	0.585	0.155	1.01	0.0269
TCGA KIRC	upregulated	MYOD1	4654	0.584	0.449	0.719	7.2e-15
TCGA KIRC	upregulated	TRIM14	9830	0.584	0.451	0.717	2.95e-15
TCGA KIRC	upregulated	CCL23	6368	0.584	0.4	0.767	1.34e-08
TCGA KIRC	upregulated	FAM72D	728833	0.583	0.43	0.737	8.13e-12
TCGA KIRC	upregulated	ENTHD1	150350	0.583	0.426	0.74	2.21e-11
TCGA KIRC	upregulated	STAT5A	6776	0.583	0.484	0.681	3e-26
TCGA KIRC	upregulated	ADAM12	8038	0.582	0.242	0.922	0.0041
TCGA KIRC	upregulated	CCNB2	9133	0.582	0.399	0.765	1.33e-08
TCGA KIRC	upregulated	SKA3	221150	0.582	0.42	0.745	1.14e-10
TCGA KIRC	upregulated	ATP8B3	148229	0.582	0.277	0.887	0.00119
TCGA KIRC	upregulated	FHAD1	114827	0.581	0.388	0.775	9.31e-08
TCGA KIRC	upregulated	CCDC88C	440193	0.581	0.433	0.728	1.57e-12
TCGA KIRC	upregulated	NTS	4922	0.58	0.238	0.922	0.00449
TCGA KIRC	upregulated	IL1RN	3557	0.58	0.344	0.816	1.74e-05
TCGA KIRC	upregulated	ANK1	286	0.58	0.228	0.932	0.00593
TCGA KIRC	upregulated	LRRC66	339977	0.58	0.34	0.82	2.63e-05
TCGA KIRC	upregulated	BUB1B	701	0.579	0.394	0.763	2.16e-08
TCGA KIRC	upregulated	IL34	146433	0.579	0.361	0.797	3.1e-06
TCGA KIRC	upregulated	CDCA2	157313	0.579	0.304	0.853	0.000313
TCGA KIRC	upregulated	LOC284233	284233	0.579	0.319	0.838	0.000118
TCGA KIRC	upregulated	CDC25C	995	0.578	0.361	0.796	2.87e-06
TCGA KIRC	upregulated	CLEC4F	165530	0.578	0.336	0.82	3.25e-05
TCGA KIRC	upregulated	ATP2A3	489	0.577	0.424	0.731	1.43e-11
TCGA KIRC	upregulated	SEPT6	23157	0.577	0.472	0.682	6.63e-23
TCGA KIRC	upregulated	HSD17B3	3293	0.577	0.253	0.901	0.0027
TCGA KIRC	upregulated	DOCK11	139818	0.577	0.395	0.759	1.78e-08
TCGA KIRC	upregulated	FAIM2	23017	0.577	0.327	0.828	6.67e-05
TCGA KIRC	upregulated	MX2	4600	0.577	0.436	0.717	1.41e-13
TCGA KIRC	upregulated	C9orf109	286333	0.577	0.38	0.773	1.88e-07
TCGA KIRC	upregulated	ACSL6	23305	0.576	0.319	0.834	0.000113
TCGA KIRC	upregulated	LAMC2	3918	0.576	0.207	0.945	0.00963
TCGA KIRC	upregulated	CDH6	1004	0.576	0.318	0.834	0.000122
TCGA KIRC	upregulated	IFI16	3428	0.576	0.448	0.704	8.43e-16
TCGA KIRC	upregulated	C11orf82	220042	0.576	0.431	0.721	7.85e-13
TCGA KIRC	upregulated	MDK	4192	0.576	0.296	0.855	0.000422
TCGA KIRC	upregulated	SLFN11	91607	0.575	0.428	0.722	2.3e-12
TCGA KIRC	upregulated	IFNE	338376	0.575	0.347	0.803	1.03e-05
TCGA KIRC	upregulated	SPC25	57405	0.575	0.388	0.762	4.42e-08
TCGA KIRC	upregulated	KRT36	8689	0.575	0.428	0.721	1.63e-12
TCGA KIRC	upregulated	RPGRIP1	57096	0.575	0.416	0.733	7.74e-11
TCGA KIRC	upregulated	TNC	3371	0.574	0.311	0.838	0.000176
TCGA KIRC	upregulated	OPRL1	4987	0.574	0.45	0.698	4.98e-17
TCGA KIRC	upregulated	DNAH9	1770	0.574	0.279	0.869	0.000937
TCGA KIRC	upregulated	C6orf141	135398	0.574	0.266	0.882	0.00162
TCGA KIRC	upregulated	GIMAP4	55303	0.573	0.445	0.702	1.27e-15
TCGA KIRC	upregulated	MOXD1	26002	0.573	0.233	0.913	0.00477
TCGA KIRC	upregulated	ESCO2	157570	0.573	0.4	0.747	3.48e-09
TCGA KIRC	upregulated	IFI44	10561	0.573	0.423	0.722	4.93e-12
TCGA KIRC	upregulated	KCTD4	386618	0.572	0.276	0.868	0.00101
TCGA KIRC	upregulated	RASGRP4	115727	0.572	0.421	0.723	9.02e-12
TCGA KIRC	upregulated	CD1A	909	0.572	0.302	0.842	0.000273
TCGA KIRC	upregulated	CSAG3	389903	0.572	0.401	0.742	1.92e-09
TCGA KIRC	upregulated	PCOLCE2	26577	0.571	0.218	0.925	0.00719
TCGA KIRC	upregulated	PROKR2	128674	0.571	0.429	0.714	5.09e-13
TCGA KIRC	upregulated	GFPT2	9945	0.571	0.209	0.934	0.00896
TCGA KIRC	upregulated	CHRDL2	25884	0.571	0.175	0.967	0.0178
TCGA KIRC	upregulated	PTCRA	171558	0.571	0.423	0.719	3.89e-12
TCGA KIRC	upregulated	SPHK1	8877	0.571	0.346	0.796	8.78e-06
TCGA KIRC	upregulated	FPR1	2357	0.571	0.345	0.796	9.28e-06
TCGA KIRC	upregulated	TICAM2	353376	0.57	0.442	0.699	1.61e-15
TCGA KIRC	upregulated	SLC8A1	6546	0.57	0.402	0.737	1.05e-09
TCGA KIRC	upregulated	ABCC6	368	0.57	0.268	0.871	0.00134
TCGA KIRC	upregulated	DPEP2	64174	0.569	0.418	0.72	1.28e-11
TCGA KIRC	upregulated	TREML1	340205	0.569	0.401	0.737	1.19e-09
TCGA KIRC	upregulated	B3GALT2	8707	0.569	0.383	0.754	4.52e-08
TCGA KIRC	upregulated	CENPK	64105	0.568	0.409	0.727	1.41e-10
TCGA KIRC	upregulated	MATK	4145	0.568	0.394	0.741	4.79e-09
TCGA KIRC	upregulated	SIRPB1	10326	0.568	0.377	0.758	1.27e-07
TCGA KIRC	upregulated	C15orf48	84419	0.567	0.335	0.799	2.01e-05
TCGA KIRC	upregulated	BRIP1	83990	0.567	0.386	0.748	2.24e-08
TCGA KIRC	upregulated	MYO1A	4640	0.567	0.322	0.811	5.88e-05
TCGA KIRC	upregulated	NINJ2	4815	0.567	0.412	0.722	5.2e-11
TCGA KIRC	upregulated	KIAA1644	85352	0.567	0.228	0.905	0.00515
TCGA KIRC	upregulated	NBL1	4681	0.566	0.346	0.786	6.37e-06
TCGA KIRC	upregulated	IGFBP3	3486	0.566	0.328	0.803	3.54e-05
TCGA KIRC	upregulated	CLEC2D	29121	0.565	0.454	0.676	4.08e-20
TCGA KIRC	upregulated	KCNT2	343450	0.565	0.304	0.826	0.000197
TCGA KIRC	upregulated	LGALS9C	654346	0.565	0.408	0.722	1.09e-10
TCGA KIRC	upregulated	CRLF3	51379	0.565	0.487	0.643	4.48e-37
TCGA KIRC	upregulated	PTGDS	5730	0.565	0.225	0.904	0.00548
TCGA KIRC	upregulated	BCMO1	53630	0.565	0.292	0.838	0.000406
TCGA KIRC	upregulated	TTLL7	79739	0.564	0.322	0.807	5.56e-05
TCGA KIRC	upregulated	TLR9	54106	0.564	0.406	0.722	1.35e-10
TCGA KIRC	upregulated	KIAA1949	170954	0.564	0.447	0.682	5.25e-18
TCGA KIRC	upregulated	NNMT	4837	0.563	0.284	0.843	0.00058
TCGA KIRC	upregulated	RDM1	201299	0.563	0.377	0.75	7.67e-08
TCGA KIRC	upregulated	CEP110	11064	0.563	0.431	0.695	1.31e-14
TCGA KIRC	upregulated	FXYD3	5349	0.563	0.147	0.979	0.0278
TCGA KIRC	upregulated	LHFPL2	10184	0.563	0.409	0.717	4.97e-11
TCGA KIRC	upregulated	FBXO43	286151	0.563	0.389	0.736	6.2e-09
TCGA KIRC	upregulated	CASP4	837	0.562	0.472	0.653	2.19e-28
TCGA KIRC	upregulated	SLC23A1	9963	0.562	0.219	0.905	0.00632
TCGA KIRC	upregulated	DEPDC7	91614	0.562	0.315	0.809	8.72e-05
TCGA KIRC	upregulated	ABCA7	10347	0.562	0.385	0.738	1.29e-08
TCGA KIRC	upregulated	ACRBP	84519	0.561	0.406	0.717	9.65e-11
TCGA KIRC	upregulated	TIAM1	7074	0.561	0.417	0.704	2.21e-12
TCGA KIRC	upregulated	GPR115	221393	0.561	0.197	0.924	0.0106
TCGA KIRC	upregulated	CDH2	1000	0.561	0.278	0.843	0.000761
TCGA KIRC	upregulated	TXLNB	167838	0.561	0.357	0.764	1.13e-06
TCGA KIRC	upregulated	LILRA2	11027	0.56	0.378	0.743	4.82e-08
TCGA KIRC	upregulated	BHLHA15	168620	0.56	0.321	0.799	4.76e-05
TCGA KIRC	upregulated	PSME2	5721	0.56	0.457	0.662	1.13e-22
TCGA KIRC	upregulated	NCCRP1	342897	0.56	0.341	0.778	7.04e-06
TCGA KIRC	upregulated	RPH3A	22895	0.559	0.362	0.756	5.16e-07
TCGA KIRC	upregulated	HAS2	3037	0.559	0.284	0.833	0.000501
TCGA KIRC	upregulated	NEURL3	93082	0.558	0.339	0.777	8.22e-06
TCGA KIRC	upregulated	SLC24A4	123041	0.558	0.416	0.699	1.14e-12
TCGA KIRC	upregulated	LOC654433	654433	0.558	0.307	0.809	0.000127
TCGA KIRC	upregulated	S100A4	6275	0.557	0.401	0.714	1.61e-10
TCGA KIRC	upregulated	ORC1L	4998	0.557	0.387	0.728	4.94e-09
TCGA KIRC	upregulated	ARX	170302	0.556	0.167	0.946	0.0191
TCGA KIRC	upregulated	FZD2	2535	0.556	0.356	0.756	9e-07
TCGA KIRC	upregulated	HTR2B	3357	0.556	0.283	0.829	0.000508
TCGA KIRC	upregulated	EMILIN2	84034	0.555	0.418	0.691	2.48e-13
TCGA KIRC	upregulated	CD82	3732	0.555	0.375	0.735	4.06e-08
TCGA KIRC	upregulated	SRGN	5552	0.555	0.423	0.686	3.4e-14
TCGA KIRC	upregulated	HLA-A	3105	0.554	0.449	0.66	2.64e-21
TCGA KIRC	upregulated	CCDC42	146849	0.554	0.42	0.689	9.89e-14
TCGA KIRC	upregulated	CXCL16	58191	0.554	0.438	0.671	7.77e-18
TCGA KIRC	upregulated	TAS1R3	83756	0.554	0.366	0.741	1.67e-07
TCGA KIRC	upregulated	CDCA3	83461	0.553	0.362	0.744	2.74e-07
TCGA KIRC	upregulated	TSPAN8	7103	0.553	0.11	0.996	0.0448
TCGA KIRC	upregulated	C6orf174	387104	0.553	0.297	0.809	0.000205
TCGA KIRC	upregulated	C14orf49	161176	0.553	0.354	0.751	8.69e-07
TCGA KIRC	upregulated	KLRD1	3824	0.553	0.394	0.712	4.62e-10
TCGA KIRC	upregulated	HNF4A	3172	0.552	0.154	0.951	0.0239
TCGA KIRC	upregulated	C1orf38	9473	0.552	0.406	0.698	9.41e-12
TCGA KIRC	upregulated	RNF157	114804	0.552	0.325	0.779	2.37e-05
TCGA KIRC	upregulated	DCC	1630	0.552	0.359	0.745	4.51e-07
TCGA KIRC	upregulated	REG3G	130120	0.552	0.149	0.955	0.0258
TCGA KIRC	upregulated	CDKN2BAS	100048912	0.552	0.366	0.737	1.21e-07
TCGA KIRC	upregulated	DEPDC1	55635	0.551	0.351	0.751	1.22e-06
TCGA KIRC	upregulated	KLKB1	3818	0.551	0.256	0.845	0.00152
TCGA KIRC	upregulated	ALOX5AP	241	0.551	0.379	0.722	9.91e-09
TCGA KIRC	upregulated	CLEC4E	26253	0.55	0.328	0.773	1.57e-05
TCGA KIRC	upregulated	LYPD5	284348	0.55	0.396	0.703	1.22e-10
TCGA KIRC	upregulated	LOC554202	554202	0.55	0.197	0.903	0.00993
TCGA KIRC	upregulated	C8orf46	254778	0.55	0.309	0.79	7.7e-05
TCGA KIRC	upregulated	PRKCQ	5588	0.549	0.352	0.746	8.97e-07
TCGA KIRC	upregulated	EFHD2	79180	0.549	0.439	0.658	1.5e-19
TCGA KIRC	upregulated	LYN	4067	0.549	0.441	0.657	4.68e-20
TCGA KIRC	upregulated	SLC28A1	9154	0.549	0.184	0.913	0.0132
TCGA KIRC	upregulated	IRX3	79191	0.548	0.301	0.796	0.000139
TCGA KIRC	upregulated	ANKRD55	79722	0.548	0.381	0.715	3.83e-09
TCGA KIRC	upregulated	VNN3	55350	0.547	0.321	0.774	2.53e-05
TCGA KIRC	upregulated	OAS1	4938	0.547	0.413	0.681	2.01e-13
TCGA KIRC	upregulated	ENPP6	133121	0.547	0.321	0.773	2.46e-05
TCGA KIRC	upregulated	ADA	100	0.546	0.37	0.723	3.28e-08
TCGA KIRC	upregulated	IGF2BP1	10642	0.546	0.136	0.956	0.0305
TCGA KIRC	upregulated	KIF23	9493	0.545	0.379	0.712	4.26e-09
TCGA KIRC	upregulated	NUSAP1	51203	0.545	0.404	0.687	4.41e-12
TCGA KIRC	upregulated	MSC	9242	0.545	0.295	0.794	0.000169
TCGA KIRC	upregulated	SAA4	6291	0.544	0.156	0.933	0.022
TCGA KIRC	upregulated	CCL25	6370	0.544	0.407	0.682	1.16e-12
TCGA KIRC	upregulated	CYP21A2	1589	0.544	0.251	0.837	0.00167
TCGA KIRC	upregulated	CCDC74A	90557	0.544	0.339	0.748	3.13e-06
TCGA KIRC	upregulated	CMPK2	129607	0.543	0.418	0.667	3.76e-15
TCGA KIRC	upregulated	CACNA1E	777	0.543	0.257	0.828	0.00128
TCGA KIRC	upregulated	COL22A1	169044	0.543	0.132	0.953	0.032
TCGA KIRC	upregulated	C20orf197	284756	0.542	0.365	0.72	5.07e-08
TCGA KIRC	upregulated	IQGAP3	128239	0.542	0.328	0.756	9.28e-06
TCGA KIRC	upregulated	RGS13	6003	0.542	0.353	0.73	3.34e-07
TCGA KIRC	upregulated	STMN3	50861	0.542	0.325	0.758	1.29e-05
TCGA KIRC	upregulated	FXYD1	5348	0.541	0.139	0.943	0.0289
TCGA KIRC	upregulated	REG1B	5968	0.54	0.126	0.955	0.0346
TCGA KIRC	upregulated	TNFAIP2	7127	0.54	0.365	0.715	4.01e-08
TCGA KIRC	upregulated	ZYG11A	440590	0.54	0.218	0.861	0.00499
TCGA KIRC	upregulated	ARHGAP4	393	0.539	0.388	0.691	1.53e-10
TCGA KIRC	upregulated	LOC100131551	100131551	0.539	0.179	0.899	0.0138
TCGA KIRC	upregulated	KCNK6	9424	0.539	0.401	0.677	1.86e-12
TCGA KIRC	upregulated	C1orf96	126731	0.539	0.424	0.653	1.96e-17
TCGA KIRC	upregulated	DPYD	1806	0.538	0.417	0.659	8.15e-16
TCGA KIRC	upregulated	SPTA1	6708	0.538	0.319	0.757	1.82e-05
TCGA KIRC	upregulated	ERCC6L	54821	0.537	0.384	0.69	2.78e-10
TCGA KIRC	upregulated	MICAL1	64780	0.537	0.405	0.668	1.57e-13
TCGA KIRC	upregulated	FAM111B	374393	0.536	0.373	0.7	4.89e-09
TCGA KIRC	upregulated	FAM101A	144347	0.536	0.133	0.939	0.031
TCGA KIRC	upregulated	HIST1H2BG	8339	0.536	0.267	0.806	0.000697
TCGA KIRC	upregulated	TREX2	11219	0.536	0.228	0.844	0.00343
TCGA KIRC	upregulated	CD209	30835	0.536	0.306	0.766	5.52e-05
TCGA KIRC	upregulated	ST18	9705	0.535	0.355	0.716	1.33e-07
TCGA KIRC	upregulated	COTL1	23406	0.535	0.418	0.651	1.32e-16
TCGA KIRC	upregulated	ASCL1	429	0.534	0.342	0.726	8.97e-07
TCGA KIRC	upregulated	MCM10	55388	0.534	0.364	0.703	1.89e-08
TCGA KIRC	upregulated	SIGLEC12	89858	0.534	0.238	0.829	0.00231
TCGA KIRC	upregulated	STAMBPL1	57559	0.533	0.374	0.693	2.47e-09
TCGA KIRC	upregulated	EZH2	2146	0.533	0.406	0.66	3.52e-14
TCGA KIRC	upregulated	LOC285733	285733	0.533	0.208	0.857	0.00618
TCGA KIRC	upregulated	LOC643677	643677	0.533	0.337	0.729	1.57e-06
TCGA KIRC	upregulated	CCDC135	84229	0.533	0.232	0.834	0.00287
TCGA KIRC	upregulated	APOBEC3F	200316	0.533	0.427	0.639	1.5e-19
TCGA KIRC	upregulated	CYP4F22	126410	0.532	0.366	0.699	1.08e-08
TCGA KIRC	upregulated	MYH15	22989	0.532	0.317	0.747	1.58e-05
TCGA KIRC	upregulated	PDE6B	5158	0.532	0.316	0.748	1.76e-05
TCGA KIRC	upregulated	ACMSD	130013	0.532	0.167	0.897	0.0166
TCGA KIRC	upregulated	TOX2	84969	0.531	0.349	0.714	2.46e-07
TCGA KIRC	upregulated	RAMP1	10267	0.531	0.193	0.869	0.00914
TCGA KIRC	upregulated	ADAMTS14	140766	0.53	0.235	0.825	0.00246
TCGA KIRC	upregulated	AXL	558	0.53	0.376	0.685	8.2e-10
TCGA KIRC	upregulated	GNB4	59345	0.53	0.411	0.649	8.51e-16
TCGA KIRC	upregulated	PRDM1	639	0.53	0.389	0.671	1.49e-11
TCGA KIRC	upregulated	TNFRSF25	8718	0.53	0.274	0.786	0.000393
TCGA KIRC	upregulated	CHST13	166012	0.53	0.246	0.814	0.0016
TCGA KIRC	upregulated	HLA-C	3107	0.53	0.418	0.641	9.32e-18
TCGA KIRC	upregulated	C1orf106	55765	0.529	0.298	0.761	7.92e-05
TCGA KIRC	upregulated	LAMB3	3914	0.529	0.202	0.856	0.00708
TCGA KIRC	upregulated	ZNF385A	25946	0.528	0.384	0.673	4.26e-11
TCGA KIRC	upregulated	CMTM7	112616	0.528	0.413	0.643	1.22e-16
TCGA KIRC	upregulated	SPOCK1	6695	0.528	0.136	0.92	0.0287
TCGA KIRC	upregulated	ITM2A	9452	0.528	0.338	0.717	9.11e-07
TCGA KIRC	upregulated	SH3BGRL3	83442	0.527	0.387	0.668	1.5e-11
TCGA KIRC	upregulated	FAM129C	199786	0.526	0.321	0.731	6.81e-06
TCGA KIRC	upregulated	HS3ST3A1	9955	0.526	0.267	0.785	0.000509
TCGA KIRC	upregulated	ISG15	9636	0.526	0.335	0.716	1.13e-06
TCGA KIRC	upregulated	FBN2	2201	0.525	0.265	0.786	0.000572
TCGA KIRC	upregulated	KEL	3792	0.525	0.333	0.717	1.35e-06
TCGA KIRC	upregulated	GIMAP7	168537	0.525	0.365	0.685	4.59e-09
TCGA KIRC	upregulated	ZCCHC18	644353	0.525	0.352	0.698	6.45e-08
TCGA KIRC	upregulated	CD300LB	124599	0.525	0.348	0.701	1.18e-07
TCGA KIRC	upregulated	MYO3A	53904	0.525	0.213	0.836	0.00492
TCGA KIRC	upregulated	OBFC2A	64859	0.524	0.385	0.664	1.34e-11
TCGA KIRC	upregulated	ELFN2	114794	0.524	0.106	0.943	0.0437
TCGA KIRC	upregulated	OAS3	4940	0.524	0.395	0.652	2.04e-13
TCGA KIRC	upregulated	C11orf45	219833	0.524	0.336	0.712	8.4e-07
TCGA KIRC	upregulated	RCAN3	11123	0.524	0.362	0.686	7.68e-09
TCGA KIRC	upregulated	TM4SF5	9032	0.523	0.119	0.928	0.0363
TCGA KIRC	upregulated	MNX1	3110	0.523	0.221	0.826	0.00371
TCGA KIRC	upregulated	FAM49B	51571	0.523	0.428	0.618	4.8e-23
TCGA KIRC	upregulated	CLEC4D	338339	0.523	0.333	0.713	1.13e-06
TCGA KIRC	upregulated	IRF7	3665	0.523	0.345	0.701	1.82e-07
TCGA KIRC	upregulated	SLC35F3	148641	0.523	0.169	0.877	0.0151
TCGA KIRC	upregulated	TMPRSS6	164656	0.522	0.22	0.825	0.00378
TCGA KIRC	upregulated	KCNJ5	3762	0.522	0.273	0.771	0.000328
TCGA KIRC	upregulated	LPAR6	10161	0.521	0.376	0.666	1.09e-10
TCGA KIRC	upregulated	GPR25	2848	0.521	0.403	0.639	1.91e-15
TCGA KIRC	upregulated	PSMB8	5696	0.521	0.426	0.615	3.17e-23
TCGA KIRC	upregulated	SLC4A7	9497	0.52	0.362	0.678	3.55e-09
TCGA KIRC	upregulated	LOC728875	728875	0.52	0.285	0.756	0.000137
TCGA KIRC	upregulated	FOXM1	2305	0.52	0.336	0.704	5.71e-07
TCGA KIRC	upregulated	TNFAIP8	25816	0.52	0.404	0.636	9.52e-16
TCGA KIRC	upregulated	CCR3	1232	0.52	0.362	0.678	3.75e-09
TCGA KIRC	upregulated	FAM64A	54478	0.519	0.323	0.716	3.41e-06
TCGA KIRC	upregulated	LRG1	116844	0.519	0.182	0.856	0.0107
TCGA KIRC	upregulated	NCRNA00185	55410	0.519	0.162	0.876	0.017
TCGA KIRC	upregulated	ITPKA	3706	0.519	0.164	0.874	0.0163
TCGA KIRC	upregulated	JAK2	3717	0.518	0.416	0.62	5.72e-20
TCGA KIRC	upregulated	RAD51	5888	0.518	0.375	0.66	6.68e-11
TCGA KIRC	upregulated	CMAH	8418	0.517	0.346	0.689	8.01e-08
TCGA KIRC	upregulated	PPM1M	132160	0.516	0.427	0.606	3.23e-25
TCGA KIRC	upregulated	RFX5	5993	0.516	0.44	0.593	5.45e-33
TCGA KIRC	upregulated	KIF19	124602	0.516	0.309	0.724	1.36e-05
TCGA KIRC	upregulated	LOC399815	399815	0.516	0.361	0.671	2.42e-09
TCGA KIRC	upregulated	DTL	51514	0.516	0.353	0.679	1.76e-08
TCGA KIRC	upregulated	C19orf35	374872	0.516	0.357	0.675	6.89e-09
TCGA KIRC	upregulated	GPR133	283383	0.516	0.278	0.753	0.000184
TCGA KIRC	upregulated	C21orf62	56245	0.515	0.142	0.889	0.0244
TCGA KIRC	upregulated	LOC283663	283663	0.515	0.291	0.738	6.9e-05
TCGA KIRC	upregulated	ADRBK2	157	0.515	0.408	0.621	2.14e-18
TCGA KIRC	upregulated	LOC388692	388692	0.515	0.357	0.672	4.66e-09
TCGA KIRC	upregulated	LOC100240735	100240735	0.514	0.352	0.676	1.4e-08
TCGA KIRC	upregulated	ACPP	55	0.514	0.281	0.747	0.000141
TCGA KIRC	upregulated	TTK	7272	0.513	0.324	0.702	1.69e-06
TCGA KIRC	upregulated	CPVL	54504	0.513	0.315	0.712	5.75e-06
TCGA KIRC	upregulated	CDK1	983	0.513	0.363	0.663	9.34e-10
TCGA KIRC	upregulated	FNBP1	23048	0.513	0.43	0.596	1.47e-28
TCGA KIRC	upregulated	EFNA5	1946	0.513	0.133	0.893	0.0281
TCGA KIRC	upregulated	FMOD	2331	0.513	0.191	0.835	0.00809
TCGA KIRC	upregulated	HDAC9	9734	0.513	0.368	0.657	1.97e-10
TCGA KIRC	upregulated	PCDP1	200373	0.512	0.279	0.746	0.000158
TCGA KIRC	upregulated	ARHGAP11A	9824	0.512	0.373	0.651	3.49e-11
TCGA KIRC	upregulated	C15orf42	90381	0.512	0.331	0.694	5.8e-07
TCGA KIRC	upregulated	CD22	933	0.511	0.287	0.736	8.41e-05
TCGA KIRC	upregulated	BRCA2	675	0.511	0.343	0.679	6.24e-08
TCGA KIRC	upregulated	DOC2A	8448	0.511	0.115	0.907	0.0372
TCGA KIRC	upregulated	LILRA3	11026	0.511	0.277	0.745	0.000171
TCGA KIRC	upregulated	FXYD5	53827	0.51	0.364	0.656	3.59e-10
TCGA KIRC	upregulated	KIAA0087	9808	0.51	0.284	0.737	9.85e-05
TCGA KIRC	upregulated	DUSP10	11221	0.51	0.369	0.652	8.99e-11
TCGA KIRC	upregulated	KRT2	3849	0.51	0.342	0.678	6.74e-08
TCGA KIRC	upregulated	CDC6	990	0.509	0.347	0.671	2.21e-08
TCGA KIRC	upregulated	PIPOX	51268	0.509	0.212	0.806	0.00401
TCGA KIRC	upregulated	PGF	5228	0.509	0.18	0.838	0.0105
TCGA KIRC	upregulated	SCN3B	55800	0.509	0.243	0.775	0.00117
TCGA KIRC	upregulated	STMN2	11075	0.509	0.137	0.881	0.026
TCGA KIRC	upregulated	KIRREL3	84623	0.508	0.245	0.772	0.00106
TCGA KIRC	upregulated	IRF5	3663	0.508	0.385	0.632	1.1e-13
TCGA KIRC	upregulated	HMGA1	3159	0.508	0.332	0.684	2.91e-07
TCGA KIRC	upregulated	RELT	84957	0.508	0.38	0.636	8.91e-13
TCGA KIRC	upregulated	FAM40B	57464	0.508	0.177	0.838	0.011
TCGA KIRC	upregulated	CDCA5	113130	0.508	0.356	0.66	2.1e-09
TCGA KIRC	upregulated	LOC100286793	100286793	0.507	0.382	0.632	2.68e-13
TCGA KIRC	upregulated	HGF	3082	0.506	0.25	0.763	0.000779
TCGA KIRC	upregulated	COL23A1	91522	0.506	0.137	0.875	0.0255
TCGA KIRC	upregulated	GNAO1	2775	0.506	0.304	0.708	1.13e-05
TCGA KIRC	upregulated	ABCB1	5243	0.506	0.213	0.799	0.00375
TCGA KIRC	upregulated	KIF4A	24137	0.505	0.326	0.684	5.99e-07
TCGA KIRC	upregulated	GALNT6	11226	0.505	0.372	0.637	7.18e-12
TCGA KIRC	upregulated	PABPC1L	80336	0.504	0.204	0.805	0.00494
TCGA KIRC	upregulated	NFKBIZ	64332	0.504	0.254	0.754	0.000584
TCGA KIRC	upregulated	TRIM46	80128	0.503	0.261	0.746	0.000368
TCGA KIRC	upregulated	SH3KBP1	30011	0.503	0.4	0.606	1.45e-18
TCGA KIRC	upregulated	GRIN2D	2906	0.503	0.295	0.711	2.51e-05
TCGA KIRC	upregulated	C16orf74	404550	0.503	0.178	0.828	0.0104
TCGA KIRC	upregulated	SLFN13	146857	0.503	0.346	0.659	9.73e-09
TCGA KIRC	upregulated	BST2	684	0.503	0.333	0.673	1.53e-07
TCGA KIRC	upregulated	HLA-H	3136	0.503	0.377	0.628	5.88e-13
TCGA KIRC	upregulated	HELB	92797	0.502	0.352	0.652	1.84e-09
TCGA KIRC	upregulated	CUBN	8029	0.502	0.111	0.893	0.0384
TCGA KIRC	upregulated	NCRNA00189	193629	0.502	0.253	0.751	0.000589
TCGA KIRC	upregulated	KRTCAP3	200634	0.502	0.135	0.869	0.0261
TCGA KIRC	upregulated	IFIT3	3437	0.501	0.397	0.605	3.31e-18
TCGA KIRC	upregulated	IL1R2	7850	0.501	0.104	0.899	0.0422
TCGA KIRC	upregulated	LRFN1	57622	0.501	0.347	0.656	6.55e-09
TCGA KIRC	upregulated	S1PR2	9294	0.501	0.363	0.639	6.26e-11
TCGA KIRC	upregulated	BFSP2	8419	0.501	0.316	0.685	1.78e-06
TCGA KIRC	upregulated	LINGO3	645191	0.5	0.291	0.708	3.06e-05
TCGA KIRC	upregulated	SLC5A9	200010	0.5	0.201	0.799	0.00525
TCGA KIRC	upregulated	ANPEP	290	0.5	0.215	0.785	0.00322
TCGA KIRC	upregulated	SMAP2	64744	0.499	0.407	0.592	3.24e-22
TCGA KIRC	upregulated	ANGPTL6	83854	0.499	0.303	0.695	8.14e-06
TCGA KIRC	upregulated	NLRP1	22861	0.499	0.328	0.671	2.36e-07
TCGA KIRC	upregulated	POU5F1	5460	0.499	0.219	0.779	0.00264
TCGA KIRC	upregulated	OSTalpha	200931	0.499	0.198	0.799	0.00557
TCGA KIRC	upregulated	FAM92B	339145	0.499	0.315	0.683	1.83e-06
TCGA KIRC	upregulated	CLIC2	1193	0.498	0.377	0.619	1.17e-13
TCGA KIRC	upregulated	TGM2	7052	0.498	0.308	0.688	4.29e-06
TCGA KIRC	upregulated	ARHGAP11B	89839	0.497	0.309	0.686	3.6e-06
TCGA KIRC	upregulated	SP8	221833	0.497	0.272	0.722	0.000141
TCGA KIRC	upregulated	SLC5A5	6528	0.497	0.329	0.664	1.28e-07
TCGA KIRC	upregulated	FANCD2	2177	0.497	0.367	0.626	4.67e-12
TCGA KIRC	upregulated	ARHGAP22	58504	0.496	0.34	0.653	1.5e-08
TCGA KIRC	upregulated	GPRIN1	114787	0.496	0.313	0.679	1.83e-06
TCGA KIRC	upregulated	TRAFD1	10906	0.496	0.431	0.561	6.89e-40
TCGA KIRC	upregulated	SCRG1	11341	0.496	0.168	0.824	0.0126
TCGA KIRC	upregulated	STAT2	6773	0.496	0.392	0.6	8.75e-18
TCGA KIRC	upregulated	TMEM119	338773	0.495	0.219	0.772	0.00254
TCGA KIRC	upregulated	FAM78B	149297	0.494	0.314	0.675	1.31e-06
TCGA KIRC	upregulated	CNN2	1265	0.494	0.356	0.632	1.26e-10
TCGA KIRC	upregulated	HVCN1	84329	0.494	0.377	0.611	3.32e-14
TCGA KIRC	upregulated	PDE3B	5140	0.494	0.284	0.704	4.5e-05
TCGA KIRC	upregulated	ANKLE1	126549	0.493	0.294	0.693	1.57e-05
TCGA KIRC	upregulated	RNASE3	6037	0.493	0.332	0.654	5.08e-08
TCGA KIRC	upregulated	PLEKHN1	84069	0.493	0.262	0.723	0.000246
TCGA KIRC	upregulated	MAP3K14	9020	0.493	0.343	0.643	4.46e-09
TCGA KIRC	upregulated	ZNF296	162979	0.492	0.314	0.671	1.11e-06
TCGA KIRC	upregulated	PARP8	79668	0.491	0.383	0.599	3.64e-16
TCGA KIRC	upregulated	ANO9	338440	0.491	0.195	0.787	0.00567
TCGA KIRC	upregulated	GPA33	10223	0.491	0.325	0.656	1.33e-07
TCGA KIRC	upregulated	DLX4	1748	0.491	0.232	0.75	0.0013
TCGA KIRC	upregulated	FAM81B	153643	0.49	0.154	0.826	0.0165
TCGA KIRC	upregulated	LOC728855	728855	0.49	0.351	0.629	2.56e-10
TCGA KIRC	upregulated	ACP5	54	0.49	0.244	0.735	0.000661
TCGA KIRC	upregulated	THBS2	7058	0.49	0.164	0.816	0.0133
TCGA KIRC	upregulated	LRRC10B	390205	0.489	0.263	0.716	0.000206
TCGA KIRC	upregulated	PPP2R2C	5522	0.489	0.0963	0.882	0.0452
TCGA KIRC	upregulated	TAPBP	6892	0.489	0.39	0.588	3.53e-19
TCGA KIRC	upregulated	RHOV	171177	0.489	0.167	0.811	0.0122
TCGA KIRC	upregulated	FAM105A	54491	0.488	0.347	0.63	6.05e-10
TCGA KIRC	upregulated	TNFSF10	8743	0.488	0.313	0.663	8.92e-07
TCGA KIRC	upregulated	GPBAR1	151306	0.488	0.338	0.638	5.64e-09
TCGA KIRC	upregulated	FADS2	9415	0.488	0.275	0.7	7.08e-05
TCGA KIRC	upregulated	EGLN3	112399	0.487	0.222	0.753	0.00194
TCGA KIRC	upregulated	KIR2DL3	3804	0.487	0.295	0.68	9.28e-06
TCGA KIRC	upregulated	CCDC69	26112	0.487	0.379	0.595	3.9e-16
TCGA KIRC	upregulated	KCNA6	3742	0.487	0.328	0.647	5.52e-08
TCGA KIRC	upregulated	LOC100130872	100130872	0.487	0.221	0.753	0.00196
TCGA KIRC	upregulated	GMFG	9535	0.487	0.358	0.615	9.75e-12
TCGA KIRC	upregulated	PDZK1IP1	10158	0.486	0.177	0.794	0.00912
TCGA KIRC	upregulated	LEF1	51176	0.486	0.222	0.749	0.0018
TCGA KIRC	upregulated	TRPV2	51393	0.485	0.366	0.605	2.87e-13
TCGA KIRC	upregulated	RUNX1	861	0.485	0.302	0.669	3.41e-06
TCGA KIRC	upregulated	IFIT2	3433	0.484	0.366	0.602	1.64e-13
TCGA KIRC	upregulated	GBGT1	26301	0.484	0.345	0.623	4.75e-10
TCGA KIRC	upregulated	CATSPER1	117144	0.484	0.292	0.675	9.85e-06
TCGA KIRC	upregulated	IL7	3574	0.484	0.349	0.619	1.35e-10
TCGA KIRC	upregulated	FAM90A1	55138	0.484	0.236	0.731	0.000879
TCGA KIRC	upregulated	IL18	3606	0.484	0.316	0.651	3.24e-07
TCGA KIRC	upregulated	PCDH7	5099	0.484	0.192	0.775	0.00566
TCGA KIRC	upregulated	GPD1	2819	0.483	0.111	0.856	0.036
TCGA KIRC	upregulated	C8orf84	157869	0.483	0.2	0.765	0.0042
TCGA KIRC	upregulated	PDE4B	5142	0.483	0.325	0.64	4.68e-08
TCGA KIRC	upregulated	KDELR3	11015	0.482	0.254	0.71	0.00029
TCGA KIRC	upregulated	CLIP4	79745	0.482	0.265	0.699	0.000125
TCGA KIRC	upregulated	MAN2B1	4125	0.481	0.376	0.585	7.67e-17
TCGA KIRC	upregulated	C8orf31	286122	0.481	0.238	0.723	0.000718
TCGA KIRC	upregulated	PARP9	83666	0.48	0.4	0.56	7.32e-27
TCGA KIRC	upregulated	TRIM31	11074	0.48	0.306	0.654	1.15e-06
TCGA KIRC	upregulated	HCN4	10021	0.48	0.224	0.736	0.00152
TCGA KIRC	upregulated	GOLGA8C	729786	0.48	0.254	0.706	0.000266
TCGA KIRC	upregulated	HIST1H1D	3007	0.48	0.294	0.665	5.81e-06
TCGA KIRC	upregulated	C9orf44	158314	0.479	0.182	0.777	0.00739
TCGA KIRC	upregulated	KIAA1199	57214	0.479	0.152	0.807	0.0162
TCGA KIRC	upregulated	MYBPH	4608	0.479	0.328	0.631	1.61e-08
TCGA KIRC	upregulated	MGC12916	84815	0.479	0.321	0.637	6.41e-08
TCGA KIRC	upregulated	UBA7	7318	0.479	0.376	0.582	3.79e-17
TCGA KIRC	upregulated	HRH2	3274	0.478	0.157	0.8	0.0143
TCGA KIRC	upregulated	TCIRG1	10312	0.478	0.335	0.622	2.36e-09
TCGA KIRC	upregulated	CARNS1	57571	0.478	0.318	0.638	9.8e-08
TCGA KIRC	upregulated	ZMYND10	51364	0.478	0.219	0.737	0.00178
TCGA KIRC	upregulated	CAPN12	147968	0.478	0.226	0.73	0.0013
TCGA KIRC	upregulated	CACNA1I	8911	0.478	0.267	0.688	8.59e-05
TCGA KIRC	upregulated	C10orf107	219621	0.478	0.194	0.761	0.00484
TCGA KIRC	upregulated	PTK2B	2185	0.477	0.372	0.582	1.88e-16
TCGA KIRC	upregulated	ALK	238	0.477	0.258	0.696	0.000177
TCGA KIRC	upregulated	CACNA1F	778	0.476	0.182	0.77	0.00696
TCGA KIRC	upregulated	ZNF101	94039	0.476	0.397	0.556	6.44e-27
TCGA KIRC	upregulated	ISLR	3671	0.476	0.108	0.844	0.0365
TCGA KIRC	upregulated	DNA2	1763	0.476	0.286	0.667	1.25e-05
TCGA KIRC	upregulated	GPR126	57211	0.475	0.23	0.721	0.00101
TCGA KIRC	upregulated	KRT15	3866	0.475	0.126	0.824	0.0266
TCGA KIRC	upregulated	MFI2	4241	0.475	0.121	0.829	0.0292
TCGA KIRC	upregulated	PREX2	80243	0.475	0.146	0.803	0.0176
TCGA KIRC	upregulated	RAD51AP1	10635	0.474	0.337	0.611	5.2e-10
TCGA KIRC	upregulated	CD160	11126	0.474	0.328	0.619	5.65e-09
TCGA KIRC	upregulated	SP140L	93349	0.473	0.374	0.572	6.55e-18
TCGA KIRC	upregulated	PAQR9	344838	0.472	0.214	0.731	0.00203
TCGA KIRC	upregulated	SLC30A3	7781	0.472	0.233	0.711	0.000777
TCGA KIRC	upregulated	PTK6	5753	0.472	0.196	0.748	0.00419
TCGA KIRC	upregulated	TMEM132D	121256	0.472	0.112	0.831	0.0336
TCGA KIRC	upregulated	VMO1	284013	0.472	0.293	0.65	3.54e-06
TCGA KIRC	upregulated	KRT5	3852	0.471	0.0998	0.843	0.0407
TCGA KIRC	upregulated	CKM	1158	0.471	0.316	0.627	7.1e-08
TCGA KIRC	upregulated	SYK	6850	0.471	0.321	0.621	2.02e-08
TCGA KIRC	upregulated	STX1B	112755	0.471	0.25	0.691	0.000241
TCGA KIRC	upregulated	LRRC50	123872	0.47	0.246	0.695	0.000337
TCGA KIRC	upregulated	ERC2	26059	0.47	0.224	0.717	0.0012
TCGA KIRC	upregulated	IL2	3558	0.47	0.357	0.583	7.07e-14
TCGA KIRC	upregulated	RAD54B	25788	0.47	0.29	0.65	4.82e-06
TCGA KIRC	upregulated	FZD10	11211	0.47	0.193	0.747	0.00456
TCGA KIRC	upregulated	PPFIA4	8497	0.47	0.145	0.794	0.0174
TCGA KIRC	upregulated	TSG1	643432	0.47	0.212	0.727	0.00207
TCGA KIRC	upregulated	CCDC150	284992	0.469	0.187	0.752	0.00553
TCGA KIRC	upregulated	LRRIQ1	84125	0.469	0.237	0.701	0.000561
TCGA KIRC	upregulated	GIMAP1	170575	0.469	0.325	0.613	6.35e-09
TCGA KIRC	upregulated	SEMA5B	54437	0.469	0.192	0.745	0.00461
TCGA KIRC	upregulated	SLC7A5	8140	0.468	0.173	0.763	0.00834
TCGA KIRC	upregulated	PRUNE2	158471	0.468	0.18	0.756	0.00684
TCGA KIRC	upregulated	UGT2B15	7366	0.467	0.246	0.689	0.000287
TCGA KIRC	upregulated	ADAMTS10	81794	0.467	0.227	0.707	0.000923
TCGA KIRC	upregulated	VCAN	1462	0.467	0.182	0.753	0.00635
TCGA KIRC	upregulated	IFI35	3430	0.467	0.369	0.564	5.47e-18
TCGA KIRC	upregulated	NIPAL4	348938	0.467	0.163	0.771	0.0111
TCGA KIRC	upregulated	ISL2	64843	0.467	0.303	0.631	4.78e-07
TCGA KIRC	upregulated	TRERF1	55809	0.467	0.338	0.595	8.19e-11
TCGA KIRC	upregulated	IRX5	10265	0.466	0.169	0.764	0.00943
TCGA KIRC	upregulated	NCAN	1463	0.466	0.325	0.607	3.09e-09
TCGA KIRC	upregulated	KLRA1	10748	0.466	0.252	0.68	0.000179
TCGA KIRC	upregulated	CYP1B1	1545	0.465	0.194	0.737	0.00407
TCGA KIRC	upregulated	RBM46	166863	0.465	0.2	0.729	0.00311
TCGA KIRC	upregulated	CAPG	822	0.465	0.297	0.632	9.33e-07
TCGA KIRC	upregulated	PSD4	23550	0.465	0.356	0.573	1.06e-14
TCGA KIRC	upregulated	IGF1	3479	0.464	0.24	0.688	0.000396
TCGA KIRC	upregulated	C16orf93	90835	0.463	0.277	0.649	1.35e-05
TCGA KIRC	upregulated	PLTP	5360	0.463	0.187	0.739	0.00499
TCGA KIRC	upregulated	C14orf139	79686	0.463	0.289	0.637	2.87e-06
TCGA KIRC	upregulated	EMP3	2014	0.462	0.318	0.606	1.01e-08
TCGA KIRC	upregulated	F12	2161	0.462	0.145	0.779	0.0167
TCGA KIRC	upregulated	SYTL3	94120	0.462	0.295	0.629	1.04e-06
TCGA KIRC	upregulated	FPR2	2358	0.46	0.231	0.69	0.000628
TCGA KIRC	upregulated	DQX1	165545	0.46	0.245	0.675	0.000241
TCGA KIRC	upregulated	RAB27B	5874	0.46	0.198	0.722	0.00316
TCGA KIRC	upregulated	KIAA1524	57650	0.46	0.304	0.616	1.67e-07
TCGA KIRC	upregulated	CPA5	93979	0.459	0.295	0.624	8.4e-07
TCGA KIRC	upregulated	LOC84856	84856	0.459	0.226	0.693	0.000831
TCGA KIRC	upregulated	PHF19	26147	0.459	0.355	0.563	1.3e-15
TCGA KIRC	upregulated	LYG1	129530	0.459	0.13	0.788	0.0229
TCGA KIRC	upregulated	CCDC136	64753	0.459	0.276	0.642	1.2e-05
TCGA KIRC	upregulated	CTHRC1	115908	0.458	0.149	0.768	0.0148
TCGA KIRC	upregulated	LRMP	4033	0.458	0.281	0.635	5.76e-06
TCGA KIRC	upregulated	ODZ4	26011	0.458	0.18	0.736	0.00603
TCGA KIRC	upregulated	FCGR3B	2215	0.458	0.166	0.749	0.00936
TCGA KIRC	upregulated	ATHL1	80162	0.457	0.141	0.773	0.0178
TCGA KIRC	upregulated	TLR3	7098	0.457	0.245	0.669	0.000217
TCGA KIRC	upregulated	RFTN1	23180	0.457	0.332	0.581	4.84e-11
TCGA KIRC	upregulated	GLT25D2	23127	0.457	0.203	0.71	0.00241
TCGA KIRC	upregulated	LIMK1	3984	0.456	0.316	0.597	5.56e-09
TCGA KIRC	upregulated	PLCH2	9651	0.456	0.128	0.785	0.0234
TCGA KIRC	upregulated	DOCK8	81704	0.456	0.322	0.591	1.43e-09
TCGA KIRC	upregulated	SH2D1B	117157	0.456	0.277	0.635	8.63e-06
TCGA KIRC	upregulated	C14orf182	283551	0.456	0.292	0.619	9.03e-07
TCGA KIRC	upregulated	MTMR8	55613	0.456	0.316	0.595	5.04e-09
TCGA KIRC	upregulated	OIP5	11339	0.455	0.299	0.612	2.42e-07
TCGA KIRC	upregulated	CYBA	1535	0.455	0.299	0.612	2.46e-07
TCGA KIRC	upregulated	PCDHGC5	56097	0.455	0.223	0.687	0.000845
TCGA KIRC	upregulated	C12orf70	341346	0.454	0.315	0.593	5.01e-09
TCGA KIRC	upregulated	NTRK1	4914	0.454	0.245	0.663	0.000184
TCGA KIRC	upregulated	PTPRZ1	5803	0.454	0.187	0.722	0.00448
TCGA KIRC	upregulated	STIL	6491	0.454	0.325	0.582	2.55e-10
TCGA KIRC	upregulated	C10orf105	414152	0.454	0.267	0.64	2.29e-05
TCGA KIRC	upregulated	KLF1	10661	0.453	0.273	0.634	1.12e-05
TCGA KIRC	upregulated	TMC6	11322	0.453	0.321	0.585	8.17e-10
TCGA KIRC	upregulated	F13A1	2162	0.453	0.173	0.733	0.00716
TCGA KIRC	upregulated	KCNMA1	3778	0.452	0.195	0.709	0.00308
TCGA KIRC	upregulated	C21orf96	80215	0.452	0.324	0.58	2.35e-10
TCGA KIRC	upregulated	SP110	3431	0.451	0.373	0.529	3.3e-25
TCGA KIRC	upregulated	HMSD	284293	0.451	0.336	0.566	1.57e-12
TCGA KIRC	upregulated	MYD88	4615	0.45	0.361	0.538	9.95e-20
TCGA KIRC	upregulated	KIR3DL1	3811	0.449	0.25	0.648	9.41e-05
TCGA KIRC	upregulated	HLA-E	3133	0.449	0.355	0.543	5.63e-18
TCGA KIRC	upregulated	DNAI1	27019	0.449	0.192	0.707	0.00337
TCGA KIRC	upregulated	LOC91450	91450	0.449	0.276	0.622	5.07e-06
TCGA KIRC	upregulated	TC2N	123036	0.449	0.271	0.627	1.02e-05
TCGA KIRC	upregulated	GOLGA8G	283768	0.449	0.303	0.595	4.64e-08
TCGA KIRC	upregulated	NCRNA00230B	401629	0.449	0.189	0.709	0.00375
TCGA KIRC	upregulated	SHOX2	6474	0.449	0.194	0.704	0.00307
TCGA KIRC	upregulated	CCNE2	9134	0.448	0.314	0.583	2.32e-09
TCGA KIRC	upregulated	RASGEF1C	255426	0.448	0.114	0.783	0.0295
TCGA KIRC	upregulated	TBX18	9096	0.448	0.165	0.731	0.00853
TCGA KIRC	upregulated	ARHGDIB	397	0.448	0.335	0.562	1.37e-12
TCGA KIRC	upregulated	PSORS1C1	170679	0.448	0.218	0.679	0.000937
TCGA KIRC	upregulated	ME1	4199	0.448	0.263	0.634	2.64e-05
TCGA KIRC	upregulated	SLITRK4	139065	0.448	0.168	0.728	0.00794
TCGA KIRC	upregulated	UGT1A1	54658	0.448	0.0952	0.8	0.0405
TCGA KIRC	upregulated	KIAA1211	57482	0.447	0.198	0.696	0.00245
TCGA KIRC	upregulated	LIF	3976	0.447	0.165	0.729	0.00845
TCGA KIRC	upregulated	MAP3K8	1326	0.447	0.293	0.601	2.55e-07
TCGA KIRC	upregulated	SDC3	9672	0.447	0.328	0.565	1.1e-11
TCGA KIRC	upregulated	NCRNA00181	503538	0.447	0.299	0.594	7.81e-08
TCGA KIRC	upregulated	TLR5	7100	0.447	0.294	0.599	2.04e-07
TCGA KIRC	upregulated	DENND1B	163486	0.446	0.258	0.635	3.86e-05
TCGA KIRC	upregulated	C17orf44	284029	0.446	0.348	0.545	3.52e-16
TCGA KIRC	upregulated	TRPM8	79054	0.446	0.154	0.738	0.0116
TCGA KIRC	upregulated	FAR2	55711	0.446	0.294	0.598	2.02e-07
TCGA KIRC	upregulated	CENPM	79019	0.446	0.265	0.627	1.72e-05
TCGA KIRC	upregulated	MCTP2	55784	0.445	0.262	0.629	2.63e-05
TCGA KIRC	upregulated	UCP3	7352	0.445	0.288	0.602	5.09e-07
TCGA KIRC	upregulated	MSX2P1	55545	0.445	0.319	0.571	2.33e-10
TCGA KIRC	upregulated	PLEKHF1	79156	0.445	0.295	0.595	1.39e-07
TCGA KIRC	upregulated	ROBO3	64221	0.445	0.228	0.661	0.000442
TCGA KIRC	upregulated	TBX19	9095	0.444	0.295	0.594	1.3e-07
TCGA KIRC	upregulated	SLC22A18AS	5003	0.444	0.224	0.665	0.000592
TCGA KIRC	upregulated	RIMBP3C	150221	0.444	0.309	0.579	4.15e-09
TCGA KIRC	upregulated	LOC374443	374443	0.444	0.342	0.546	4.21e-15
TCGA KIRC	upregulated	AGBL2	79841	0.444	0.227	0.661	0.000479
TCGA KIRC	upregulated	MYH11	4629	0.444	0.144	0.744	0.015
TCGA KIRC	upregulated	C13orf34	79866	0.443	0.336	0.549	5.86e-14
TCGA KIRC	upregulated	EAF2	55840	0.443	0.284	0.601	8.24e-07
TCGA KIRC	upregulated	VAMP5	10791	0.442	0.311	0.574	1.78e-09
TCGA KIRC	upregulated	DNAH8	1769	0.442	0.273	0.612	4.49e-06
TCGA KIRC	upregulated	RASSF4	83937	0.442	0.292	0.591	1.5e-07
TCGA KIRC	upregulated	ATAD2	29028	0.441	0.319	0.563	8.9e-11
TCGA KIRC	upregulated	EFHC2	80258	0.441	0.149	0.732	0.0127
TCGA KIRC	upregulated	SLC2A6	11182	0.441	0.293	0.589	1.15e-07
TCGA KIRC	upregulated	TSGA10IP	254187	0.44	0.319	0.562	7.61e-11
TCGA KIRC	upregulated	MUC17	140453	0.44	0.112	0.769	0.0294
TCGA KIRC	upregulated	ABCC6P2	730013	0.44	0.193	0.688	0.00275
TCGA KIRC	upregulated	PSMA8	143471	0.44	0.347	0.533	2.38e-17
TCGA KIRC	upregulated	EFCAB4B	84766	0.44	0.244	0.636	0.000108
TCGA KIRC	upregulated	HORMAD1	84072	0.44	0.309	0.571	1.92e-09
TCGA KIRC	upregulated	FRRS1	391059	0.44	0.225	0.654	0.000451
TCGA KIRC	upregulated	SLC31A2	1318	0.439	0.316	0.562	1.45e-10
TCGA KIRC	upregulated	PLEKHG4	25894	0.439	0.21	0.668	0.00112
TCGA KIRC	upregulated	ARPC1B	10095	0.439	0.318	0.56	6.21e-11
TCGA KIRC	upregulated	GLIS1	148979	0.439	0.136	0.741	0.0174
TCGA KIRC	upregulated	TK1	7083	0.439	0.25	0.627	5.41e-05
TCGA KIRC	upregulated	ASGR1	432	0.438	0.238	0.639	0.000163
TCGA KIRC	upregulated	TMEM86A	144110	0.438	0.3	0.576	1.38e-08
TCGA KIRC	upregulated	TM6SF1	53346	0.438	0.302	0.573	7.32e-09
TCGA KIRC	upregulated	KCNQ5	56479	0.438	0.246	0.629	7.85e-05
TCGA KIRC	upregulated	HIST1H2BF	8343	0.438	0.254	0.621	3.29e-05
TCGA KIRC	upregulated	C14orf145	145508	0.437	0.326	0.549	1.67e-12
TCGA KIRC	upregulated	SLC4A10	57282	0.437	0.215	0.659	0.000791
TCGA KIRC	upregulated	SNHG3	8420	0.437	0.228	0.647	0.000353
TCGA KIRC	upregulated	C15orf27	123591	0.436	0.153	0.72	0.0108
TCGA KIRC	upregulated	CFD	1675	0.436	0.212	0.661	0.000962
TCGA KIRC	upregulated	ZNF280B	140883	0.436	0.214	0.659	0.00085
TCGA KIRC	upregulated	RNF213	57674	0.436	0.334	0.538	1.39e-14
TCGA KIRC	upregulated	CENPI	2491	0.436	0.241	0.631	0.000111
TCGA KIRC	upregulated	GPR128	84873	0.436	0.232	0.639	0.000238
TCGA KIRC	upregulated	ABCA9	10350	0.435	0.175	0.695	0.00523
TCGA KIRC	upregulated	C11orf75	56935	0.435	0.297	0.572	1.8e-08
TCGA KIRC	upregulated	HIST2H2BF	440689	0.435	0.227	0.642	0.000323
TCGA KIRC	upregulated	DOPEY2	9980	0.434	0.307	0.562	9.15e-10
TCGA KIRC	upregulated	LRIT2	340745	0.434	0.206	0.663	0.00127
TCGA KIRC	upregulated	FGD6	55785	0.434	0.307	0.561	9.61e-10
TCGA KIRC	upregulated	HPX	3263	0.434	0.177	0.69	0.00465
TCGA KIRC	upregulated	ABCB4	5244	0.434	0.143	0.724	0.014
TCGA KIRC	upregulated	PPM1N	147699	0.433	0.245	0.622	6.73e-05
TCGA KIRC	upregulated	DOK1	1796	0.433	0.33	0.536	3.73e-14
TCGA KIRC	upregulated	CCND2	894	0.433	0.275	0.591	1.34e-06
TCGA KIRC	upregulated	CYSLTR1	10800	0.433	0.258	0.607	1.47e-05
TCGA KIRC	upregulated	S100A3	6274	0.433	0.233	0.632	0.000188
TCGA KIRC	upregulated	CCDC64	92558	0.433	0.186	0.679	0.00318
TCGA KIRC	upregulated	CD302	9936	0.432	0.31	0.554	1.95e-10
TCGA KIRC	upregulated	LHFPL1	340596	0.432	0.3	0.565	5.25e-09
TCGA KIRC	upregulated	KRT25	147183	0.432	0.163	0.701	0.00758
TCGA KIRC	upregulated	SGCG	6445	0.432	0.256	0.608	1.84e-05
TCGA KIRC	upregulated	CHST15	51363	0.432	0.238	0.626	0.000125
TCGA KIRC	upregulated	TSHZ2	128553	0.431	0.167	0.695	0.00652
TCGA KIRC	upregulated	C1orf228	339541	0.43	0.23	0.631	0.000226
TCGA KIRC	upregulated	C1orf152	767846	0.43	0.242	0.619	7.78e-05
TCGA KIRC	upregulated	GPM6A	2823	0.43	0.092	0.768	0.0401
TCGA KIRC	upregulated	C1orf130	400746	0.43	0.111	0.749	0.0286
TCGA KIRC	upregulated	DTX4	23220	0.43	0.232	0.627	0.000184
TCGA KIRC	upregulated	KCNJ4	3761	0.43	0.153	0.706	0.0101
TCGA KIRC	upregulated	DDX60	55601	0.43	0.301	0.558	2.54e-09
TCGA KIRC	upregulated	C1orf61	10485	0.429	0.255	0.604	1.8e-05
TCGA KIRC	upregulated	LRRC33	375387	0.429	0.293	0.565	1.8e-08
TCGA KIRC	upregulated	PTPLAD2	401494	0.429	0.303	0.556	1.27e-09
TCGA KIRC	upregulated	C9orf110	100128385	0.429	0.231	0.627	0.000196
TCGA KIRC	upregulated	LOC100133612	100133612	0.429	0.233	0.624	0.000153
TCGA KIRC	upregulated	RAB27A	5873	0.429	0.326	0.531	4.79e-14
TCGA KIRC	upregulated	ERAP1	51752	0.428	0.316	0.541	7.03e-12
TCGA KIRC	upregulated	C12orf42	374470	0.428	0.314	0.543	1.58e-11
TCGA KIRC	upregulated	FIGN	55137	0.428	0.222	0.635	0.00038
TCGA KIRC	upregulated	HOXA1	3198	0.428	0.26	0.597	8.79e-06
TCGA KIRC	upregulated	C4orf48	401115	0.428	0.134	0.723	0.0169
TCGA KIRC	upregulated	PTER	9317	0.428	0.223	0.633	0.000354
TCGA KIRC	upregulated	TRIM55	84675	0.427	0.123	0.732	0.0217
TCGA KIRC	upregulated	EHBP1L1	254102	0.427	0.307	0.548	1.98e-10
TCGA KIRC	upregulated	C19orf36	113177	0.427	0.166	0.688	0.00635
TCGA KIRC	upregulated	LHX2	9355	0.427	0.175	0.679	0.0045
TCGA KIRC	upregulated	TMSL3	7117	0.427	0.326	0.528	2.27e-14
TCGA KIRC	upregulated	GPR45	11250	0.427	0.245	0.609	4.76e-05
TCGA KIRC	upregulated	RGS14	10636	0.427	0.269	0.585	1.95e-06
TCGA KIRC	upregulated	SEC31B	25956	0.427	0.147	0.707	0.0117
TCGA KIRC	upregulated	TMEM169	92691	0.426	0.229	0.623	0.000203
TCGA KIRC	upregulated	CXorf59	286464	0.426	0.216	0.636	0.000543
TCGA KIRC	upregulated	ACOT7	11332	0.426	0.276	0.575	4.58e-07
TCGA KIRC	upregulated	DGCR9	25787	0.426	0.174	0.677	0.00457
TCGA KIRC	upregulated	SIGLECP3	284367	0.426	0.264	0.587	3.49e-06
TCGA KIRC	upregulated	USH2A	7399	0.425	0.235	0.616	0.000118
TCGA KIRC	upregulated	FAM115C	285966	0.425	0.288	0.562	3.74e-08
TCGA KIRC	upregulated	PARP12	64761	0.425	0.351	0.499	7.13e-25
TCGA KIRC	upregulated	ACTG2	72	0.425	0.127	0.723	0.0194
TCGA KIRC	upregulated	CARD17	440068	0.425	0.348	0.501	1.55e-22
TCGA KIRC	upregulated	DFNA5	1687	0.424	0.268	0.581	1.64e-06
TCGA KIRC	upregulated	HIST1H2AE	3012	0.424	0.116	0.732	0.0248
TCGA KIRC	upregulated	PSORS1C2	170680	0.424	0.182	0.666	0.00319
TCGA KIRC	upregulated	ART4	420	0.423	0.147	0.7	0.0114
TCGA KIRC	upregulated	EVL	51466	0.423	0.297	0.55	2.22e-09
TCGA KIRC	upregulated	ADCY10	55811	0.423	0.207	0.64	0.000885
TCGA KIRC	upregulated	CLEC5A	23601	0.423	0.194	0.651	0.00175
TCGA KIRC	upregulated	CYP3A5	1577	0.423	0.13	0.715	0.0178
TCGA KIRC	upregulated	TMEM90B	79953	0.422	0.118	0.727	0.0235
TCGA KIRC	upregulated	EPHA3	2042	0.422	0.175	0.67	0.00419
TCGA KIRC	upregulated	EGR2	1959	0.422	0.169	0.676	0.00539
TCGA KIRC	upregulated	LPAR1	1902	0.422	0.154	0.69	0.00895
TCGA KIRC	upregulated	LOC202181	202181	0.422	0.236	0.607	8.34e-05
TCGA KIRC	upregulated	SNHG12	85028	0.422	0.2	0.643	0.00122
TCGA KIRC	upregulated	GPR155	151556	0.422	0.246	0.597	2.96e-05
TCGA KIRC	upregulated	CGREF1	10669	0.422	0.118	0.725	0.0236
TCGA KIRC	upregulated	FGF5	2250	0.421	0.0918	0.75	0.0389
TCGA KIRC	upregulated	C12orf69	440087	0.421	0.156	0.685	0.00821
TCGA KIRC	upregulated	RRAD	6236	0.421	0.168	0.674	0.00551
TCGA KIRC	upregulated	PLAUR	5329	0.421	0.224	0.617	0.00023
TCGA KIRC	upregulated	C18orf34	374864	0.42	0.178	0.663	0.00364
TCGA KIRC	upregulated	GIMAP5	55340	0.42	0.272	0.568	5.39e-07
TCGA KIRC	upregulated	FCRL4	83417	0.42	0.296	0.544	1.95e-09
TCGA KIRC	upregulated	PDIA5	10954	0.42	0.257	0.583	6.55e-06
TCGA KIRC	upregulated	KCTD17	79734	0.42	0.254	0.585	8.87e-06
TCGA KIRC	upregulated	RIN3	79890	0.419	0.3	0.538	2.37e-10
TCGA KIRC	upregulated	ATF7IP2	80063	0.419	0.276	0.561	1.75e-07
TCGA KIRC	upregulated	CTSZ	1522	0.418	0.294	0.542	1.42e-09
TCGA KIRC	upregulated	C6orf204	387119	0.418	0.251	0.586	1.29e-05
TCGA KIRC	upregulated	ORC6L	23594	0.418	0.25	0.587	1.47e-05
TCGA KIRC	upregulated	ANKDD1A	348094	0.418	0.282	0.554	4.09e-08
TCGA KIRC	upregulated	BMF	90427	0.418	0.292	0.544	2.77e-09
TCGA KIRC	upregulated	LOC646851	646851	0.418	0.213	0.623	0.000489
TCGA KIRC	upregulated	NPFFR1	64106	0.418	0.298	0.537	4.25e-10
TCGA KIRC	upregulated	PROC	5624	0.418	0.0798	0.756	0.047
TCGA KIRC	upregulated	PMS2L11	441263	0.418	0.242	0.593	3.52e-05
TCGA KIRC	upregulated	EME1	146956	0.418	0.238	0.597	5.33e-05
TCGA KIRC	upregulated	NFKBIE	4794	0.417	0.292	0.543	2.63e-09
TCGA KIRC	upregulated	LPAR2	9170	0.417	0.262	0.572	2.18e-06
TCGA KIRC	upregulated	CYLD	1540	0.417	0.342	0.493	3.55e-23
TCGA KIRC	upregulated	UBASH3B	84959	0.417	0.267	0.567	9.19e-07
TCGA KIRC	upregulated	FAM102B	284611	0.417	0.296	0.537	6.81e-10
TCGA KIRC	upregulated	ST3GAL5	8869	0.417	0.292	0.542	2.5e-09
TCGA KIRC	upregulated	ARSI	340075	0.416	0.0823	0.75	0.0449
TCGA KIRC	upregulated	HTR1F	3355	0.416	0.171	0.661	0.00444
TCGA KIRC	upregulated	ABI3	51225	0.416	0.299	0.532	1.7e-10
TCGA KIRC	upregulated	PKIB	5570	0.416	0.207	0.624	0.000667
TCGA KIRC	upregulated	FAM13AOS	285512	0.415	0.195	0.636	0.00143
TCGA KIRC	upregulated	BCL2L15	440603	0.415	0.16	0.671	0.00675
TCGA KIRC	upregulated	PAG1	55824	0.415	0.283	0.546	1.96e-08
TCGA KIRC	upregulated	ADAMTS6	11174	0.415	0.213	0.616	0.000427
TCGA KIRC	upregulated	TPRG1	285386	0.415	0.188	0.641	0.00196
TCGA KIRC	upregulated	TMEM200B	399474	0.414	0.181	0.647	0.00276
TCGA KIRC	upregulated	HN1	51155	0.414	0.28	0.547	3.33e-08
TCGA KIRC	upregulated	SPATA21	374955	0.414	0.258	0.57	3.16e-06
TCGA KIRC	upregulated	GPR39	2863	0.414	0.221	0.607	0.000233
TCGA KIRC	upregulated	BEND6	221336	0.413	0.133	0.694	0.0152
TCGA KIRC	upregulated	PLK4	10733	0.413	0.286	0.539	5.38e-09
TCGA KIRC	upregulated	PREX1	57580	0.413	0.295	0.53	2.93e-10
TCGA KIRC	upregulated	DGAT2	84649	0.413	0.141	0.684	0.0123
TCGA KIRC	upregulated	CDK5R1	8851	0.412	0.28	0.544	2.54e-08
TCGA KIRC	upregulated	SRRM4	84530	0.412	0.117	0.707	0.0224
TCGA KIRC	upregulated	TTYH3	80727	0.412	0.245	0.578	1.67e-05
TCGA KIRC	upregulated	UBE2T	29089	0.412	0.266	0.557	5.09e-07
TCGA KIRC	upregulated	TMEM26	219623	0.411	0.23	0.593	9.34e-05
TCGA KIRC	upregulated	LOC400043	400043	0.411	0.219	0.603	0.000232
TCGA KIRC	upregulated	STK4	6789	0.411	0.335	0.487	1.33e-22
TCGA KIRC	upregulated	GIPR	2696	0.411	0.187	0.634	0.00188
TCGA KIRC	upregulated	WDR62	284403	0.411	0.235	0.586	4.98e-05
TCGA KIRC	upregulated	FCN1	2219	0.411	0.194	0.628	0.00134
TCGA KIRC	upregulated	TTBK1	84630	0.41	0.181	0.64	0.00259
TCGA KIRC	upregulated	CFHR3	10878	0.41	0.177	0.643	0.00307
TCGA KIRC	upregulated	GDF3	9573	0.41	0.205	0.615	0.000629
TCGA KIRC	upregulated	DDX58	23586	0.409	0.3	0.518	1.59e-11
TCGA KIRC	upregulated	LGALS3BP	3959	0.409	0.259	0.559	1.47e-06
TCGA KIRC	upregulated	CSK	1445	0.408	0.327	0.49	1.83e-19
TCGA KIRC	upregulated	NCRNA00173	100287569	0.408	0.105	0.712	0.0289
TCGA KIRC	upregulated	PLEKHO2	80301	0.408	0.309	0.506	8.43e-14
TCGA KIRC	upregulated	GUSBP3	653188	0.408	0.266	0.549	3.23e-07
TCGA KIRC	upregulated	LOC283314	283314	0.407	0.198	0.617	0.000953
TCGA KIRC	upregulated	C5orf40	408263	0.407	0.284	0.53	2.86e-09
TCGA KIRC	upregulated	CYP2E1	1571	0.407	0.122	0.691	0.0192
TCGA KIRC	upregulated	SLC18A1	6570	0.406	0.275	0.538	3.86e-08
TCGA KIRC	upregulated	PLXNB3	5365	0.406	0.103	0.709	0.0294
TCGA KIRC	upregulated	ARHGEF1	9138	0.406	0.285	0.528	2.12e-09
TCGA KIRC	upregulated	KIF2A	3796	0.405	0.236	0.575	3.03e-05
TCGA KIRC	upregulated	EPB41L3	23136	0.405	0.271	0.54	9.03e-08
[truncated: 6,748 more rows]

## Sheet: Table S6
Cohort	Subsystem	BiGG reaction ID	BiGG reaction name	Activity fold regulation	lower CI	upper CI	pFDR
TCGA KIRC	Alanine and aspartate metabolism	R_r0127	L-Asparagine amidohydrolase Alanine and aspartate metabolism / Cyanoamino acid metabolism / Nitrogen metabolism EC:3.5.1.1 EC:3.5.1.38	1.60334	1.47614	1.72046	0.000990099
TCGA KIRC	Alanine and aspartate metabolism	R_NACASPAH	N-Acetyl-L-aspartate amidohydrolase	1.51591	1.29287	1.73918	0.000990099
TCGA KIRC	Alanine and aspartate metabolism	R_AGTim	alanine-glyoxylate transaminase (irreversible), mitochondrial	1.26796	0.995998	1.55337	0.0257426
TCGA KIRC	Alanine and aspartate metabolism	R_ALAR	alanine racemase	0.936998	0.885551	0.986463	0.00990099
TCGA KIRC	Alanine and aspartate metabolism	R_ARGSS	argininosuccinate synthase	0.888422	0.765688	1.02382	0.0405941
TCGA KIRC	Alanine and aspartate metabolism	R_ASPTAm	aspartate transaminase	0.870897	0.813482	0.925532	0.000990099
TCGA KIRC	Alanine and aspartate metabolism	R_ASPTA	aspartate transaminase	0.761813	0.689653	0.83864	0.000990099
TCGA KIRC	Aminosugar metabolism	R_CHTNASE	chitinase	1.38095	1.05029	1.71667	0.00792079
TCGA KIRC	Aminosugar metabolism	R_GF6PTA	glutamine-fructose-6-phosphate transaminase	1.24453	1.06519	1.44414	0.000990099
TCGA KIRC	Aminosugar metabolism	R_ACGAMK	N-acetylglucosamine kinase	1.23621	1.16773	1.29676	0.000990099
TCGA KIRC	Aminosugar metabolism	R_HEX10	hexokinase (D-glucosamine:ATP)	1.20773	1.12803	1.28506	0.000990099
TCGA KIRC	Aminosugar metabolism	R_UAG4E	UDP-N-acetylglucosamine 4-epimerase	1.09339	0.985797	1.20016	0.0435644
TCGA KIRC	Aminosugar metabolism	R_ACNAM9PL	N-Acetylneuraminate 9-phosphate pyruvate-lyase (pyruvate-phosphorylating)	1.07933	1.02226	1.13829	0.00594059
TCGA KIRC	Aminosugar metabolism	R_ACNAM9PL2	N-Acetylneuraminate 9-phosphate pyruvate-lyase (pyruvate-phosphorylating)	1.07933	1.02226	1.13829	0.00594059
TCGA KIRC	Aminosugar metabolism	R_AMANK	N-acetyl-D-mannosamine kinase	1.07752	1.03176	1.12517	0.000990099
TCGA KIRC	Aminosugar metabolism	R_UAG2EMAi	UDP-N-acetyl-D-glucosamine 2-epimerase (Hydrolysis)	0.918827	0.85298	0.990111	0.0118812
TCGA KIRC	Aminosugar metabolism	R_r0113	UDP-N-acetyl-D-glucosamine 2-epimerase Aminosugars metabolism EC:5.1.3.14	0.901373	0.855364	0.948339	0.000990099
TCGA KIRC	Aminosugar metabolism	R_CHTNASEe	chitinase, extracellular	0.889477	0.785565	0.990116	0.019802
TCGA KIRC	Aminosugar metabolism	R_ACGAM6PSi	N-acetylglucosamine-6-phosphate synthase	0.819875	0.756196	0.883846	0.000990099
TCGA KIRC	Androgen and estrogen synthesis and metabolism	R_RE2235R	RE2235	1.35079	1.17379	1.54756	0.000990099
TCGA KIRC	Androgen and estrogen synthesis and metabolism	R_RE3013R	RE3013	1.35079	1.17379	1.54756	0.000990099
TCGA KIRC	Androgen and estrogen synthesis and metabolism	R_RE1635R	RE1635	1.24651	1.09278	1.39907	0.0029703
TCGA KIRC	Androgen and estrogen synthesis and metabolism	R_RE1815R	RE1815	1.24651	1.09278	1.39907	0.0029703
TCGA KIRC	Androgen and estrogen synthesis and metabolism	R_RE1816R	RE1816	1.24651	1.09278	1.39907	0.0029703
TCGA KIRC	Androgen and estrogen synthesis and metabolism	R_RE1817R	RE1817	1.24651	1.09278	1.39907	0.0029703
TCGA KIRC	Androgen and estrogen synthesis and metabolism	R_RE2318R	RE2318	1.24651	1.09278	1.39907	0.0029703
TCGA KIRC	Androgen and estrogen synthesis and metabolism	R_RE2319R	RE2319	1.24651	1.09278	1.39907	0.0029703
TCGA KIRC	Androgen and estrogen synthesis and metabolism	R_RE1635M	RE1635	1.1548	1.06819	1.23804	0.000990099
TCGA KIRC	Androgen and estrogen synthesis and metabolism	R_RE1815M	RE1815	1.1548	1.06819	1.23804	0.000990099
TCGA KIRC	Androgen and estrogen synthesis and metabolism	R_RE1816M	RE1816	1.1548	1.06819	1.23804	0.000990099
TCGA KIRC	Androgen and estrogen synthesis and metabolism	R_RE1817M	RE1817	1.1548	1.06819	1.23804	0.000990099
TCGA KIRC	Androgen and estrogen synthesis and metabolism	R_RE2318M	RE2318	1.1548	1.06819	1.23804	0.000990099
TCGA KIRC	Androgen and estrogen synthesis and metabolism	R_RE2319M	RE2319	1.1548	1.06819	1.23804	0.000990099
TCGA KIRC	Androgen and estrogen synthesis and metabolism	R_RE3111M	RE3111	1.12575	1.02389	1.23188	0.0039604
TCGA KIRC	Androgen and estrogen synthesis and metabolism	R_RE3111R	RE3111	1.12575	1.02389	1.23188	0.0039604
TCGA KIRC	Androgen and estrogen synthesis and metabolism	R_RE1635X	RE1635	1.09366	1.01849	1.18269	0.0049505
TCGA KIRC	Androgen and estrogen synthesis and metabolism	R_RE1815X	RE1815	1.09366	1.01849	1.18269	0.0049505
TCGA KIRC	Androgen and estrogen synthesis and metabolism	R_RE1816X	RE1816	1.09366	1.01849	1.18269	0.0049505
TCGA KIRC	Androgen and estrogen synthesis and metabolism	R_RE1817X	RE1817	1.09366	1.01849	1.18269	0.0049505
TCGA KIRC	Androgen and estrogen synthesis and metabolism	R_RE2318X	RE2318	1.09366	1.01849	1.18269	0.0049505
TCGA KIRC	Androgen and estrogen synthesis and metabolism	R_RE2319X	RE2319	1.09366	1.01849	1.18269	0.0049505
TCGA KIRC	Arachidonic acid metabolism	R_RE2048N	RE2048	1.81911	1.52838	2.08301	0.000990099
TCGA KIRC	Arachidonic acid metabolism	R_RE3033N	RE3033	1.81911	1.52838	2.08301	0.000990099
TCGA KIRC	Arachidonic acid metabolism	R_RE3041N	RE3041	1.81911	1.52838	2.08301	0.000990099
TCGA KIRC	Arachidonic acid metabolism	R_RE3044N	RE3044	1.81911	1.52838	2.08301	0.000990099
TCGA KIRC	Arachidonic acid metabolism	R_RE3475N	RE3475	1.81911	1.52838	2.08301	0.000990099
TCGA KIRC	Arachidonic acid metabolism	R_RE3513N	RE3513	1.81911	1.52838	2.08301	0.000990099
TCGA KIRC	Arachidonic acid metabolism	R_RE3286R	RE3286	1.35079	1.17379	1.54756	0.000990099
TCGA KIRC	Arachidonic acid metabolism	R_RE3287R	RE3287	1.35079	1.17379	1.54756	0.000990099
TCGA KIRC	Arachidonic acid metabolism	R_RE3288R	RE3288	1.35079	1.17379	1.54756	0.000990099
TCGA KIRC	Arachidonic acid metabolism	R_RE3289R	RE3289	1.35079	1.17379	1.54756	0.000990099
TCGA KIRC	Arachidonic acid metabolism	R_RE3474R	RE3474	1.33841	1.18245	1.48328	0.000990099
TCGA KIRC	Arachidonic acid metabolism	R_RE3514R	RE3514	1.33841	1.18245	1.48328	0.000990099
TCGA KIRC	Arachidonic acid metabolism	R_RE3518R	RE3518	1.33841	1.18245	1.48328	0.000990099
TCGA KIRC	Arachidonic acid metabolism	R_RE3522R	RE3522	1.33841	1.18245	1.48328	0.000990099
TCGA KIRC	Arachidonic acid metabolism	R_RE3521R	RE3521	1.24651	1.09278	1.39907	0.0029703
TCGA KIRC	Arachidonic acid metabolism	R_RE3521M	RE3521	1.1548	1.06819	1.23804	0.000990099
TCGA KIRC	Arachidonic acid metabolism	R_RE3520M	RE3520	1.11263	1.03477	1.18875	0.000990099
TCGA KIRC	Arachidonic acid metabolism	R_RE3470C	RE3470	1.10588	1.02246	1.19159	0.00594059
TCGA KIRC	Arachidonic acid metabolism	R_RE3476C	RE3476	1.10588	1.02246	1.19159	0.00594059
TCGA KIRC	Arachidonic acid metabolism	R_RE3521X	RE3521	1.09366	1.01849	1.18269	0.0049505
TCGA KIRC	Arachidonic acid metabolism	R_RE1952R	RE1952	0.907505	0.832919	0.983417	0.00792079
TCGA KIRC	Arachidonic acid metabolism	R_RE1956R	RE1956	0.907505	0.832919	0.983417	0.00792079
TCGA KIRC	Arachidonic acid metabolism	R_RE3038R	RE3038	0.907505	0.832919	0.983417	0.00792079
TCGA KIRC	Arachidonic acid metabolism	R_RE3040R	RE3040	0.907505	0.832919	0.983417	0.00792079
TCGA KIRC	Arachidonic acid metabolism	R_RE3519R	RE3519	0.907505	0.832919	0.983417	0.00792079
TCGA KIRC	Arachidonic acid metabolism	R_RE3470M	RE3470	0.847416	0.781533	0.919448	0.000990099
TCGA KIRC	Arachidonic acid metabolism	R_RE3470X	RE3470	0.847416	0.781533	0.919448	0.000990099
TCGA KIRC	Arachidonic acid metabolism	R_RE3476M	RE3476	0.847416	0.781533	0.919448	0.000990099
TCGA KIRC	Arachidonic acid metabolism	R_RE3476X	RE3476	0.847416	0.781533	0.919448	0.000990099
TCGA KIRC	Arachidonic acid metabolism	R_RE1952C	RE1952	0.786691	0.686342	0.884264	0.000990099
TCGA KIRC	Arachidonic acid metabolism	R_RE1952X	RE1952	0.786691	0.686342	0.884264	0.000990099
TCGA KIRC	Arachidonic acid metabolism	R_RE1956C	RE1956	0.786691	0.686342	0.884264	0.000990099
TCGA KIRC	Arachidonic acid metabolism	R_RE1956X	RE1956	0.786691	0.686342	0.884264	0.000990099
TCGA KIRC	Arachidonic acid metabolism	R_RE3038C	RE3038	0.786691	0.686342	0.884264	0.000990099
TCGA KIRC	Arachidonic acid metabolism	R_RE3038X	RE3038	0.786691	0.686342	0.884264	0.000990099
TCGA KIRC	Arachidonic acid metabolism	R_RE3040C	RE3040	0.786691	0.686342	0.884264	0.000990099
TCGA KIRC	Arachidonic acid metabolism	R_RE3040X	RE3040	0.786691	0.686342	0.884264	0.000990099
TCGA KIRC	Arachidonic acid metabolism	R_RE3519C	RE3519	0.786691	0.686342	0.884264	0.000990099
TCGA KIRC	Arachidonic acid metabolism	R_RE3519X	RE3519	0.786691	0.686342	0.884264	0.000990099
TCGA KIRC	Arginine and Proline Metabolism	R_PROD2	Proline dehydrogenase	1.34147	0.91432	1.73506	0.0475248
TCGA KIRC	Arginine and Proline Metabolism	R_APRTO2	N-acetylputrescine: oxygen oxireductase (deaminating)	1.16517	1.01015	1.31686	0.0168317
TCGA KIRC	Arginine and Proline Metabolism	R_ARGDCm	arginine decarboxylase (m)	1.16396	1.06398	1.26933	0.0019802
TCGA KIRC	Arginine and Proline Metabolism	R_PROAKGOX1r	L-Proline,2-oxoglutarate:oxygen oxidoreductase (4-hydroxylating) (ER)	1.11937	1.03453	1.16905	0.0019802
TCGA KIRC	Arginine and Proline Metabolism	R_PTRCAT1	Putrescine acetyltransferase	1.06393	1.00789	1.12186	0.0128713
TCGA KIRC	Arginine and Proline Metabolism	R_r0615	trans-4-Hydroxy-L-proline:NAD+ 5-oxidoreductase Arginine and proline metabolism EC:1.5.1.2	0.927939	0.876988	0.979277	0.0019802
TCGA KIRC	Arginine and Proline Metabolism	R_ADMDC	adenosylmethionine decarboxylase	0.896243	0.824872	0.971821	0.000990099
TCGA KIRC	Arginine and Proline Metabolism	R_EHGLAT2m	L-erythro-4-Hydroxyglutamate:2-oxoglutarate aminotransferase 2, mitochondrial	0.870897	0.813482	0.925532	0.000990099
TCGA KIRC	Arginine and Proline Metabolism	R_EHGLATm	L-erythro-4-Hydroxyglutamate:2-oxoglutarate aminotransferase, mitochondrial	0.870897	0.813482	0.925532	0.000990099
TCGA KIRC	Arginine and Proline Metabolism	R_NABTNO	N4-Acetylaminobutanal:NAD+ oxidoreductase	0.845763	0.7171	0.979115	0.00891089
TCGA KIRC	Arginine and Proline Metabolism	R_EHGLAT	L-erythro-4-Hydroxyglutamate:2-oxoglutarate aminotransferase	0.761813	0.689653	0.83864	0.000990099
TCGA KIRC	beta-Alanine metabolism	R_NBAHH_ir	Nalpha-(beta-alanyl)-L-histidine hydrolase IR	1.28854	1.05215	1.5394	0.0128713
TCGA KIRC	beta-Alanine metabolism	R_ABUTD	Aminobutyraldehyde dehydrogenase	0.944966	0.888955	1.00516	0.0356436
TCGA KIRC	beta-Alanine metabolism	R_PRPNCOAHYDm	Propenoyl-CoA hydrolase (m)	0.858368	0.814024	0.898629	0.000990099
TCGA KIRC	beta-Alanine metabolism	R_3HPCOAHYD	3-hydroxyisobutyryl-Coenzyme A hydrolase	0.850987	0.774001	0.922501	0.000990099
TCGA KIRC	beta-Alanine metabolism	R_BAMPPALDOX	beta-Aminopropion aldehyde:NAD+ oxidoreductase	0.845763	0.7171	0.979115	0.00891089
TCGA KIRC	Bile acid synthesis	R_P4508B11r	sterol 12-alpha-hydroxylase	1.6663	1.24792	2.07877	0.000990099
TCGA KIRC	Bile acid synthesis	R_P4508B13r	sterol 12-alpha-hydroxylase (nadh)	1.6663	1.24792	2.07877	0.000990099
TCGA KIRC	Bile acid synthesis	R_RE2636R	RE2636	1.6663	1.24792	2.07877	0.000990099
TCGA KIRC	Bile acid synthesis	R_BAAT1x	bile acid Coenzyme A: amino acid N-acyltransferase	1.541	1.15976	1.92039	0.0039604
TCGA KIRC	Bile acid synthesis	R_BAAT2x	bile acid Coenzyme A: amino acid N-acyltransferase	1.541	1.15976	1.92039	0.0039604
TCGA KIRC	Bile acid synthesis	R_BAAT3x	bile acid Coenzyme A: amino acid N-acyltransferase	1.541	1.15976	1.92039	0.0039604
TCGA KIRC	Bile acid synthesis	R_BAAT4x	bile acid Coenzyme A: amino acid N-acyltransferase	1.541	1.15976	1.92039	0.0039604
TCGA KIRC	Bile acid synthesis	R_r0672	Cholest-5-ene-3beta,7alpha-diol:NAD+ 3-oxidoreductase Bile acid biosynthesis EC:1.1.1.181	1.541	1.15976	1.92039	0.0039604
TCGA KIRC	Bile acid synthesis	R_RE1845C	RE1845	1.541	1.15976	1.92039	0.0039604
TCGA KIRC	Bile acid synthesis	R_RE1845X	RE1845	1.541	1.15976	1.92039	0.0039604
TCGA KIRC	Bile acid synthesis	R_RE1846C	RE1846	1.541	1.15976	1.92039	0.0039604
TCGA KIRC	Bile acid synthesis	R_RE1846X	RE1846	1.541	1.15976	1.92039	0.0039604
TCGA KIRC	Bile acid synthesis	R_RE2637C	RE2637	1.541	1.15976	1.92039	0.0039604
TCGA KIRC	Bile acid synthesis	R_RE2637X	RE2637	1.541	1.15976	1.92039	0.0039604
TCGA KIRC	Bile acid synthesis	R_RE2638C	RE2638	1.541	1.15976	1.92039	0.0039604
TCGA KIRC	Bile acid synthesis	R_RE2638X	RE2638	1.541	1.15976	1.92039	0.0039604
TCGA KIRC	Bile acid synthesis	R_HSD3B7P	hydroxy-delta-5-steroid dehydrogenase, 3 beta- and steroid delta-isomerase 7	1.52657	1.33608	1.7154	0.000990099
TCGA KIRC	Bile acid synthesis	R_RE1834X	RE1834	1.24765	1.05469	1.43136	0.00990099
TCGA KIRC	Bile acid synthesis	R_RE1835X	RE1835	1.24765	1.05469	1.43136	0.00990099
TCGA KIRC	Bile acid synthesis	R_RE2649X	RE2649	1.24765	1.05469	1.43136	0.00990099
TCGA KIRC	Bile acid synthesis	R_RE1834C	RE1834	1.16847	0.975053	1.36108	0.0415842
TCGA KIRC	Bile acid synthesis	R_RE1835C	RE1835	1.16847	0.975053	1.36108	0.0415842
TCGA KIRC	Bile acid synthesis	R_RE2649C	RE2649	1.16847	0.975053	1.36108	0.0415842
TCGA KIRC	Bile acid synthesis	R_RE1796M	RE1796	1.12575	1.02389	1.23188	0.0039604
TCGA KIRC	Bile acid synthesis	R_RE1796R	RE1796	1.12575	1.02389	1.23188	0.0039604
TCGA KIRC	Bile acid synthesis	R_r0651	Chenodeoxycholate:CoA ligase (AMP-forming) Bile acid biosynthesis EC:6.2.1.7	1.06458	1.00064	1.13134	0.0227723
TCGA KIRC	Bile acid synthesis	R_RE1834M	RE1834	1.06425	0.986767	1.14141	0.0455446
TCGA KIRC	Bile acid synthesis	R_RE1835M	RE1835	1.06425	0.986767	1.14141	0.0455446
TCGA KIRC	Bile acid synthesis	R_RE2649M	RE2649	1.06425	0.986767	1.14141	0.0455446
TCGA KIRC	Bile acid synthesis	R_r0650	Chenodeoxycholate:CoA ligase (AMP-forming) Bile acid biosynthesis EC:6.2.1.7	0.941635	0.87183	1.00212	0.0277228
TCGA KIRC	Bile acid synthesis	R_RE3346R	RE3346	0.887079	0.804972	0.973386	0.00693069
TCGA KIRC	Bile acid synthesis	R_P45039A1r	oxysterol 7-alpha-hydroxylase	0.776532	0.621245	0.919947	0.0019802
TCGA KIRC	Bile acid synthesis	R_P45046A1r	cytochrome P450, family 46, subfamily A, polypeptide 1	0.76509	0.665094	0.865769	0.000990099
TCGA KIRC	Biotin metabolism	R_BACCL	biotin-[acetyl-CoA-carboxylase] ligase	0.944562	0.895307	0.996859	0.0158416
TCGA KIRC	Biotin metabolism	R_BACCLm	biotin-[acetyl-CoA-carboxylase] ligase, mitochondrial	0.944562	0.895307	0.996859	0.0158416
TCGA KIRC	Biotin metabolism	R_BTNPL	holocarboxylase synthestase (biotin protein ligase)	0.944562	0.895307	0.996859	0.0158416
TCGA KIRC	Biotin metabolism	R_BTNPLm	holocarboxylase synthestase (biotin protein ligase), mitochondrial	0.944562	0.895307	0.996859	0.0158416
TCGA KIRC	Biotin metabolism	R_BTND1	biotinidase (biotin)	0.865277	0.817697	0.915575	0.000990099
TCGA KIRC	Biotin metabolism	R_BTND1n	biotinidase (biotin), nuclear	0.865277	0.817697	0.915575	0.000990099
TCGA KIRC	Biotin metabolism	R_BTNDe	biotinidase (biotin), extracellular	0.865277	0.817697	0.915575	0.000990099
TCGA KIRC	Biotin metabolism	R_BTNDm	biotinidase (biotin), mitochondrial	0.865277	0.817697	0.915575	0.000990099
TCGA KIRC	Blood group synthesis	R_B3GNT310g	UDP-GlcNAc:betaGal beta-1,3-N-acetylglucosaminyltransferase 3, Golgi apparatus	1.52963	1.10874	1.92854	0.0049505
TCGA KIRC	Blood group synthesis	R_B3GNT311g	UDP-GlcNAc:betaGal beta-1,3-N-acetylglucosaminyltransferase 3, Golgi apparatus	1.52963	1.10874	1.92854	0.0049505
TCGA KIRC	Blood group synthesis	R_B3GNT312g	UDP-GlcNAc:betaGal beta-1,3-N-acetylglucosaminyltransferase 3, Golgi apparatus	1.52963	1.10874	1.92854	0.0049505
TCGA KIRC	Blood group synthesis	R_B3GNT313g	UDP-GlcNAc:betaGal beta-1,3-N-acetylglucosaminyltransferase 3, Golgi apparatus	1.52963	1.10874	1.92854	0.0049505
TCGA KIRC	Blood group synthesis	R_B3GNT314g	UDP-GlcNAc:betaGal beta-1,3-N-acetylglucosaminyltransferase 3, Golgi apparatus	1.52963	1.10874	1.92854	0.0049505
TCGA KIRC	Blood group synthesis	R_B3GNT315g	UDP-GlcNAc:betaGal beta-1,3-N-acetylglucosaminyltransferase 3, Golgi apparatus	1.52963	1.10874	1.92854	0.0049505
TCGA KIRC	Blood group synthesis	R_B3GNT51g	UDP-GlcNAc:betaGal beta-1,3-N-acetylglucosaminyltransferase 5	1.11389	1.00171	1.21924	0.0247525
TCGA KIRC	Blood group synthesis	R_GCNTg	N-acetyllactosaminide beta-1,6-N-acetylglucosaminyl-transferase	0.930363	0.850881	1.00653	0.0386139
TCGA KIRC	Blood group synthesis	R_FUT12g	Galactoside 2-alpha-L-fucosyltransferase 1	0.809741	0.712926	0.910654	0.000990099
TCGA KIRC	Blood group synthesis	R_FUT14g	Galactoside 2-alpha-L-fucosyltransferase 1	0.809741	0.712926	0.910654	0.000990099
TCGA KIRC	Blood group synthesis	R_FUT15g	Galactoside 2-alpha-L-fucosyltransferase 1	0.809741	0.712926	0.910654	0.000990099
TCGA KIRC	Blood group synthesis	R_FUT16g	Galactoside 2-alpha-L-fucosyltransferase 1	0.809741	0.712926	0.910654	0.000990099
TCGA KIRC	Blood group synthesis	R_FUT17g	Galactoside 2-alpha-L-fucosyltransferase 1	0.809741	0.712926	0.910654	0.000990099
TCGA KIRC	Blood group synthesis	R_FUT18g	Galactoside 2-alpha-L-fucosyltransferase 1	0.809741	0.712926	0.910654	0.000990099
TCGA KIRC	Blood group synthesis	R_ST8SIA56g	Alpha-2,8-sialyltransferase 8E	0.77064	0.629492	0.919568	0.000990099
TCGA KIRC	Blood group synthesis	R_FUT910g	Alpha-(1,3)-fucosyltransferase	0.71612	0.536571	0.881938	0.000990099
TCGA KIRC	Blood group synthesis	R_FUT911g	Alpha-(1,3)-fucosyltransferase	0.71612	0.536571	0.881938	0.000990099
TCGA KIRC	Blood group synthesis	R_FUT91g	Alpha-(1,3)-fucosyltransferase	0.71612	0.536571	0.881938	0.000990099
TCGA KIRC	Blood group synthesis	R_FUT92g	Alpha-(1,3)-fucosyltransferase	0.71612	0.536571	0.881938	0.000990099
TCGA KIRC	Blood group synthesis	R_FUT93g	Alpha-(1,3)-fucosyltransferase	0.71612	0.536571	0.881938	0.000990099
TCGA KIRC	Blood group synthesis	R_FUT94g	Alpha-(1,3)-fucosyltransferase	0.71612	0.536571	0.881938	0.000990099
TCGA KIRC	Blood group synthesis	R_FUT95g	Alpha-(1,3)-fucosyltransferase	0.71612	0.536571	0.881938	0.000990099
TCGA KIRC	Blood group synthesis	R_FUT96g	Alpha-(1,3)-fucosyltransferase	0.71612	0.536571	0.881938	0.000990099
TCGA KIRC	Blood group synthesis	R_FUT97g	Alpha-(1,3)-fucosyltransferase	0.71612	0.536571	0.881938	0.000990099
TCGA KIRC	Blood group synthesis	R_FUT98g	Alpha-(1,3)-fucosyltransferase	0.71612	0.536571	0.881938	0.000990099
TCGA KIRC	Blood group synthesis	R_FUT99g	Alpha-(1,3)-fucosyltransferase	0.71612	0.536571	0.881938	0.000990099
TCGA KIRC	Butanoate metabolism	R_ACOAD1fm	acyl-CoA dehydrogenase (butanoyl-CoA), mitochondrial	0.960731	0.927659	0.993102	0.00891089
TCGA KIRC	Butanoate metabolism	R_BDHm	(R)-3-Hydroxybutanoate:NAD+ oxidoreductase	0.823525	0.667819	0.988644	0.0217822
TCGA KIRC	C5-branched dibasic acid metabolism	R_ITCOAL1m	Itaconate--CoA ligase (GDP-forming), mitochondrial	0.851251	0.795576	0.899239	0.000990099
TCGA KIRC	C5-branched dibasic acid metabolism	R_ITCOALm	Itaconate--CoA ligase (ADP-forming), mitochondrial	0.851251	0.790454	0.882686	0.000990099
TCGA KIRC	C5-branched dibasic acid metabolism	R_MECOALm	mesaconate--CoA ligase (ADP-forming), mitochondrial	0.851251	0.790454	0.882686	0.000990099
TCGA KIRC	C5-branched dibasic acid metabolism	R_MECOAS1m	mesaconate--CoA ligase (GDP-forming)	0.851251	0.795576	0.899239	0.000990099
TCGA KIRC	Cholesterol metabolism	R_CHOLESACATc	esterification of cholesterol to cholesterol ester within enterocytes	1.25234	1.15005	1.35294	0.000990099
TCGA KIRC	Cholesterol metabolism	R_SOAT11	sterol O-acyltransferase (acyl-Coenzyme A: cholesterol acyltransferase) 1	1.19324	1.07817	1.29437	0.000990099
TCGA KIRC	Cholesterol metabolism	R_SOAT11r	sterol O-acyltransferase (acyl-Coenzyme A: cholesterol acyltransferase) 1	1.19324	1.07817	1.29437	0.000990099
TCGA KIRC	Cholesterol metabolism	R_SOAT12	sterol O-acyltransferase (acyl-Coenzyme A: cholesterol acyltransferase) 1	1.19324	1.07817	1.29437	0.000990099
TCGA KIRC	Cholesterol metabolism	R_SOAT12r	sterol O-acyltransferase (acyl-Coenzyme A: cholesterol acyltransferase) 1	1.19324	1.07817	1.29437	0.000990099
TCGA KIRC	Cholesterol metabolism	R_ACACT1x	acetyl-CoA C-acetyltransferase, mitochondrial	1.09409	1.03296	1.15614	0.0039604
TCGA KIRC	Cholesterol metabolism	R_C4STMO2r	C-4 methyl sterol oxidase	0.962055	0.918328	1.0068	0.0465347
TCGA KIRC	Cholesterol metabolism	R_r0783	lanosterol D24-reductase Biosynthesis of steroids EC:1.3.1.72	0.958189	0.913146	1.00113	0.0306931
TCGA KIRC	Cholesterol metabolism	R_DMATTx	dimethylallyltranstransferase	0.957148	0.915065	0.997216	0.0217822
TCGA KIRC	Cholesterol metabolism	R_GRTTx	geranyltranstransferase	0.957148	0.915065	0.997216	0.0217822
TCGA KIRC	Cholesterol metabolism	R_IPDDIx	isopentenyl-diphosphate D-isomerase	0.943074	0.905948	0.981809	0.000990099
TCGA KIRC	Cholesterol metabolism	R_SQLSr	Squalene synthase	0.940836	0.886516	0.994556	0.0158416
TCGA KIRC	Cholesterol metabolism	R_C3STDH1Pr	C-3 sterol dehydrogenase (4-methylzymosterol)	0.939271	0.894249	0.985136	0.0039604
TCGA KIRC	Cholesterol metabolism	R_C3STDH1r	C-3 sterol dehydrogenase (4-methylzymosterol)	0.939271	0.894249	0.985136	0.0039604
TCGA KIRC	Cholesterol metabolism	R_C4STMO2Pr	C-4 methyl sterol oxidase	0.939271	0.894249	0.985136	0.0039604
TCGA KIRC	Cholesterol metabolism	R_HMGLx	hydroxymethylglutaryl-CoA lyase	0.93454	0.875454	0.990827	0.0118812
TCGA KIRC	Cholesterol metabolism	R_PMEVKx	phosphomevalonate kinase	0.929122	0.869597	0.990382	0.0049505
TCGA KIRC	Cholesterol metabolism	R_r0780	4,4-dimethyl-5a-cholesta-8,24-dien-3b-ol:NADP+ D14-oxidoreductase Biosynthesis of steroids EC:1.3.1.70	0.909827	0.857335	0.964718	0.000990099
TCGA KIRC	Cholesterol metabolism	R_LNSTLSr	lanosterol synthase	0.895058	0.838188	0.945598	0.000990099
TCGA KIRC	Cholesterol metabolism	R_HMGCOARr	Hydroxymethylglutaryl CoA reductase (ir)	0.871033	0.815618	0.930024	0.000990099
TCGA KIRC	Cholesterol metabolism	R_HMGCOASi	Hydroxymethylglutaryl CoA synthase (ir)	0.868757	0.818891	0.917841	0.000990099
TCGA KIRC	Cholesterol metabolism	R_LSTO1r	Lathosterol oxidase	0.860324	0.784183	0.937102	0.000990099
TCGA KIRC	Cholesterol metabolism	R_LSTO2r	Lathosterol oxidase	0.860324	0.784183	0.937102	0.000990099
TCGA KIRC	Cholesterol metabolism	R_HMGLm	hydroxymethylglutaryl-CoA lyase	0.787637	0.715895	0.858316	0.000990099
TCGA KIRC	Cholesterol metabolism	R_DHCR71r	7-dehydrocholesterol reductase	0.784925	0.721565	0.85866	0.000990099
TCGA KIRC	Cholesterol metabolism	R_DHCR72r	7-dehydrocholesterol reductase	0.784925	0.721565	0.85866	0.000990099
TCGA KIRC	Cholesterol metabolism	R_RE2410N	RE2410	0.784925	0.721565	0.85866	0.000990099
TCGA KIRC	Cholesterol metabolism	R_C14STRr	C-14 sterol reductase	0.776861	0.683124	0.873648	0.000990099
TCGA KIRC	Cholesterol metabolism	R_RE3134C	RE3134	0.776861	0.683124	0.873648	0.000990099
TCGA KIRC	Cholesterol metabolism	R_RE3134R	RE3134	0.776861	0.683124	0.873648	0.000990099
TCGA KIRC	Cholesterol metabolism	R_HMGCOASim	Hydroxymethylglutaryl CoA synthase (ir)	0.629512	0.381135	0.879426	0.000990099
TCGA KIRC	Chondroitin sulfate degradation	R_IDOAASE4ly	alpha-L-iduronidase, lysosomal	1.18891	1.05174	1.31719	0.0039604
TCGA KIRC	Chondroitin sulfate degradation	R_S4TASE1ly	N-acetylgalactosamine-4-sulfatase, lysosomal	1.13369	1.03441	1.22977	0.0029703
TCGA KIRC	Chondroitin sulfate degradation	R_S4TASE2ly	N-acetylgalactosamine-4-sulfatase, lysosomal	1.13369	1.03441	1.22977	0.0029703
TCGA KIRC	Chondroitin sulfate degradation	R_S4TASE3ly	N-acetylgalactosamine-4-sulfatase, lysosomal	1.13369	1.03441	1.22977	0.0029703
TCGA KIRC	Chondroitin sulfate degradation	R_S4TASE4ly	N-acetylgalactosamine-4-sulfatase, lysosomal	1.13369	1.03441	1.22977	0.0029703
TCGA KIRC	Chondroitin sulfate degradation	R_S4TASE5ly	N-acetylgalactosamine-4-sulfatase, lysosomal	1.13369	1.03441	1.22977	0.0029703
TCGA KIRC	Chondroitin sulfate degradation	R_S6TASE4ly	N-acetylgalactosamine-6-sulfatase, lysosomal	0.939795	0.856536	0.972385	0.000990099
TCGA KIRC	Chondroitin sulfate degradation	R_S6TASE5ly	N-acetylgalactosamine-6-sulfatase, lysosomal	0.939795	0.856536	0.972385	0.000990099
TCGA KIRC	Chondroitin sulfate degradation	R_S6TASE6ly	N-acetylgalactosamine-6-sulfatase, lysosomal	0.939795	0.856536	0.972385	0.000990099
TCGA KIRC	Chondroitin sulfate degradation	R_S6TASE7ly	N-acetylgalactosamine-6-sulfatase, lysosomal	0.939795	0.856536	0.972385	0.000990099
TCGA KIRC	Chondroitin sulfate degradation	R_S6TASE8ly	N-acetylgalactosamine-6-sulfatase, lysosomal	0.939795	0.856536	0.972385	0.000990099
TCGA KIRC	Chondroitin sulfate degradation	R_S6TASE9ly	N-acetylgalactosamine-6-sulfatase, lysosomal	0.939795	0.856536	0.972385	0.000990099
TCGA KIRC	Chondroitin synthesis	R_GLCATg	UDP-D-glucuronate:galactosylgalactosylxylose glucuronosyltransferase, Golgi apparatus	1.42195	1.29122	1.56064	0.000990099
TCGA KIRC	Chondroitin synthesis	R_S4T6g	chondroitin 4-sulfotransferase, Golgi apparatus	1.25129	1.18897	1.31404	0.000990099
TCGA KIRC	Chondroitin synthesis	R_S4T1g	chondroitin 4-sulfotransferase, Golgi apparatus	1.23457	1.14771	1.31493	0.000990099
TCGA KIRC	Chondroitin synthesis	R_S4T2g	chondroitin 4-sulfotransferase, Golgi apparatus	1.23457	1.14771	1.31493	0.000990099
TCGA KIRC	Chondroitin synthesis	R_S4T3g	chondroitin 4-sulfotransferase, Golgi apparatus	1.23457	1.14771	1.31493	0.000990099
TCGA KIRC	Chondroitin synthesis	R_S2T1g	chondroitin 2-sulfotransferase, Golgi	1.21191	0.990696	1.43537	0.029703
TCGA KIRC	Chondroitin synthesis	R_S2T2g	chondroitin 2-sulfotransferase, Golgi	1.21191	0.990696	1.43537	0.029703
TCGA KIRC	Chondroitin synthesis	R_S2T3g	uronyl 2-sulfotransferase, Golgi	1.21191	0.990696	1.43537	0.029703
TCGA KIRC	Chondroitin synthesis	R_GLCNACDASg	GlcNAc N-deacetylase / N-sulfotransferase	1.1045	1.04647	1.16348	0.000990099
TCGA KIRC	Chondroitin synthesis	R_GALNACT2g	uridine diphosphoacetylgalactosamine-chondroitin acetylgalactosaminyltransferase II, Golgi	1.09723	1.02531	1.17651	0.00693069
TCGA KIRC	Chondroitin synthesis	R_GALNACT3g	uridine diphosphoacetylgalactosamine-chondroitin acetylgalactosaminyltransferase II, Golgi	1.09723	1.02531	1.17651	0.00693069
TCGA KIRC	Chondroitin synthesis	R_GALNACT4g	uridine diphosphoacetylgalactosamine-chondroitin acetylgalactosaminyltransferase II, Golgi	1.09723	1.02531	1.17651	0.00693069
TCGA KIRC	Chondroitin synthesis	R_S3T3g	heparin-glucosamine 3-O-sulfotransferase	1.0806	1.0201	1.14334	0.00594059
TCGA KIRC	Chondroitin synthesis	R_GLCAT6g	heparan glucuronyltransferase II	0.944974	0.899511	0.990322	0.00792079
TCGA KIRC	Chondroitin synthesis	R_GLCAT7g	heparan glucuronyltransferase II	0.944974	0.899511	0.990322	0.00792079
TCGA KIRC	Chondroitin synthesis	R_GLCAT8g	heparan glucuronyltransferase II	0.944974	0.899511	0.990322	0.00792079
TCGA KIRC	Chondroitin synthesis	R_GLCAT9g	heparan glucuronyltransferase II	0.944974	0.899511	0.990322	0.00792079
TCGA KIRC	Chondroitin synthesis	R_S6T19g	chondroitin 6-sulfotransferase, Golgi apparatus	0.942193	0.877077	1.01353	0.049505
TCGA KIRC	Chondroitin synthesis	R_S6T20g	chondroitin 6-sulfotransferase, Golgi apparatus	0.942193	0.877077	1.01353	0.049505
TCGA KIRC	Chondroitin synthesis	R_S6T21g	chondroitin 6-sulfotransferase, Golgi apparatus	0.942193	0.877077	1.01353	0.049505
TCGA KIRC	Chondroitin synthesis	R_S6T24g	chondroitin 6-sulfotransferase, Golgi apparatus	0.942193	0.877077	1.01353	0.049505
TCGA KIRC	Chondroitin synthesis	R_GLCAE2g	heparosan-N-sulfate-glucuronate 5-epimerase	0.933474	0.867162	0.992398	0.0168317
TCGA KIRC	Chondroitin synthesis	R_GLCNACT2g	alpha-N-acetylglucosaminyltransferase II	0.921208	0.863044	0.986861	0.0138614
TCGA KIRC	Chondroitin synthesis	R_GLCNACT3g	alpha-N-acetylglucosaminyltransferase II	0.921208	0.863044	0.986861	0.0138614
TCGA KIRC	Chondroitin synthesis	R_GLCNACT4g	alpha-N-acetylglucosaminyltransferase II	0.921208	0.863044	0.986861	0.0138614
TCGA KIRC	Chondroitin synthesis	R_GLCNACT5g	alpha-N-acetylglucosaminyltransferase II	0.921208	0.863044	0.986861	0.0138614
TCGA KIRC	Chondroitin synthesis	R_S6T22g	chondroitin 6-sulfotransferase, Golgi apparatus	0.918514	0.824317	1.00274	0.029703
TCGA KIRC	Chondroitin synthesis	R_S6T23g	chondroitin 6-sulfotransferase, Golgi apparatus	0.918514	0.824317	1.00274	0.029703
TCGA KIRC	Chondroitin synthesis	R_GLCNACT1g	alpha-N-acetylglucosaminyltransferase I, Golgi apparatus	0.906317	0.86742	0.94251	0.000990099
TCGA KIRC	Chondroitin synthesis	R_S6T25g	heparan sulfate 6-sulfotransferase, Golgi apparatus	0.793006	0.682113	0.913243	0.000990099
TCGA KIRC	Citric acid cycle	R_ICDHy	isocitrate dehydrogenase (NADP)	1.16215	1.07287	1.25045	0.000990099
TCGA KIRC	Citric acid cycle	R_ICDHyp	Isocitrate dehydrogenase (NADP+)	1.16215	1.07287	1.25045	0.000990099
TCGA KIRC	Citric acid cycle	R_FUM	fumarase	0.938624	0.881484	0.994971	0.0148515
TCGA KIRC	Citric acid cycle	R_FUMm	fumarase, mitochondrial	0.938624	0.881484	0.994971	0.0148515
TCGA KIRC	Citric acid cycle	R_MDHm	malate dehydrogenase, mitochondrial	0.938432	0.882948	0.99922	0.0227723
TCGA KIRC	Citric acid cycle	R_CSm	citrate synthase	0.929223	0.880586	0.977716	0.0019802
TCGA KIRC	Citric acid cycle	R_ACONT	aconitase	0.927394	0.881093	0.970771	0.000990099
TCGA KIRC	Citric acid cycle	R_CITL	Citrate lyase	0.894472	0.812223	0.974834	0.00693069
TCGA KIRC	Citric acid cycle	R_ICDHxm	Isocitrate dehydrogenase (NAD+)	0.890502	0.83915	0.928725	0.000990099
TCGA KIRC	Citric acid cycle	R_ACONTm	Aconitate hydratase	0.884569	0.818449	0.950585	0.000990099
TCGA KIRC	Citric acid cycle	R_SUCD1m	succinate dehydrogenase	0.879961	0.816963	0.925944	0.000990099
TCGA KIRC	Citric acid cycle	R_SUCOAS1m	Succinate--CoA ligase (GDP-forming)	0.851251	0.795576	0.899239	0.000990099
TCGA KIRC	Citric acid cycle	R_SUCOASm	Succinate--CoA ligase (ADP-forming)	0.851251	0.790454	0.882686	0.000990099
TCGA KIRC	Citric acid cycle	R_AKGDm	2-oxoglutarate dehydrogenase	0.842986	0.79311	0.875381	0.000990099
TCGA KIRC	CoA catabolism	R_PNTEH	Hydrolase Class ( RXN R02973)	1.46137	1.21079	1.66635	0.0019802
TCGA KIRC	CoA catabolism	R_LAPCOAl	lysosomal acid phosphorylase (CoA)	1.17279	1.11141	1.23245	0.000990099
TCGA KIRC	CoA catabolism	R_r0679	ATP:pantothenate 4-phosphotransferase Pantothenate and CoA biosynthesis EC:2.7.1.33	0.909827	0.857335	0.964718	0.000990099
TCGA KIRC	CoA synthesis	R_r0578	ATP:pantothenate 4-phosphotransferase Pantothenate and CoA biosynthesis EC:2.7.1.33	1.08182	1.03054	1.13487	0.000990099
TCGA KIRC	CoA synthesis	R_PPNCL3	phosphopantothenate-cysteine ligase	1.07815	1.02452	1.12769	0.0019802
TCGA KIRC	CoA synthesis	R_PNTKm	pantothenate kinase (mitochondrial)	1.07041	1.03306	1.10894	0.000990099
TCGA KIRC	CoA synthesis	R_PPCDC	phosphopantothenoylcysteine decarboxylase	0.941635	0.87183	1.00212	0.0277228
TCGA KIRC	Cytochrome metabolism	R_P4502C9	cytochrome P450 2C9	1.74818	1.2975	2.21921	0.000990099
TCGA KIRC	Cytochrome metabolism	R_P4504F123r	cytochrome p450 4F12/4F2	1.58395	1.24232	1.93491	0.000990099
TCGA KIRC	Cytochrome metabolism	R_P4503A5	cytochrome P450 3A5	1.34029	1.04738	1.61392	0.00891089
TCGA KIRC	Cytochrome metabolism	R_P4502E1	cytochrome P450 2E1	1.32567	1.07045	1.59322	0.00891089
TCGA KIRC	Cytochrome metabolism	R_P4502C18	cytochrome P450 2C18	1.19305	0.98375	1.41559	0.0346535
TCGA KIRC	Eicosanoid metabolism	R_ALOX5	Arachidonate 5-lipoxygenase	1.81911	1.52838	2.08301	0.000990099
TCGA KIRC	Eicosanoid metabolism	R_ALOX52	Arachidonate 5-lipoxygenase	1.81911	1.52838	2.08301	0.000990099
TCGA KIRC	Eicosanoid metabolism	R_RE3485N	RE3485	1.81911	1.52838	2.08301	0.000990099
TCGA KIRC	Eicosanoid metabolism	R_RE3498N	RE3498	1.81911	1.52838	2.08301	0.000990099
TCGA KIRC	Eicosanoid metabolism	R_RE3503N	RE3503	1.81911	1.52838	2.08301	0.000990099
TCGA KIRC	Eicosanoid metabolism	R_P4504F121r	cytochrome p450 4F12/4F2	1.58395	1.24232	1.93491	0.000990099
TCGA KIRC	Eicosanoid metabolism	R_TXASr	Thromboxane-A synthase	1.5413	1.39995	1.67948	0.000990099
TCGA KIRC	Eicosanoid metabolism	R_RE3335C	RE3335	1.4911	1.21732	1.75593	0.000990099
TCGA KIRC	Eicosanoid metabolism	R_RE3345C	RE3345	1.4911	1.21732	1.75593	0.000990099
TCGA KIRC	Eicosanoid metabolism	R_RE3446C	RE3446	1.4911	1.21732	1.75593	0.000990099
TCGA KIRC	Eicosanoid metabolism	R_RE3562C	RE3562	1.4911	1.21732	1.75593	0.000990099
TCGA KIRC	Eicosanoid metabolism	R_P4504F122r	cytochrome p450 4F12/4F2	1.40727	1.19742	1.62533	0.000990099
TCGA KIRC	Eicosanoid metabolism	R_ALOX15	Arachidonate 15-lipoxygenase	1.40553	1.21454	1.58649	0.000990099
TCGA KIRC	Eicosanoid metabolism	R_RE3335M	RE3335	1.37829	1.23208	1.51463	0.000990099
TCGA KIRC	Eicosanoid metabolism	R_RE3345M	RE3345	1.37829	1.23208	1.51463	0.000990099
TCGA KIRC	Eicosanoid metabolism	R_RE3446M	RE3446	1.37829	1.23208	1.51463	0.000990099
TCGA KIRC	Eicosanoid metabolism	R_RE3562M	RE3562	1.37829	1.23208	1.51463	0.000990099
TCGA KIRC	Eicosanoid metabolism	R_RE3335R	RE3335	1.3745	1.22911	1.50768	0.000990099
TCGA KIRC	Eicosanoid metabolism	R_RE3335X	RE3335	1.3745	1.22911	1.50768	0.000990099
TCGA KIRC	Eicosanoid metabolism	R_RE3345R	RE3345	1.3745	1.22911	1.50768	0.000990099
TCGA KIRC	Eicosanoid metabolism	R_RE3345X	RE3345	1.3745	1.22911	1.50768	0.000990099
TCGA KIRC	Eicosanoid metabolism	R_RE3446R	RE3446	1.3745	1.22911	1.50768	0.000990099
TCGA KIRC	Eicosanoid metabolism	R_RE3446X	RE3446	1.3745	1.22911	1.50768	0.000990099
TCGA KIRC	Eicosanoid metabolism	R_RE3562R	RE3562	1.3745	1.22911	1.50768	0.000990099
TCGA KIRC	Eicosanoid metabolism	R_RE3562X	RE3562	1.3745	1.22911	1.50768	0.000990099
TCGA KIRC	Eicosanoid metabolism	R_RE3577X	RE3577	1.3745	1.22911	1.50768	0.000990099
TCGA KIRC	Eicosanoid metabolism	R_RE3308R	RE3308	1.35079	1.17379	1.54756	0.000990099
TCGA KIRC	Eicosanoid metabolism	R_RE3310R	RE3310	1.35079	1.17379	1.54756	0.000990099
TCGA KIRC	Eicosanoid metabolism	R_RE3014R	RE3014	1.33841	1.18245	1.48328	0.000990099
TCGA KIRC	Eicosanoid metabolism	R_RE3015R	RE3015	1.33841	1.18245	1.48328	0.000990099
TCGA KIRC	Eicosanoid metabolism	R_RE3018R	RE3018	1.33841	1.18245	1.48328	0.000990099
TCGA KIRC	Eicosanoid metabolism	R_RE3019R	RE3019	1.33841	1.18245	1.48328	0.000990099
TCGA KIRC	Eicosanoid metabolism	R_RE3020R	RE3020	1.33841	1.18245	1.48328	0.000990099
TCGA KIRC	Eicosanoid metabolism	R_RE3434R	RE3434	1.33841	1.18245	1.48328	0.000990099
TCGA KIRC	Eicosanoid metabolism	R_RE3435R	RE3435	1.33841	1.18245	1.48328	0.000990099
TCGA KIRC	Eicosanoid metabolism	R_RE3436R	RE3436	1.33841	1.18245	1.48328	0.000990099
TCGA KIRC	Eicosanoid metabolism	R_RE3506R	RE3506	1.33841	1.18245	1.48328	0.000990099
TCGA KIRC	Eicosanoid metabolism	R_PGDI	Prostaglandin-H2 D-isomerase [Precursor]	1.29838	1.11312	1.47391	0.000990099
TCGA KIRC	Eicosanoid metabolism	R_PGDIr	Prostaglandin-H2 D-isomerase [Precursor]	1.29838	1.11312	1.47391	0.000990099
TCGA KIRC	Eicosanoid metabolism	R_PGS	Prostaglandin G/H synthase	1.26635	1.08116	1.44674	0.0029703
TCGA KIRC	Eicosanoid metabolism	R_PGSr	Prostaglandin G/H synthase	1.26635	1.08116	1.44674	0.0029703
TCGA KIRC	Eicosanoid metabolism	R_RE2050R	RE2050	1.26635	1.08116	1.44674	0.0029703
TCGA KIRC	Eicosanoid metabolism	R_RE3488N	RE3488	1.26635	1.08116	1.44674	0.0029703
TCGA KIRC	Eicosanoid metabolism	R_RE3488R	RE3488	1.26635	1.08116	1.44674	0.0029703
TCGA KIRC	Eicosanoid metabolism	R_RE3571R	RE3571	1.26635	1.08116	1.44674	0.0029703
TCGA KIRC	Eicosanoid metabolism	R_RE3339X	RE3339	1.24765	1.05469	1.43136	0.00990099
TCGA KIRC	Eicosanoid metabolism	R_RE3343X	RE3343	1.24765	1.05469	1.43136	0.00990099
TCGA KIRC	Eicosanoid metabolism	R_RE3444X	RE3444	1.24765	1.05469	1.43136	0.00990099
TCGA KIRC	Eicosanoid metabolism	R_RE3560X	RE3560	1.24765	1.05469	1.43136	0.00990099
TCGA KIRC	Eicosanoid metabolism	R_RE3574X	RE3574	1.24765	1.05469	1.43136	0.00990099
TCGA KIRC	Eicosanoid metabolism	R_RE3586X	RE3586	1.24765	1.05469	1.43136	0.00990099
TCGA KIRC	Eicosanoid metabolism	R_RE1818R	RE1818	1.24651	1.09278	1.39907	0.0029703
TCGA KIRC	Eicosanoid metabolism	R_RE3532R	RE3532	1.24651	1.09278	1.39907	0.0029703
TCGA KIRC	Eicosanoid metabolism	R_RE3533R	RE3533	1.24651	1.09278	1.39907	0.0029703
TCGA KIRC	Eicosanoid metabolism	R_RE3534R	RE3534	1.24651	1.09278	1.39907	0.0029703
TCGA KIRC	Eicosanoid metabolism	R_RE3554R	RE3554	1.24651	1.09278	1.39907	0.0029703
TCGA KIRC	Eicosanoid metabolism	R_RE3557R	RE3557	1.24651	1.09278	1.39907	0.0029703
TCGA KIRC	Eicosanoid metabolism	R_RE3339C	RE3339	1.16847	0.975053	1.36108	0.0415842
TCGA KIRC	Eicosanoid metabolism	R_RE3343C	RE3343	1.16847	0.975053	1.36108	0.0415842
TCGA KIRC	Eicosanoid metabolism	R_RE3444C	RE3444	1.16847	0.975053	1.36108	0.0415842
TCGA KIRC	Eicosanoid metabolism	R_RE3560C	RE3560	1.16847	0.975053	1.36108	0.0415842
TCGA KIRC	Eicosanoid metabolism	R_RE1818M	RE1818	1.1548	1.06819	1.23804	0.000990099
TCGA KIRC	Eicosanoid metabolism	R_RE3532M	RE3532	1.1548	1.06819	1.23804	0.000990099
TCGA KIRC	Eicosanoid metabolism	R_RE3533M	RE3533	1.1548	1.06819	1.23804	0.000990099
TCGA KIRC	Eicosanoid metabolism	R_RE3534M	RE3534	1.1548	1.06819	1.23804	0.000990099
TCGA KIRC	Eicosanoid metabolism	R_RE3554M	RE3554	1.1548	1.06819	1.23804	0.000990099
TCGA KIRC	Eicosanoid metabolism	R_RE3557M	RE3557	1.1548	1.06819	1.23804	0.000990099
TCGA KIRC	Eicosanoid metabolism	R_RE1819C	RE1819	1.10588	1.02246	1.19159	0.00594059
TCGA KIRC	Eicosanoid metabolism	R_RE3010C	RE3010	1.10588	1.02246	1.19159	0.00594059
TCGA KIRC	Eicosanoid metabolism	R_RE3307C	RE3307	1.10588	1.02246	1.19159	0.00594059
TCGA KIRC	Eicosanoid metabolism	R_RE3432C	RE3432	1.10588	1.02246	1.19159	0.00594059
TCGA KIRC	Eicosanoid metabolism	R_RE3502C	RE3502	1.10588	1.02246	1.19159	0.00594059
TCGA KIRC	Eicosanoid metabolism	R_RE3596C	RE3596	1.10588	1.02246	1.19159	0.00594059
TCGA KIRC	Eicosanoid metabolism	R_RE3597C	RE3597	1.10588	1.02246	1.19159	0.00594059
TCGA KIRC	Eicosanoid metabolism	R_RE1818X	RE1818	1.09366	1.01849	1.18269	0.0049505
TCGA KIRC	Eicosanoid metabolism	R_LTC4Sr	Leukotriene C4 synthase	1.07543	1.00427	1.15387	0.0158416
TCGA KIRC	Eicosanoid metabolism	R_RE3339M	RE3339	1.06425	0.986767	1.14141	0.0455446
TCGA KIRC	Eicosanoid metabolism	R_RE3343M	RE3343	1.06425	0.986767	1.14141	0.0455446
TCGA KIRC	Eicosanoid metabolism	R_RE3444M	RE3444	1.06425	0.986767	1.14141	0.0455446
TCGA KIRC	Eicosanoid metabolism	R_RE3560M	RE3560	1.06425	0.986767	1.14141	0.0455446
TCGA KIRC	Eicosanoid metabolism	R_RE3338M	RE3338	0.959071	0.922146	0.997925	0.0148515
TCGA KIRC	Eicosanoid metabolism	R_RE3340M	RE3340	0.959071	0.922146	0.997925	0.0148515
TCGA KIRC	Eicosanoid metabolism	R_RE3448M	RE3448	0.959071	0.922146	0.997925	0.0148515
TCGA KIRC	Eicosanoid metabolism	R_RE3564M	RE3564	0.959071	0.922146	0.997925	0.0148515
TCGA KIRC	Eicosanoid metabolism	R_RE3337M	RE3337	0.933073	0.88935	0.974929	0.000990099
TCGA KIRC	Eicosanoid metabolism	R_RE3344M	RE3344	0.933073	0.88935	0.974929	0.000990099
TCGA KIRC	Eicosanoid metabolism	R_RE3447M	RE3447	0.933073	0.88935	0.974929	0.000990099
TCGA KIRC	Eicosanoid metabolism	R_RE3563M	RE3563	0.933073	0.88935	0.974929	0.000990099
TCGA KIRC	Eicosanoid metabolism	R_RE3336M	RE3336	0.911914	0.87728	0.949244	0.000990099
TCGA KIRC	Eicosanoid metabolism	R_RE3342M	RE3342	0.911914	0.87728	0.949244	0.000990099
TCGA KIRC	Eicosanoid metabolism	R_RE3443M	RE3443	0.911914	0.87728	0.949244	0.000990099
TCGA KIRC	Eicosanoid metabolism	R_RE3559M	RE3559	0.911914	0.87728	0.949244	0.000990099
TCGA KIRC	Eicosanoid metabolism	R_RE3500R	RE3500	0.907505	0.832919	0.983417	0.00792079
TCGA KIRC	Eicosanoid metabolism	R_RE3501R	RE3501	0.907505	0.832919	0.983417	0.00792079
TCGA KIRC	Eicosanoid metabolism	R_RE3012R	RE3012	0.887079	0.804972	0.973386	0.00693069
TCGA KIRC	Eicosanoid metabolism	R_RE1819M	RE1819	0.847416	0.781533	0.919448	0.000990099
TCGA KIRC	Eicosanoid metabolism	R_RE1819X	RE1819	0.847416	0.781533	0.919448	0.000990099
TCGA KIRC	Eicosanoid metabolism	R_RE3010M	RE3010	0.847416	0.781533	0.919448	0.000990099
TCGA KIRC	Eicosanoid metabolism	R_RE3010X	RE3010	0.847416	0.781533	0.919448	0.000990099
TCGA KIRC	Eicosanoid metabolism	R_RE3307M	RE3307	0.847416	0.781533	0.919448	0.000990099
TCGA KIRC	Eicosanoid metabolism	R_RE3307X	RE3307	0.847416	0.781533	0.919448	0.000990099
TCGA KIRC	Eicosanoid metabolism	R_RE3432M	RE3432	0.847416	0.781533	0.919448	0.000990099
TCGA KIRC	Eicosanoid metabolism	R_RE3432X	RE3432	0.847416	0.781533	0.919448	0.000990099
TCGA KIRC	Eicosanoid metabolism	R_RE3502X	RE3502	0.847416	0.781533	0.919448	0.000990099
TCGA KIRC	Eicosanoid metabolism	R_RE3596M	RE3596	0.847416	0.781533	0.919448	0.000990099
TCGA KIRC	Eicosanoid metabolism	R_RE3596X	RE3596	0.847416	0.781533	0.919448	0.000990099
TCGA KIRC	Eicosanoid metabolism	R_RE3597M	RE3597	0.847416	0.781533	0.919448	0.000990099
TCGA KIRC	Eicosanoid metabolism	R_RE3597X	RE3597	0.847416	0.781533	0.919448	0.000990099
TCGA KIRC	Eicosanoid metabolism	R_RE3500C	RE3500	0.786691	0.686342	0.884264	0.000990099
TCGA KIRC	Eicosanoid metabolism	R_RE3500X	RE3500	0.786691	0.686342	0.884264	0.000990099
TCGA KIRC	Eicosanoid metabolism	R_RE3501C	RE3501	0.786691	0.686342	0.884264	0.000990099
TCGA KIRC	Eicosanoid metabolism	R_RE3501X	RE3501	0.786691	0.686342	0.884264	0.000990099
TCGA KIRC	Exchange/demand reaction	R_r1403	Protein degradation	0.90373	0.806516	0.995013	0.019802
TCGA KIRC	Fatty acid oxidation	R_r0309	trans-Hexadec-2-enoyl-CoA reductase Fatty acid elongation in mitochondria EC:1.3.1.38	1.67862	1.08264	2.25294	0.0158416
TCGA KIRC	Fatty acid oxidation	R_FAOXC16DCr	fatty acid activation(C16DC)er	1.64149	1.49051	1.79499	0.000990099
TCGA KIRC	Fatty acid oxidation	R_r0718	(S)-3-Hydroxytetradecanoyl-CoA:NAD+ oxidoreductase Fatty acid elongation in mitochondria / Fatty acid metabolism EC:1.1.1.35 EC:1.1.1.211	1.52657	1.33608	1.7154	0.000990099
TCGA KIRC	Fatty acid oxidation	R_RE3132C	RE3132	1.4911	1.21732	1.75593	0.000990099
TCGA KIRC	Fatty acid oxidation	R_RE3146C	RE3146	1.4911	1.21732	1.75593	0.000990099
TCGA KIRC	Fatty acid oxidation	R_RE3160C	RE3160	1.4911	1.21732	1.75593	0.000990099
TCGA KIRC	Fatty acid oxidation	R_RE1514M	RE1514	1.37829	1.23208	1.51463	0.000990099
TCGA KIRC	Fatty acid oxidation	R_RE2912M	RE2912	1.37829	1.23208	1.51463	0.000990099
TCGA KIRC	Fatty acid oxidation	R_RE1514X	RE1514	1.3745	1.22911	1.50768	0.000990099
TCGA KIRC	Fatty acid oxidation	R_RE2912X	RE2912	1.3745	1.22911	1.50768	0.000990099
TCGA KIRC	Fatty acid oxidation	R_RE3074X	RE3074	1.3745	1.22911	1.50768	0.000990099
TCGA KIRC	Fatty acid oxidation	R_RE3114R	RE3114	1.3745	1.22911	1.50768	0.000990099
TCGA KIRC	Fatty acid oxidation	R_RE3132R	RE3132	1.3745	1.22911	1.50768	0.000990099
TCGA KIRC	Fatty acid oxidation	R_RE3146R	RE3146	1.3745	1.22911	1.50768	0.000990099
TCGA KIRC	Fatty acid oxidation	R_RE3160R	RE3160	1.3745	1.22911	1.50768	0.000990099
TCGA KIRC	Fatty acid oxidation	R_LPS2e	lipase, extracellular	1.30073	1.0294	1.6005	0.0158416
TCGA KIRC	Fatty acid oxidation	R_LPS3e	lipase, extracellular	1.30073	1.0294	1.6005	0.0158416
TCGA KIRC	Fatty acid oxidation	R_FACOAL40im	fatty-acid--CoA ligase (butanoate), mitochondrial	1.22704	0.980942	1.47003	0.0326733
TCGA KIRC	Fatty acid oxidation	R_LCAT1e	Lecithin-cholesterol acyltransferase	1.1315	0.971732	1.30058	0.0485149
TCGA KIRC	Fatty acid oxidation	R_RE3103R	RE3103	1.10692	1.05861	1.15534	0.000990099
TCGA KIRC	Fatty acid oxidation	R_RE3104R	RE3104	1.10692	1.05861	1.15534	0.000990099
TCGA KIRC	Fatty acid oxidation	R_RE3106R	RE3106	1.10692	1.05861	1.15534	0.000990099
TCGA KIRC	Fatty acid oxidation	R_RE3110R	RE3110	1.10692	1.05861	1.15534	0.000990099
TCGA KIRC	Fatty acid oxidation	R_RE3112R	RE3112	1.10692	1.05861	1.15534	0.000990099
TCGA KIRC	Fatty acid oxidation	R_RE3113R	RE3113	1.10692	1.05861	1.15534	0.000990099
TCGA KIRC	Fatty acid oxidation	R_RE3119R	RE3119	1.10692	1.05861	1.15534	0.000990099
TCGA KIRC	Fatty acid oxidation	R_RE3120R	RE3120	1.10692	1.05861	1.15534	0.000990099
TCGA KIRC	Fatty acid oxidation	R_RE3121R	RE3121	1.10692	1.05861	1.15534	0.000990099
TCGA KIRC	Fatty acid oxidation	R_RE3122R	RE3122	1.10692	1.05861	1.15534	0.000990099
TCGA KIRC	Fatty acid oxidation	R_RE3123R	RE3123	1.10692	1.05861	1.15534	0.000990099
TCGA KIRC	Fatty acid oxidation	R_RE3124R	RE3124	1.10692	1.05861	1.15534	0.000990099
TCGA KIRC	Fatty acid oxidation	R_RE3125R	RE3125	1.10692	1.05861	1.15534	0.000990099
TCGA KIRC	Fatty acid oxidation	R_RE3126R	RE3126	1.10692	1.05861	1.15534	0.000990099
TCGA KIRC	Fatty acid oxidation	R_RE3147R	RE3147	1.10692	1.05861	1.15534	0.000990099
TCGA KIRC	Fatty acid oxidation	R_RE3148R	RE3148	1.10692	1.05861	1.15534	0.000990099
TCGA KIRC	Fatty acid oxidation	R_RE3150R	RE3150	1.10692	1.05861	1.15534	0.000990099
TCGA KIRC	Fatty acid oxidation	R_RE3151R	RE3151	1.10692	1.05861	1.15534	0.000990099
TCGA KIRC	Fatty acid oxidation	R_RE3152R	RE3152	1.10692	1.05861	1.15534	0.000990099
TCGA KIRC	Fatty acid oxidation	R_RE3153R	RE3153	1.10692	1.05861	1.15534	0.000990099
TCGA KIRC	Fatty acid oxidation	R_RE3154R	RE3154	1.10692	1.05861	1.15534	0.000990099
TCGA KIRC	Fatty acid oxidation	R_RE3155R	RE3155	1.10692	1.05861	1.15534	0.000990099
TCGA KIRC	Fatty acid oxidation	R_RE3161R	RE3161	1.10692	1.05861	1.15534	0.000990099
TCGA KIRC	Fatty acid oxidation	R_RE3162R	RE3162	1.10692	1.05861	1.15534	0.000990099
TCGA KIRC	Fatty acid oxidation	R_RE3163R	RE3163	1.10692	1.05861	1.15534	0.000990099
TCGA KIRC	Fatty acid oxidation	R_RE3164R	RE3164	1.10692	1.05861	1.15534	0.000990099
TCGA KIRC	Fatty acid oxidation	R_RE3165R	RE3165	1.10692	1.05861	1.15534	0.000990099
TCGA KIRC	Fatty acid oxidation	R_RE3166R	RE3166	1.10692	1.05861	1.15534	0.000990099
TCGA KIRC	Fatty acid oxidation	R_RE3167R	RE3167	1.10692	1.05861	1.15534	0.000990099
TCGA KIRC	Fatty acid oxidation	R_RE3168R	RE3168	1.10692	1.05861	1.15534	0.000990099
TCGA KIRC	Fatty acid oxidation	R_RE3169R	RE3169	1.10692	1.05861	1.15534	0.000990099
TCGA KIRC	Fatty acid oxidation	R_RE3170R	RE3170	1.10692	1.05861	1.15534	0.000990099
TCGA KIRC	Fatty acid oxidation	R_RE3171R	RE3171	1.10692	1.05861	1.15534	0.000990099
TCGA KIRC	Fatty acid oxidation	R_RE3172R	RE3172	1.10692	1.05861	1.15534	0.000990099
TCGA KIRC	Fatty acid oxidation	R_RE3173R	RE3173	1.10692	1.05861	1.15534	0.000990099
TCGA KIRC	Fatty acid oxidation	R_RE3174R	RE3174	1.10692	1.05861	1.15534	0.000990099
TCGA KIRC	Fatty acid oxidation	R_RE3175R	RE3175	1.10692	1.05861	1.15534	0.000990099
TCGA KIRC	Fatty acid oxidation	R_RE3176R	RE3176	1.10692	1.05861	1.15534	0.000990099
TCGA KIRC	Fatty acid oxidation	R_r0652	trans-Tetradec-2-enoyl-CoA reductase Fatty acid elongation in mitochondria EC:1.3.1.38	1.06458	1.00064	1.13134	0.0227723
TCGA KIRC	Fatty acid oxidation	R_r0660	(S)-3-Hydroxydodecanoyl-CoA hydro-lyase Fatty acid elongation in mitochondria / Fatty acid metabolism EC:4.2.1.17	1.06458	1.00064	1.13134	0.0227723
TCGA KIRC	Fatty acid oxidation	R_ADRNCRNt	transport into the mitochondria (carnitine)	1.05913	0.999454	1.11319	0.0267327
TCGA KIRC	Fatty acid oxidation	R_ARACHCRNt	transport into the mitochondria (carnitine)	1.05913	0.999454	1.11319	0.0267327
TCGA KIRC	Fatty acid oxidation	R_C160CRNt	C160 transport into the mitochondria	1.05913	0.999454	1.11319	0.0267327
TCGA KIRC	Fatty acid oxidation	R_C161CRN2t	C161 transport into the mitochondria	1.05913	0.999454	1.11319	0.0267327
TCGA KIRC	Fatty acid oxidation	R_C161CRNt	C161 transport into the mitochondria	1.05913	0.999454	1.11319	0.0267327
TCGA KIRC	Fatty acid oxidation	R_C180CRNt	C180 transport into the mitochondria	1.05913	0.999454	1.11319	0.0267327
TCGA KIRC	Fatty acid oxidation	R_C181CRNt	C181 transport into the mitochondria	1.05913	0.999454	1.11319	0.0267327
TCGA KIRC	Fatty acid oxidation	R_CLPNDCRNt	transport into the mitochondria (carnitine)	1.05913	0.999454	1.11319	0.0267327
TCGA KIRC	Fatty acid oxidation	R_DCSPTN1CRNt	transport into the mitochondria (carnitine)	1.05913	0.999454	1.11319	0.0267327
TCGA KIRC	Fatty acid oxidation	R_DLNLCGCRNt	transport into the mitochondria (carnitine)	1.05913	0.999454	1.11319	0.0267327
TCGA KIRC	Fatty acid oxidation	R_EICOSTETCRNt	transport into the mitochondria (carnitine)	1.05913	0.999454	1.11319	0.0267327
TCGA KIRC	Fatty acid oxidation	R_ELAIDCRNt	transport into the mitochondria (carnitine)	1.05913	0.999454	1.11319	0.0267327
TCGA KIRC	Fatty acid oxidation	R_HEXCCRNt	transport into the mitochondria (carnitine)	1.05913	0.999454	1.11319	0.0267327
TCGA KIRC	Fatty acid oxidation	R_HPDCACRNt	heptadecanoate transport into the mitochondria	1.05913	0.999454	1.11319	0.0267327
TCGA KIRC	Fatty acid oxidation	R_LGNCCRNt	transport into the mitochondria (carnitine)	1.05913	0.999454	1.11319	0.0267327
TCGA KIRC	Fatty acid oxidation	R_LNELDCCRNt	transport into the mitochondria (carnitine)	1.05913	0.999454	1.11319	0.0267327
TCGA KIRC	Fatty acid oxidation	R_LNLCCRNt	transport into the mitochondria (carnitine)	1.05913	0.999454	1.11319	0.0267327
TCGA KIRC	Fatty acid oxidation	R_LNLNCACRNt	transport into the mitochondria (carnitine)	1.05913	0.999454	1.11319	0.0267327
TCGA KIRC	Fatty acid oxidation	R_LNLNCGCRNt	transport into the mitochondria (carnitine)	1.05913	0.999454	1.11319	0.0267327
TCGA KIRC	Fatty acid oxidation	R_NRVNCCRNt	transport into the mitochondria (carnitine)	1.05913	0.999454	1.11319	0.0267327
TCGA KIRC	Fatty acid oxidation	R_PTDCACRNt	pentadecanoate transport into the mitochondria	1.05913	0.999454	1.11319	0.0267327
TCGA KIRC	Fatty acid oxidation	R_RTOTAL2CRNt	R group transport into the mitochondria	1.05913	0.999454	1.11319	0.0267327
TCGA KIRC	Fatty acid oxidation	R_RTOTAL3CRNt	R group transport into the mitochondria	1.05913	0.999454	1.11319	0.0267327
TCGA KIRC	Fatty acid oxidation	R_RTOTALCRNt	R group transport into the mitochondria	1.05913	0.999454	1.11319	0.0267327
TCGA KIRC	Fatty acid oxidation	R_STRDNCCRNt	transport into the mitochondria (carnitine)	1.05913	0.999454	1.11319	0.0267327
TCGA KIRC	Fatty acid oxidation	R_TETPENT3CRNt	transport into the mitochondria (carnitine)	1.05913	0.999454	1.11319	0.0267327
TCGA KIRC	Fatty acid oxidation	R_TETPENT6CRNt	transport into the mitochondria (carnitine)	1.05913	0.999454	1.11319	0.0267327
TCGA KIRC	Fatty acid oxidation	R_TETTET6CRNt	transport into the mitochondria (carnitine)	1.05913	0.999454	1.11319	0.0267327
TCGA KIRC	Fatty acid oxidation	R_TMNDNCCRNt	transport into the mitochondria (carnitine)	1.05913	0.999454	1.11319	0.0267327
TCGA KIRC	Fatty acid oxidation	R_TTDCRNt	transport into the mitochondria (carnitine)	1.05913	0.999454	1.11319	0.0267327
TCGA KIRC	Fatty acid oxidation	R_VACCCRNt	transport into the mitochondria (carnitine)	1.05913	0.999454	1.11319	0.0267327
TCGA KIRC	Fatty acid oxidation	R_C10DCCACT	transport of sebacoyl carnitine into cytosol	1.05913	0.999454	1.11319	0.0267327
TCGA KIRC	Fatty acid oxidation	R_C4DCCACT	transport of succinyl carnitine into cytosol	1.05913	0.999454	1.11319	0.0267327
TCGA KIRC	Fatty acid oxidation	R_C6DCCACT	transport of adipoyl carnitine into cytosol	1.05913	0.999454	1.11319	0.0267327
TCGA KIRC	Fatty acid oxidation	R_FAOXC12DCTc	transport of dodecanedioyl carnitine into cytosol	1.05913	0.999454	1.11319	0.0267327
TCGA KIRC	Fatty acid oxidation	R_OCD11CRNCACT	transport of 11-octadecenoyl carnitine into the mitochondrial matrix	1.05913	0.999454	1.11319	0.0267327
TCGA KIRC	Fatty acid oxidation	R_OCTDECCACT	transport of Octadecenoyl-CoA into mitochondrial matrix	1.05913	0.999454	1.11319	0.0267327
TCGA KIRC	Fatty acid oxidation	R_SUBERCACT	transport of suberyl carnitine into cytosol	1.05913	0.999454	1.11319	0.0267327
TCGA KIRC	Fatty acid oxidation	R_FACOAL180i	C180 fatty acid activation	0.974006	0.946339	0.99813	0.0178218
TCGA KIRC	Fatty acid oxidation	R_FAOXC16080x	Beta oxidation of long chain fatty acid	0.968777	0.898219	0.990476	0.00792079
TCGA KIRC	Fatty acid oxidation	R_FAOXC180x	Beta oxidation of long chain fatty acid	0.968777	0.898219	0.990476	0.00792079
TCGA KIRC	Fatty acid oxidation	R_FAOXC18480x	Beta oxidation of long chain fatty acid	0.968777	0.898219	0.990476	0.00792079
TCGA KIRC	Fatty acid oxidation	R_FAOXC2051843x	Beta oxidation of long chain fatty acid	0.968777	0.898219	0.990476	0.00792079
TCGA KIRC	Fatty acid oxidation	R_FAOXC2242046x	Beta oxidation of long chain fatty acid	0.968777	0.898219	0.990476	0.00792079
TCGA KIRC	Fatty acid oxidation	R_FAOXC2252053x	Beta oxidation of long chain fatty acid	0.968777	0.898219	0.990476	0.00792079
TCGA KIRC	Fatty acid oxidation	R_FAOXC240200x	Beta oxidation of long chain fatty acid	0.968777	0.898219	0.990476	0.00792079
TCGA KIRC	Fatty acid oxidation	R_FAOXC2442246x	Beta oxidation of long chain fatty acid	0.968777	0.898219	0.990476	0.00792079
TCGA KIRC	Fatty acid oxidation	R_FAOXC2452253x	Beta oxidation of long chain fatty acid	0.968777	0.898219	0.990476	0.00792079
TCGA KIRC	Fatty acid oxidation	R_FAOXC183806x	Beta oxidation of long chain fatty acid	0.966878	0.875143	0.990274	0.00792079
TCGA KIRC	Fatty acid oxidation	R_FAOXC200180x	Beta oxidation of long chain fatty acid	0.966878	0.875143	0.990274	0.00792079
TCGA KIRC	Fatty acid oxidation	R_FAOXC2251836x	Beta oxidation of long chain fatty acid	0.966878	0.875143	0.990274	0.00792079
TCGA KIRC	Fatty acid oxidation	R_FAOXC241181x	Beta oxidation of long chain fatty acid	0.966878	0.875143	0.990274	0.00792079
TCGA KIRC	Fatty acid oxidation	R_FAOXC260240x	Beta oxidation of long chain fatty acid	0.966878	0.875143	0.990274	0.00792079
TCGA KIRC	Fatty acid oxidation	R_FAOXC226205x	Beta oxidation of long chain fatty acid	0.965929	0.86164	0.991082	0.00891089
TCGA KIRC	Fatty acid oxidation	R_FAOXC2452256x	Beta oxidation of long chain fatty acid	0.965929	0.86164	0.991082	0.00891089
TCGA KIRC	Fatty acid oxidation	R_FAOXC246226x	Beta oxidation of long chain fatty acid	0.965929	0.86164	0.991082	0.00891089
TCGA KIRC	Fatty acid oxidation	R_PEROXx	peroxisomal lumped long chain fatty acid oxidation	0.964031	0.829102	1.00642	0.0435644
TCGA KIRC	Fatty acid oxidation	R_FAOXC101C8x	fatty acid beta oxidation(C10:1-->C8:0)x	0.964031	0.829102	1.00642	0.0435644
TCGA KIRC	Fatty acid oxidation	R_FAOXC102C81x	fatty acid beta oxidation(C10:2-->C8:1)x	0.964031	0.829102	1.00642	0.0435644
TCGA KIRC	Fatty acid oxidation	R_FAOXC10C8x	fatty acid beta oxidation(C10-->C8)x	0.964031	0.829102	0.988332	0.00792079
TCGA KIRC	Fatty acid oxidation	R_FAOXC10DCC8DCx	fatty acid beta oxidation(C10DC-->C8DC)	0.964031	0.829102	0.988332	0.00792079
TCGA KIRC	Fatty acid oxidation	R_FAOXC11BRC9BRx	fatty acid beta oxidation(C11br-->C9br)x	0.964031	0.829102	1.00642	0.0435644
TCGA KIRC	Fatty acid oxidation	R_FAOXC121C10x	fatty acid beta xoidation(C12:1-->C10)x	0.964031	0.829102	1.00642	0.0435644
TCGA KIRC	Fatty acid oxidation	R_FAOXC123C102x	fatty acid beta oxidation(C12:3-->C10:2)x	0.964031	0.829102	1.00642	0.0435644
TCGA KIRC	Fatty acid oxidation	R_FAOXC12C10x	fatty acid beta oxidation(C12-->C10)x	0.964031	0.829102	0.988332	0.00792079
TCGA KIRC	Fatty acid oxidation	R_FAOXC12DCC10DCx	fatty acid beta oxidation(C12DC-->C10DC)x	0.964031	0.829102	0.988332	0.00792079
TCGA KIRC	Fatty acid oxidation	R_FAOXC13BRC11BRx	fatty acid beta oxidation(C13br-->C11br)x	0.964031	0.829102	1.00642	0.0435644
TCGA KIRC	Fatty acid oxidation	R_FAOXC141C121x	fatty acid beta xoidation(C14:1-->C12:1)x	0.964031	0.829102	0.988332	0.00792079
TCGA KIRC	Fatty acid oxidation	R_FAOXC142C122x	fatty acid beta oxidation(C14:2-->C12:2)x	0.964031	0.829102	0.988332	0.00792079
TCGA KIRC	Fatty acid oxidation	R_FAOXC143C123x	fatty acid beta oxidation(C14:3-->C12:3)x	0.964031	0.829102	0.988332	0.00792079
TCGA KIRC	Fatty acid oxidation	R_FAOXC14C12x	fatty acid beta oxidation(C14-->C12)x	0.964031	0.829102	0.988332	0.00792079
TCGA KIRC	Fatty acid oxidation	R_FAOXC14DCC12DCx	fatty acid beta oxidation(C14DC-->C12DC)x	0.964031	0.829102	0.988332	0.00792079
TCGA KIRC	Fatty acid oxidation	R_FAOXC15BRC13BRx	fatty acid beta oxidation(C15br-->C13br)x	0.964031	0.829102	1.00642	0.0435644
TCGA KIRC	Fatty acid oxidation	R_FAOXC161C141x	fatty acid beta xoidation(C16:1-->C14:1)x	0.964031	0.829102	0.988332	0.00792079
TCGA KIRC	Fatty acid oxidation	R_FAOXC163C142x	fatty acid beta oxidation(C16:3-->C14:2)x	0.964031	0.829102	1.00642	0.0435644
TCGA KIRC	Fatty acid oxidation	R_FAOXC164C143x	fatty acid beta oxidation(C16:4-->C14:3)x	0.964031	0.829102	1.00642	0.0435644
TCGA KIRC	Fatty acid oxidation	R_FAOXC16C14x	fatty acid beta oxidation(C16-->C14)x	0.964031	0.829102	0.988332	0.00792079
TCGA KIRC	Fatty acid oxidation	R_FAOXC16DCC14DCx	fatty acid beta oxidation(C16DC-->C14DC)x	0.964031	0.829102	0.988332	0.00792079
TCGA KIRC	Fatty acid oxidation	R_FAOXC181C161x	fatty acid beta xoidation(C18:1-->C16:1)x	0.964031	0.829102	0.988332	0.00792079
TCGA KIRC	Fatty acid oxidation	R_FAOXC184C163x	fatty acid beta oxidation(C18:4-->C16:3)x	0.964031	0.829102	1.00642	0.0435644
TCGA KIRC	Fatty acid oxidation	R_FAOXC184C164x	fatty acid beta oxidation(C18:4-->C16:4)x	0.964031	0.829102	0.988332	0.00792079
TCGA KIRC	Fatty acid oxidation	R_FAOXC201C181x	fatty acid beta xoidation(C20:1-->C18:1)x	0.964031	0.829102	0.988332	0.00792079
TCGA KIRC	Fatty acid oxidation	R_FAOXC205C184x	fatty acid beta oxidation(C20:5-->C18:4)x	0.964031	0.829102	1.00642	0.0435644
TCGA KIRC	Fatty acid oxidation	R_FAOXC221C201x	fatty acid beta oxidation(C22:1-->C20:1)x	0.964031	0.829102	0.988332	0.00792079
TCGA KIRC	Fatty acid oxidation	R_FAOXC225C204x	fatty acid beta oxidation(C22:5-->C20:4)x	0.964031	0.829102	1.00642	0.0435644
TCGA KIRC	Fatty acid oxidation	R_FAOXC22C20x	fatty acid beta oxidation(C22-->C20)x	0.964031	0.829102	0.988332	0.00792079
TCGA KIRC	Fatty acid oxidation	R_FAOXC241C221x	fatty acid beta oxidation(C24:1-->C22:1)x	0.964031	0.829102	0.988332	0.00792079
TCGA KIRC	Fatty acid oxidation	R_FAOXC24C22x	Fatty acid beta oxidation(C24-->C22)x	0.964031	0.829102	0.988332	0.00792079
TCGA KIRC	Fatty acid oxidation	R_FAOXC61C4x	fatty acid beta oxidation(C6:1-->C4:0)x	0.964031	0.829102	1.00642	0.0435644
TCGA KIRC	Fatty acid oxidation	R_FAOXC6C4x	fatty acid beta oxidation(C6-->C4)x	0.964031	0.829102	0.988332	0.00792079
TCGA KIRC	Fatty acid oxidation	R_FAOXC6DCC4DCx	fatty acid beta oxidation(C6DC-->C4DC)x	0.964031	0.829102	0.988332	0.00792079
TCGA KIRC	Fatty acid oxidation	R_FAOXC81C61x	fatty acid beta oxidation(C8:1-->C6:1)x	0.964031	0.829102	0.988332	0.00792079
TCGA KIRC	Fatty acid oxidation	R_FAOXC8C6x	fatty acid beta oxidation(C8-->C6)x	0.964031	0.829102	0.988332	0.00792079
TCGA KIRC	Fatty acid oxidation	R_FAOXC8DCC6DCx	fatty acid beta oxidation(C8DC-->C6DC)x	0.964031	0.829102	0.988332	0.00792079
TCGA KIRC	Fatty acid oxidation	R_FOAXC122C101x	fatty acid beta oxidation(C12:2-->C10:1)x	0.964031	0.829102	1.00642	0.0435644
TCGA KIRC	Fatty acid oxidation	R_RE1525M	RE1525	0.959071	0.922146	0.997925	0.0148515
TCGA KIRC	Fatty acid oxidation	R_RE1526M	RE1526	0.959071	0.922146	0.997925	0.0148515
TCGA KIRC	Fatty acid oxidation	R_RE1527M	RE1527	0.959071	0.922146	0.997925	0.0148515
TCGA KIRC	Fatty acid oxidation	R_RE3005M	RE3005	0.959071	0.922146	0.997925	0.0148515
TCGA KIRC	Fatty acid oxidation	R_RE3250M	RE3250	0.959071	0.922146	0.997925	0.0148515
TCGA KIRC	Fatty acid oxidation	R_RE3387M	RE3387	0.959071	0.922146	0.997925	0.0148515
TCGA KIRC	Fatty acid oxidation	R_RE3393M	RE3393	0.959071	0.922146	0.997925	0.0148515
TCGA KIRC	Fatty acid oxidation	R_RE3399M	RE3399	0.959071	0.922146	0.997925	0.0148515
TCGA KIRC	Fatty acid oxidation	R_RE3402M	RE3402	0.959071	0.922146	0.997925	0.0148515
TCGA KIRC	Fatty acid oxidation	R_RE3627M	RE3627	0.959071	0.922146	0.997925	0.0148515
TCGA KIRC	Fatty acid oxidation	R_RE3001M	RE3001	0.951676	0.896215	1.01076	0.0485149
TCGA KIRC	Fatty acid oxidation	R_RE3391M	RE3391	0.951676	0.896215	1.01076	0.0485149
TCGA KIRC	Fatty acid oxidation	R_RE3392M	RE3392	0.951676	0.896215	1.01076	0.0485149
TCGA KIRC	Fatty acid oxidation	R_RE3403M	RE3403	0.951676	0.896215	1.01076	0.0485149
TCGA KIRC	Fatty acid oxidation	R_RE3404M	RE3404	0.951676	0.896215	1.01076	0.0485149
TCGA KIRC	Fatty acid oxidation	R_FAOXC102C101m	reduction(C10:2-->C10:1)m	0.951676	0.896215	1.01076	0.0485149
TCGA KIRC	Fatty acid oxidation	R_FAOXC103C102m	fatty acid beta oxidation(C10:3-->C10:2)m	0.951676	0.896215	1.01076	0.0485149
TCGA KIRC	Fatty acid oxidation	R_FAOXC164GC163m	fatty acid beta oxidation(C16:4-->C16:3)gm	0.951676	0.896215	1.01076	0.0485149
TCGA KIRC	Fatty acid oxidation	R_FAOXC165C164m	fatty acid beta oxidation (C16:5-->C16:4)m	0.951676	0.896215	1.01076	0.0485149
TCGA KIRC	Fatty acid oxidation	R_FAOXC226C225m	fatty acid beta oxidation(C22:6-->C22:5)m	0.951676	0.896215	1.01076	0.0485149
TCGA KIRC	Fatty acid oxidation	R_FAOXC227C226m	fatty acid beta oxidation(C22:7-->C22:6)m	0.951676	0.896215	1.01076	0.0485149
TCGA KIRC	Fatty acid oxidation	R_FAOXTC102C101m	fatty acid beta oxidation trans(C10:2-->C10:1)m	0.951676	0.896215	1.01076	0.0485149
TCGA KIRC	Fatty acid oxidation	R_FACOAL150	fatty-acid--CoA ligase	0.949112	0.928821	0.971	0.000990099
TCGA KIRC	Fatty acid oxidation	R_FACOAL170	fatty-acid--CoA ligase	0.949112	0.928821	0.971	0.000990099
TCGA KIRC	Fatty acid oxidation	R_FAOXC141C141OHm	fatty acid beta oxidation(C14:1-->C14:1OH)m	0.946881	0.899628	0.991158	0.00891089
TCGA KIRC	Fatty acid oxidation	R_FAOXC142C142OHm	fatty acid beta oxidation(C14:2-->C14:2OH)m	0.946881	0.899628	0.991158	0.00891089
TCGA KIRC	Fatty acid oxidation	R_FAOXC14C14OHm	fatty acid beta oxidation(C14-->C14OH)m	0.946881	0.899628	0.991158	0.00891089
TCGA KIRC	Fatty acid oxidation	R_FAOXC161C161OHm	production of 3-hydroxyhexadecenoylcoA	0.946881	0.899628	0.991158	0.00891089
TCGA KIRC	Fatty acid oxidation	R_FAOXC162C162OHm	fatty acid beta oxidation(C16:2-->C16:2OH)m	0.946881	0.899628	0.991158	0.00891089
TCGA KIRC	Fatty acid oxidation	R_FAOXC16C16OHm	fatty acid beta oxidation(C16-->C16OH)m	0.946881	0.899628	0.991158	0.00891089
TCGA KIRC	Fatty acid oxidation	R_FAOXC181C181OHm	fatty acid beta oxidation(C18:1-->C18:1OH)m	0.946881	0.899628	0.991158	0.00891089
TCGA KIRC	Fatty acid oxidation	R_FAOXC182C182OHm	fatty acid beta oxidation(C18:2-->C18:2OH)m	0.946881	0.899628	0.991158	0.00891089
TCGA KIRC	Fatty acid oxidation	R_FAOXC18C18OHm	fatty acid beta oxidation(C18-->C18OH)m	0.946881	0.899628	0.991158	0.00891089
TCGA KIRC	Fatty acid oxidation	R_DOCO13EFATP	absorption or uptake of 13-docosenoic acid into cells	0.94247	0.900952	0.982622	0.0019802
TCGA KIRC	Fatty acid oxidation	R_OCT11EFATP	uptake of vaccenic acid by cells	0.94247	0.900952	0.982622	0.0019802
TCGA KIRC	Fatty acid oxidation	R_RE1573M	RE1573	0.937703	0.860916	1.00704	0.0435644
TCGA KIRC	Fatty acid oxidation	R_RE2992M	RE2992	0.937703	0.860916	1.00704	0.0435644
TCGA KIRC	Fatty acid oxidation	R_RE2999M	RE2999	0.937703	0.860916	1.00704	0.0435644
TCGA KIRC	Fatty acid oxidation	R_RE3003M	RE3003	0.937703	0.860916	1.00704	0.0435644
TCGA KIRC	Fatty acid oxidation	R_RE3628M	RE3628	0.937703	0.860916	1.00704	0.0435644
TCGA KIRC	Fatty acid oxidation	R_FACOAL160i	C160 fatty acid activation	0.933565	0.894808	0.971926	0.000990099
TCGA KIRC	Fatty acid oxidation	R_RE2913M	RE2913	0.933552	0.893335	0.973638	0.000990099
TCGA KIRC	Fatty acid oxidation	R_RE2914M	RE2914	0.933552	0.893335	0.973638	0.000990099
TCGA KIRC	Fatty acid oxidation	R_RE2915M	RE2915	0.933552	0.893335	0.973638	0.000990099
TCGA KIRC	Fatty acid oxidation	R_RE1520M	RE1520	0.933073	0.88935	0.974929	0.000990099
TCGA KIRC	Fatty acid oxidation	R_RE1521M	RE1521	0.933073	0.88935	0.974929	0.000990099
TCGA KIRC	Fatty acid oxidation	R_RE1522M	RE1522	0.933073	0.88935	0.974929	0.000990099
TCGA KIRC	Fatty acid oxidation	R_RE1523M	RE1523	0.933073	0.88935	0.974929	0.000990099
TCGA KIRC	Fatty acid oxidation	R_RE2919M	RE2919	0.933073	0.88935	0.974929	0.000990099
TCGA KIRC	Fatty acid oxidation	R_RE2920M	RE2920	0.933073	0.88935	0.974929	0.000990099
TCGA KIRC	Fatty acid oxidation	R_RE2921M	RE2921	0.933073	0.88935	0.974929	0.000990099
TCGA KIRC	Fatty acid oxidation	R_RE3004M	RE3004	0.933073	0.88935	0.974929	0.000990099
TCGA KIRC	Fatty acid oxidation	R_RE3192M	RE3192	0.933073	0.88935	0.974929	0.000990099
TCGA KIRC	Fatty acid oxidation	R_RE3193M	RE3193	0.933073	0.88935	0.974929	0.000990099
TCGA KIRC	Fatty acid oxidation	R_RE3194M	RE3194	0.933073	0.88935	0.974929	0.000990099
TCGA KIRC	Fatty acid oxidation	R_RE3248M	RE3248	0.933073	0.88935	0.974929	0.000990099
TCGA KIRC	Fatty acid oxidation	R_RE3386M	RE3386	0.933073	0.88935	0.974929	0.000990099
TCGA KIRC	Fatty acid oxidation	R_RE3390M	RE3390	0.933073	0.88935	0.974929	0.000990099
TCGA KIRC	Fatty acid oxidation	R_RE3398M	RE3398	0.933073	0.88935	0.974929	0.000990099
TCGA KIRC	Fatty acid oxidation	R_RE3401M	RE3401	0.933073	0.88935	0.974929	0.000990099
TCGA KIRC	Fatty acid oxidation	R_FAOXC10C10OHm	fatty acid beta oxidation(C10-->OHC10)m	0.930479	0.850775	0.991324	0.0128713
TCGA KIRC	Fatty acid oxidation	R_FAOXC12C12OHm	fatty acid beta oxidation(C12-->OHC12)m	0.930479	0.850775	0.991324	0.0128713
TCGA KIRC	Fatty acid oxidation	R_RE0512M	RE0512	0.929626	0.897932	0.962489	0.000990099
TCGA KIRC	Fatty acid oxidation	R_RE2908M	RE2908	0.929626	0.897932	0.962489	0.000990099
TCGA KIRC	Fatty acid oxidation	R_RE2909M	RE2909	0.929626	0.897932	0.962489	0.000990099
TCGA KIRC	Fatty acid oxidation	R_RE2910M	RE2910	0.929626	0.897932	0.962489	0.000990099
TCGA KIRC	Fatty acid oxidation	R_RE3177M	RE3177	0.929626	0.897932	0.962489	0.000990099
TCGA KIRC	Fatty acid oxidation	R_RE3178M	RE3178	0.929626	0.897932	0.962489	0.000990099
TCGA KIRC	Fatty acid oxidation	R_RE3179M	RE3179	0.929626	0.897932	0.962489	0.000990099
TCGA KIRC	Fatty acid oxidation	R_r0311	Palmitate:CoA ligase (AMP-forming) Fatty acid metabolism EC:6.2.1.3	0.922067	0.870347	0.974567	0.000990099
TCGA KIRC	Fatty acid oxidation	R_RE3072X	RE3072	0.921068	0.870033	0.972537	0.0019802
TCGA KIRC	Fatty acid oxidation	R_FAOXC204	Beta oxidation of long chain fatty acid	0.917176	0.856086	0.987996	0.0148515
TCGA KIRC	Fatty acid oxidation	R_RE1531M	RE1531	0.911914	0.87728	0.949244	0.000990099
TCGA KIRC	Fatty acid oxidation	R_RE1532M	RE1532	0.911914	0.87728	0.949244	0.000990099
TCGA KIRC	Fatty acid oxidation	R_RE1533M	RE1533	0.911914	0.87728	0.949244	0.000990099
TCGA KIRC	Fatty acid oxidation	R_RE1534M	RE1534	0.911914	0.87728	0.949244	0.000990099
TCGA KIRC	Fatty acid oxidation	R_RE2916M	RE2916	0.911914	0.87728	0.949244	0.000990099
TCGA KIRC	Fatty acid oxidation	R_RE2917M	RE2917	0.911914	0.87728	0.949244	0.000990099
TCGA KIRC	Fatty acid oxidation	R_RE3006M	RE3006	0.911914	0.87728	0.949244	0.000990099
TCGA KIRC	Fatty acid oxidation	R_RE3189M	RE3189	0.911914	0.87728	0.949244	0.000990099
TCGA KIRC	Fatty acid oxidation	R_RE3190M	RE3190	0.911914	0.87728	0.949244	0.000990099
TCGA KIRC	Fatty acid oxidation	R_RE3191M	RE3191	0.911914	0.87728	0.949244	0.000990099
TCGA KIRC	Fatty acid oxidation	R_RE3383M	RE3383	0.911914	0.87728	0.949244	0.000990099
TCGA KIRC	Fatty acid oxidation	R_RE3384M	RE3384	0.911914	0.87728	0.949244	0.000990099
TCGA KIRC	Fatty acid oxidation	R_RE3388M	RE3388	0.911914	0.87728	0.949244	0.000990099
TCGA KIRC	Fatty acid oxidation	R_RE3394M	RE3394	0.911914	0.87728	0.949244	0.000990099
TCGA KIRC	Fatty acid oxidation	R_RE3396M	RE3396	0.911914	0.87728	0.949244	0.000990099
TCGA KIRC	Fatty acid oxidation	R_RE3400M	RE3400	0.911914	0.87728	0.949244	0.000990099
TCGA KIRC	Fatty acid oxidation	R_CSNAT2x	carnitine dimethyl nonanoyl transferase, revsible, peroxisomal	0.909787	0.866871	0.951855	0.000990099
TCGA KIRC	Fatty acid oxidation	R_FAOXC140	Beta oxidation of long chain fatty acid	0.903873	0.848691	0.964328	0.0029703
TCGA KIRC	Fatty acid oxidation	R_FAOXC150m	Beta oxidation of long chain fatty acid (odd chain)	0.903873	0.848691	0.964328	0.0029703
TCGA KIRC	Fatty acid oxidation	R_FAOXC160	Beta oxidation of long chain fatty acid	0.903873	0.848691	0.964328	0.0029703
TCGA KIRC	Fatty acid oxidation	R_FAOXC16080m	Beta oxidation of long chain fatty acid	0.903873	0.848691	0.964328	0.0029703
TCGA KIRC	Fatty acid oxidation	R_FAOXC161802m	Beta oxidation fatty acid	0.903873	0.848691	0.964328	0.0029703
TCGA KIRC	Fatty acid oxidation	R_FAOXC16180m	Beta oxidation fatty acid	0.903873	0.848691	0.964328	0.0029703
TCGA KIRC	Fatty acid oxidation	R_FAOXC1811601m	Beta oxidation fatty acid	0.903873	0.848691	0.964328	0.0029703
TCGA KIRC	Fatty acid oxidation	R_FAOXC1811602m	Beta oxidation fatty acid	0.903873	0.848691	0.964328	0.0029703
TCGA KIRC	Fatty acid oxidation	R_FAOXC1811603m	Beta oxidation fatty acid	0.903873	0.848691	0.964328	0.0029703
TCGA KIRC	Fatty acid oxidation	R_FAOXC182806m	Beta oxidation of fatty acid	0.903873	0.848691	0.964328	0.0029703
TCGA KIRC	Fatty acid oxidation	R_FAOXC18280m	Beta oxidation of fatty acid	0.903873	0.848691	0.964328	0.0029703
TCGA KIRC	Fatty acid oxidation	R_FAOXC183803m	Beta oxidation of fatty acid	0.903873	0.848691	0.964328	0.0029703
TCGA KIRC	Fatty acid oxidation	R_FAOXC183806m	Beta oxidation of fatty acid	0.903873	0.848691	0.964328	0.0029703
TCGA KIRC	Fatty acid oxidation	R_FAOXC18480m	Beta oxidation of fatty acid	0.903873	0.848691	0.964328	0.0029703
TCGA KIRC	Fatty acid oxidation	R_FAOXC200180m	Beta oxidation of long chain fatty acid	0.903873	0.848691	0.964328	0.0029703
TCGA KIRC	Fatty acid oxidation	R_FAOXC2031836m	Beta oxidation of fatty acid	0.903873	0.848691	0.964328	0.0029703
TCGA KIRC	Fatty acid oxidation	R_FAOXC204184m	Beta oxidation fatty acid	0.903873	0.848691	0.964328	0.0029703
TCGA KIRC	Fatty acid oxidation	R_FAOXC2051843m	Beta oxidation of fatty acid	0.903873	0.848691	0.964328	0.0029703
TCGA KIRC	Fatty acid oxidation	R_FAOXC2242046m	Beta oxidation of long chain fatty acid	0.903873	0.848691	0.964328	0.0029703
TCGA KIRC	Fatty acid oxidation	R_FAOXC2251836m	Beta oxidation of fatty acid	0.903873	0.848691	0.964328	0.0029703
TCGA KIRC	Fatty acid oxidation	R_FAOXC2252053m	Beta oxidation of long chain fatty acid	0.903873	0.848691	0.964328	0.0029703
TCGA KIRC	Fatty acid oxidation	R_FAOXC226	Beta oxidation of long chain fatty acid	0.903873	0.848691	0.964328	0.0029703
TCGA KIRC	Fatty acid oxidation	R_FAOXC226205m	Beta oxidation of long chain fatty acid	0.903873	0.848691	0.964328	0.0029703
TCGA KIRC	Fatty acid oxidation	R_FAOXC80	Beta oxidation of med/long chain fatty acid	0.903873	0.848691	0.964328	0.0029703
TCGA KIRC	Fatty acid oxidation	R_FAOXC13C11m	fatty acid beta oxidation(C13-->C11)m	0.903669	0.852223	0.945879	0.000990099
TCGA KIRC	Fatty acid oxidation	R_FAOXC141C121m	fatty acid beta oxidation(C14:1-->C12:1)m	0.903669	0.852223	0.945879	0.000990099
TCGA KIRC	Fatty acid oxidation	R_FAOXC142C122m	fatty acid beta oxidation(C14:2-->C12:2)m	0.903669	0.852223	0.945879	0.000990099
TCGA KIRC	Fatty acid oxidation	R_FAOXC143C123m	fatty acid beta oxidation(C14:3-->C12:3)m	0.903669	0.852223	0.945879	0.000990099
TCGA KIRC	Fatty acid oxidation	R_FAOXC14C12m	fatty acid beta oxidation(C14-->C12)m	0.903669	0.852223	0.945879	0.000990099
TCGA KIRC	Fatty acid oxidation	R_FAOXC15C13m	fatty acid beta oxidation(C15-->C13)m	0.903669	0.852223	0.945879	0.000990099
TCGA KIRC	Fatty acid oxidation	R_FAOXC161C141m	fatty acid beta oxidation(C16:1-->C14:1)m	0.903669	0.852223	0.945879	0.000990099
TCGA KIRC	Fatty acid oxidation	R_FAOXC162C142m	fatty acid beta oxidation(C16:2-->C14:2)m	0.903669	0.852223	0.945879	0.000990099
TCGA KIRC	Fatty acid oxidation	R_FAOXC163C143m	fatty acid beta oxidation(C16:3-->C14:3)m	0.903669	0.852223	0.945879	0.000990099
TCGA KIRC	Fatty acid oxidation	R_FAOXC163GC142m	fatty acid beta oxidation(C16:3-->C14:2)gm	0.903669	0.852223	0.945978	0.000990099
TCGA KIRC	Fatty acid oxidation	R_FAOXC164C143m	fatty acid beta oxidation(C16:4-->C14:3)m	0.903669	0.852223	0.945978	0.000990099
TCGA KIRC	Fatty acid oxidation	R_FAOXC16C14m	fatty acid beta oxidation(C16-->C14)m	0.903669	0.852223	0.945879	0.000990099
TCGA KIRC	Fatty acid oxidation	R_FAOXC17C15m	fatty acid beta oxidation(C17-->C15)m	0.903669	0.852223	0.945879	0.000990099
TCGA KIRC	Fatty acid oxidation	R_FAOXC181C161m	fatty acid beta oxidation(C18:1-->C16:1)m	0.903669	0.852223	0.945879	0.000990099
TCGA KIRC	Fatty acid oxidation	R_FAOXC182C162m	fatty acid beta oxidation(C18:2-->C16:2)m	0.903669	0.852223	0.945879	0.000990099
TCGA KIRC	Fatty acid oxidation	R_FAOXC183C163Gm	fatty acid beta oxidation(C18:3-->C16:3)gm	0.903669	0.852223	0.945879	0.000990099
TCGA KIRC	Fatty acid oxidation	R_FAOXC183C163m	fatty acid beta oxidation(C18:3-->C16:3)m	0.903669	0.852223	0.945879	0.000990099
TCGA KIRC	Fatty acid oxidation	R_FAOXC184C163m	fatty acid beta oxidation (C18:4-->C16:3)m	0.903669	0.852223	0.945978	0.000990099
TCGA KIRC	Fatty acid oxidation	R_FAOXC184C164m	fatty acid beta oxidation(C18:4-->C16:4)m	0.903669	0.852223	0.945879	0.000990099
TCGA KIRC	Fatty acid oxidation	R_FAOXC185C164m	fatty acid beta oxidation(C18:5-->C16:4)m	0.903669	0.852223	0.945879	0.000990099
TCGA KIRC	Fatty acid oxidation	R_FAOXC204C184m	fatty acid beta oxidation(C20:4-->C18:4)m	0.903669	0.852223	0.945879	0.000990099
TCGA KIRC	Fatty acid oxidation	R_FAOXC205C185m	fatty acid beta oxidation(C20:5-->C18:5)m	0.903669	0.852223	0.945879	0.000990099
TCGA KIRC	Fatty acid oxidation	R_FAOXC225C204m	fatty acid beta oxidation(C22:5-->C20:4)m	0.903669	0.852223	0.945978	0.000990099
TCGA KIRC	Fatty acid oxidation	R_FAOXC226C205m	fatty acid beta oxidation(C22:6-->C20:5)m	0.903669	0.852223	0.945879	0.000990099
TCGA KIRC	Fatty acid oxidation	R_FAOXTC142TC122m	fatty acid beta oxidation trans(C14:2-->C12:2)m	0.903669	0.852223	0.945879	0.000990099
TCGA KIRC	Fatty acid oxidation	R_FAOXTC162TC142m	fatty acid beta oxidation trans(C16:2-->C14:2)m	0.903669	0.852223	0.945879	0.000990099
TCGA KIRC	Fatty acid oxidation	R_FAOXTC182TC162m	fatty acid beta oxidation trans(C18:2-->C16:2)m	0.903669	0.852223	0.945879	0.000990099
TCGA KIRC	Fatty acid oxidation	R_r0722	(S)-3-Hydroxydodecanoyl-CoA:NAD+ oxidoreductase Fatty acid elongation in mitochondria / Fatty acid metabolism EC:1.1.1.35 EC:1.1.1.211	0.90193	0.843356	0.964108	0.000990099
TCGA KIRC	Fatty acid oxidation	R_RE3184M	RE3184	0.895479	0.829038	0.966383	0.000990099
TCGA KIRC	Fatty acid oxidation	R_RE3185M	RE3185	0.895479	0.829038	0.966383	0.000990099
TCGA KIRC	Fatty acid oxidation	R_RE3186M	RE3186	0.895479	0.829038	0.966383	0.000990099
TCGA KIRC	Fatty acid oxidation	R_ETFQO	Electron transfer flavoprotein-ubiquinone oxidoreductase	0.895443	0.832644	0.959807	0.000990099
TCGA KIRC	Fatty acid oxidation	R_ETF	electron transfer flavoprotein	0.893425	0.817486	0.950015	0.000990099
TCGA KIRC	Fatty acid oxidation	R_FACOAL140i	fatty-acid--CoA ligase (tetradecanoate)	0.892159	0.841292	0.946531	0.000990099
TCGA KIRC	Fatty acid oxidation	R_FACOAL80i	fatty-acid--CoA ligase (octanoate)	0.892159	0.841292	0.946531	0.000990099
TCGA KIRC	Fatty acid oxidation	R_FAOXC180	Beta oxidation of long chain fatty acid	0.890569	0.828234	0.957862	0.000990099
TCGA KIRC	Fatty acid oxidation	R_DCIm	dodecenoyl-Coenzyme A delta isomerase	0.875114	0.78659	0.960531	0.0019802
TCGA KIRC	Fatty acid oxidation	R_FAOXC101m	isomerization(C10:1)m	0.875114	0.78659	0.960531	0.0019802
TCGA KIRC	Fatty acid oxidation	R_FAOXC102m	isomerization(C10:2)m	0.875114	0.78659	0.960531	0.0019802
TCGA KIRC	Fatty acid oxidation	R_FAOXC122m	isomerization(C12:2)m	0.875114	0.78659	0.960531	0.0019802
TCGA KIRC	Fatty acid oxidation	R_FAOXC123m	isomerization(C12:3)m	0.875114	0.78659	0.960531	0.0019802
TCGA KIRC	Fatty acid oxidation	R_FAOXC163Gm	isomerization(C16:3)gm	0.875114	0.78659	0.960531	0.0019802
TCGA KIRC	Fatty acid oxidation	R_FAOXC164m	isomerization(C16:4)m	0.875114	0.78659	0.960531	0.0019802
TCGA KIRC	Fatty acid oxidation	R_FAOXC184m	isomerization of (C18:4)m	0.875114	0.78659	0.960531	0.0019802
TCGA KIRC	Fatty acid oxidation	R_FAOXC185m	isomerization(C18:5)m	0.875114	0.78659	0.960531	0.0019802
TCGA KIRC	Fatty acid oxidation	R_FAOXC225m	isomerization(C22:5)m	0.875114	0.78659	0.960531	0.0019802
TCGA KIRC	Fatty acid oxidation	R_FAOXC226m	isomerization(C22:6)m	0.875114	0.78659	0.960531	0.0019802
TCGA KIRC	Fatty acid oxidation	R_FAOXC61m	isomerization(C6:1)m	0.875114	0.78659	0.960531	0.0019802
TCGA KIRC	Fatty acid oxidation	R_FAOXTC122m	isomerization trans(C12:2)m	0.875114	0.78659	0.960531	0.0019802
TCGA KIRC	Fatty acid oxidation	R_FACOAL181i	C181 fatty acid activation	0.869882	0.825725	0.918086	0.000990099
TCGA KIRC	Fatty acid oxidation	R_CSNAT2m	carnitine O-aceyltransferase, mitochondrial	0.867895	0.808834	0.926032	0.000990099
TCGA KIRC	Fatty acid oxidation	R_CSNAT3x	carnitine O-aceyltransferase, peroxisomal	0.867895	0.808834	0.926032	0.000990099
TCGA KIRC	Fatty acid oxidation	R_CSNATer	carnitine O-acetyltransferase, endolasmic reticulum	0.867895	0.808834	0.926032	0.000990099
TCGA KIRC	Fatty acid oxidation	R_CSNATm	carnitine O-aceyltransferase, mitochondrial	0.867895	0.808834	0.926032	0.000990099
TCGA KIRC	Fatty acid oxidation	R_CSNATp	carnitine O-acetyltransferase, reverse direction, peroxisomal	0.867895	0.808834	0.926032	0.000990099
TCGA KIRC	Fatty acid oxidation	R_r0641	(5-Glutamyl)-peptide:amino-acid 5-glutamyltransferase Arachidonic acid metabolism EC:2.3.2.2	0.850987	0.774001	0.922501	0.000990099
TCGA KIRC	Fatty acid oxidation	R_FAOXC101C8m	fatty acid beta oxidation(C10:1-->C8)m	0.850226	0.759238	0.887305	0.000990099
TCGA KIRC	Fatty acid oxidation	R_FAOXC102C81m	fatty acid beta oxidation(C10:2-->C8:1)m	0.850226	0.759238	0.887305	0.000990099
TCGA KIRC	Fatty acid oxidation	R_FAOXC10C8m	fatty acid beta oxidation(C10-->C8)m	0.850226	0.759238	0.88418	0.000990099
TCGA KIRC	Fatty acid oxidation	R_FAOXC11C9m	fatty acid beta oxidation(C11-->C9)m	0.850226	0.759238	0.88418	0.000990099
TCGA KIRC	Fatty acid oxidation	R_FAOXC121C101m	fatty acid beta oxidation(C12:1-->C10:1)m	0.850226	0.759238	0.88418	0.000990099
TCGA KIRC	Fatty acid oxidation	R_FAOXC122C101m	fatty acid beta oxidation(C12:2-->C10:1)m	0.850226	0.759238	0.887305	0.000990099
TCGA KIRC	Fatty acid oxidation	R_FAOXC123C102m	fatty acid beta oxidation(C12:3-->C10:2)m	0.850226	0.759238	0.887305	0.000990099
TCGA KIRC	Fatty acid oxidation	R_FAOXC12C10m	fatty acid beta oxidation(C12-->C10)m	0.850226	0.759238	0.88418	0.000990099
TCGA KIRC	Fatty acid oxidation	R_FAOXC4C2m	fatty acid beta oxidation(C4-->C2)m	0.850226	0.758216	0.877753	0.000990099
TCGA KIRC	Fatty acid oxidation	R_FAOXC5C3x	fatty acid beta oxidation(C5-->C3)m	0.850226	0.758216	0.877753	0.000990099
TCGA KIRC	Fatty acid oxidation	R_FAOXC61C4m	fatty acid beta oxidation(C6:1-->C4:0)m	0.850226	0.759238	0.887305	0.000990099
TCGA KIRC	Fatty acid oxidation	R_FAOXC6C4m	fatty acid beta oxidation(C6-->C4)m	0.850226	0.759238	0.88418	0.000990099
TCGA KIRC	Fatty acid oxidation	R_FAOXC7C5m	fatty acid beta oxidation(C7-->C5)m	0.850226	0.759238	0.88418	0.000990099
TCGA KIRC	Fatty acid oxidation	R_FAOXC81C61m	fatty acid beta oxidation(C8:1-->C6:1)m	0.850226	0.759238	0.88418	0.000990099
TCGA KIRC	Fatty acid oxidation	R_FAOXC8C6m	fatty acid beta oxidation(C8-->C6)m	0.850226	0.759238	0.88418	0.000990099
TCGA KIRC	Fatty acid oxidation	R_FAOXC9C7m	fatty acid beta oxidation(C9-->C7)m	0.850226	0.759238	0.88418	0.000990099
TCGA KIRC	Fatty acid oxidation	R_FAOXTC122TC101m	fatty acid beta oxidation trans(C12:2-->C10:1)m	0.850226	0.759238	0.887305	0.000990099
TCGA KIRC	Fatty acid oxidation	R_ALDD21	aldehyde dehydrogenase (pristanal, NAD)	0.817526	0.736193	0.894942	0.000990099
TCGA KIRC	Fatty acid oxidation	R_FAOXC15NADPx	fatty acid alpha oxidation(2-Hydroxyphytanoyl-CoA)(nadp)x	0.817526	0.736193	0.892384	0.000990099
TCGA KIRC	Fatty acid oxidation	R_FAOXC15NADx	fatty acid alpha oxidation(2-Hydroxyphytanoyl-CoA)(nad)x	0.817526	0.736193	0.892384	0.000990099
TCGA KIRC	Fatty acid oxidation	R_FAOXOHC16C16DCc	fatty acid omega oxidation(w-OHC16-->C16DC)c	0.817526	0.736193	0.894485	0.000990099
TCGA KIRC	Fatty acid oxidation	R_FAOXOHC22C22DCc	fatty acid omega oxidation(w-OHC22-->C22DC)c	0.817526	0.736193	0.894485	0.000990099
TCGA KIRC	Fatty acid oxidation	R_FAOXOHMC10DC10c	fatty acid omega oxidation(w-OHMC10-->DC10)c	0.817526	0.736193	0.894485	0.000990099
TCGA KIRC	Fatty acid oxidation	R_FACOAL161	fatty-acid--CoA ligase (hexadecenoate)	0.80305	0.708789	0.889779	0.000990099
TCGA KIRC	Fatty acid oxidation	R_FACOAL1812	fatty-acid--CoA ligase	0.80305	0.708789	0.889779	0.000990099
TCGA KIRC	Fatty acid oxidation	R_FACOAL1813	fatty-acid--CoA ligase	0.80305	0.708789	0.889779	0.000990099
TCGA KIRC	Fatty acid oxidation	R_FACOAL1821	fatty-acid--CoA ligase	0.80305	0.708789	0.889779	0.000990099
TCGA KIRC	Fatty acid oxidation	R_FACOAL1822	fatty-acid--CoA ligase	0.80305	0.708789	0.889779	0.000990099
TCGA KIRC	Fatty acid oxidation	R_FACOAL1831	fatty-acid--CoA ligase	0.80305	0.708789	0.889779	0.000990099
TCGA KIRC	Fatty acid oxidation	R_FACOAL1832	fatty-acid--CoA ligase	0.80305	0.708789	0.889779	0.000990099
TCGA KIRC	Fatty acid oxidation	R_FACOAL184	fatty-acid--CoA ligase	0.80305	0.708789	0.889779	0.000990099
TCGA KIRC	Fatty acid oxidation	R_FACOAL200	fatty-acid--CoA ligase	0.80305	0.708789	0.889779	0.000990099
TCGA KIRC	Fatty acid oxidation	R_FACOAL203	fatty-acid--CoA ligase	0.80305	0.708789	0.889779	0.000990099
TCGA KIRC	Fatty acid oxidation	R_FACOAL2042	fatty-acid--CoA ligase	0.80305	0.708789	0.889779	0.000990099
TCGA KIRC	Fatty acid oxidation	R_FACOAL205	fatty-acid--CoA ligase	0.80305	0.708789	0.889779	0.000990099
TCGA KIRC	Fatty acid oxidation	R_FACOAL224	fatty-acid--CoA ligase	0.80305	0.708789	0.889779	0.000990099
TCGA KIRC	Fatty acid oxidation	R_FACOAL2251	fatty-acid--CoA ligase	0.80305	0.708789	0.889779	0.000990099
TCGA KIRC	Fatty acid oxidation	R_FACOAL2252	fatty-acid--CoA ligase	0.80305	0.708789	0.889779	0.000990099
TCGA KIRC	Fatty acid oxidation	R_FACOAL226	fatty-acid--CoA ligase	0.80305	0.708789	0.889779	0.000990099
TCGA KIRC	Fatty acid oxidation	R_FACOAL240	fatty-acid--CoA ligase	0.80305	0.708789	0.889779	0.000990099
TCGA KIRC	Fatty acid oxidation	R_FACOAL241	fatty-acid--CoA ligase	0.80305	0.708789	0.889779	0.000990099
TCGA KIRC	Fatty acid oxidation	R_FACOAL244_1	fatty-acid--CoA ligase	0.80305	0.708789	0.889779	0.000990099
TCGA KIRC	Fatty acid oxidation	R_FACOAL245_1	fatty-acid--CoA ligase	0.80305	0.708789	0.889779	0.000990099
TCGA KIRC	Fatty acid oxidation	R_FACOAL245_2	fatty-acid--CoA ligase	0.80305	0.708789	0.889779	0.000990099
TCGA KIRC	Fatty acid oxidation	R_FACOAL246_1	fatty-acid--CoA ligase	0.80305	0.708789	0.889779	0.000990099
TCGA KIRC	Fatty acid oxidation	R_FACOAL260	fatty-acid--CoA ligase (n-C26:0)	0.80305	0.708789	0.889779	0.000990099
TCGA KIRC	Fatty acid oxidation	R_PTE3x	peroxisomal acyl-CoA thioesterase	0.785109	0.717809	0.853841	0.000990099
TCGA KIRC	Fatty acid oxidation	R_PTE4x	peroxisomal acyl-CoA thioesterase	0.785109	0.717809	0.853841	0.000990099
TCGA KIRC	Fatty acid oxidation	R_PTE5x	peroxisomal acyl-CoA thioesterase	0.785109	0.717809	0.853841	0.000990099
TCGA KIRC	Fatty acid oxidation	R_ACCOAC	acetyl-CoA carboxylase	0.780842	0.70645	0.857882	0.000990099
TCGA KIRC	Fatty acid oxidation	R_ACCOACm	Acetyl-Coa carboxylase, beta isoform	0.780842	0.70645	0.857882	0.000990099
TCGA KIRC	Fatty acid oxidation	R_PHYHx	Phytanoyl-CoA dioxygenase, peroxisomal	0.727644	0.667394	0.786871	0.000990099
TCGA KIRC	Fatty acid oxidation	R_RE3066X	RE3066	0.727644	0.667394	0.786871	0.000990099
TCGA KIRC	Fatty acid oxidation	R_FDH	formate dehydrogenase	0.627616	0.477109	0.791057	0.000990099
TCGA KIRC	Fatty acid synthesis	R_r0692	(3R)-3-Hydroxydecanoyl-[acyl-carrier-protein]:NADP+ oxidoreductase Fatty acid biosynthesis EC:2.3.1.85	1.50239	1.10893	1.8736	0.0108911
TCGA KIRC	Fatty acid synthesis	R_DESAT18_10	fatty acyl-CoA desaturase (n-C18:2CoA -> n-C18:3CoA)	1.4021	1.18506	1.60035	0.000990099
TCGA KIRC	Fatty acid synthesis	R_DESAT18_6	fatty acyl-CoA desaturase (n-C18:1CoA -> n-C18:2CoA)	1.4021	1.18506	1.60035	0.000990099
TCGA KIRC	Fatty acid synthesis	R_DESAT18_7	fatty acyl-CoA desaturase (n-C18:1CoA -> n-C18:2CoA)	1.4021	1.18506	1.60035	0.000990099
TCGA KIRC	Fatty acid synthesis	R_DESAT18_8	fatty acyl-CoA desaturase (n-C18:1CoA -> n-C18:2CoA)	1.4021	1.18506	1.60035	0.000990099
TCGA KIRC	Fatty acid synthesis	R_DESAT18_9	fatty acyl-CoA desaturase (n-C18:2CoA -> n-C18:3CoA)	1.4021	1.18506	1.60035	0.000990099
TCGA KIRC	Fatty acid synthesis	R_DESAT24_1	fatty acyl-CoA desaturase (n-C24:5CoA -> n-C24:6CoA)	1.4021	1.18506	1.60035	0.000990099
TCGA KIRC	Fatty acid synthesis	R_RE0344X	RE0344	1.24765	1.05469	1.43136	0.00990099
TCGA KIRC	Fatty acid synthesis	R_RE0577X	RE0577	1.24765	1.05469	1.43136	0.00990099
TCGA KIRC	Fatty acid synthesis	R_RE0578X	RE0578	1.24765	1.05469	1.43136	0.00990099
TCGA KIRC	Fatty acid synthesis	R_RE0579X	RE0579	1.24765	1.05469	1.43136	0.00990099
TCGA KIRC	Fatty acid synthesis	R_RE0344C	RE0344	1.16847	0.975053	1.36108	0.0415842
TCGA KIRC	Fatty acid synthesis	R_RE0577C	RE0577	1.16847	0.975053	1.36108	0.0415842
TCGA KIRC	Fatty acid synthesis	R_RE0578C	RE0578	1.16847	0.975053	1.36108	0.0415842
TCGA KIRC	Fatty acid synthesis	R_RE0579C	RE0579	1.16847	0.975053	1.36108	0.0415842
TCGA KIRC	Fatty acid synthesis	R_DESAT16_2	palmitoyl-CoA desaturase (n-C16:0CoA -> n-C16:1CoA)	1.15295	0.993805	1.32163	0.0316832
TCGA KIRC	Fatty acid synthesis	R_DESAT18_3	stearoyl-CoA desaturase (n-C18:0CoA -> n-C18:1CoA)	1.15295	0.993805	1.32163	0.0316832
TCGA KIRC	Fatty acid synthesis	R_DESAT18_4	stearoyl-CoA desaturase (n-C18:0CoA -> n-C18:1CoA)	1.15295	0.993805	1.32163	0.0316832
TCGA KIRC	Fatty acid synthesis	R_DESAT18_5	stearoyl-CoA desaturase (n-C18:0CoA -> n-C18:1CoA)	1.15295	0.993805	1.32163	0.0316832
TCGA KIRC	Fatty acid synthesis	R_DESAT20_1	fatty acyl-CoA desaturase (n-C20:3CoA -> n-C20:4CoA)	1.11588	1.02546	1.20038	0.00594059
TCGA KIRC	Fatty acid synthesis	R_DESAT20_2	fatty acyl-CoA desaturase (n-C20:4CoA -> n-C20:5CoA)	1.11588	1.02546	1.20038	0.00594059
TCGA KIRC	Fatty acid synthesis	R_RE0581R	RE0581	1.10692	1.05861	1.15534	0.000990099
TCGA KIRC	Fatty acid synthesis	R_RE3224R	RE3224	1.10692	1.05861	1.15534	0.000990099
TCGA KIRC	Fatty acid synthesis	R_RE3225R	RE3225	1.10692	1.05861	1.15534	0.000990099
TCGA KIRC	Fatty acid synthesis	R_RE3226R	RE3226	1.10692	1.05861	1.15534	0.000990099
TCGA KIRC	Fatty acid synthesis	R_RE3227R	RE3227	1.10692	1.05861	1.15534	0.000990099
TCGA KIRC	Fatty acid synthesis	R_RE3228R	RE3228	1.10692	1.05861	1.15534	0.000990099
TCGA KIRC	Fatty acid synthesis	R_RE3229R	RE3229	1.10692	1.05861	1.15534	0.000990099
TCGA KIRC	Fatty acid synthesis	R_RE3230R	RE3230	1.10692	1.05861	1.15534	0.000990099
TCGA KIRC	Fatty acid synthesis	R_RE3231R	RE3231	1.10692	1.05861	1.15534	0.000990099
TCGA KIRC	Fatty acid synthesis	R_RE3232R	RE3232	1.10692	1.05861	1.15534	0.000990099
TCGA KIRC	Fatty acid synthesis	R_RE3234R	RE3234	1.10692	1.05861	1.15534	0.000990099
TCGA KIRC	Fatty acid synthesis	R_RE3235R	RE3235	1.10692	1.05861	1.15534	0.000990099
TCGA KIRC	Fatty acid synthesis	R_RE3236R	RE3236	1.10692	1.05861	1.15534	0.000990099
TCGA KIRC	Fatty acid synthesis	R_RE3241R	RE3241	1.10692	1.05861	1.15534	0.000990099
TCGA KIRC	Fatty acid synthesis	R_RE3242R	RE3242	1.10692	1.05861	1.15534	0.000990099
TCGA KIRC	Fatty acid synthesis	R_RE3243R	RE3243	1.10692	1.05861	1.15534	0.000990099
TCGA KIRC	Fatty acid synthesis	R_RE3244R	RE3244	1.10692	1.05861	1.15534	0.000990099
TCGA KIRC	Fatty acid synthesis	R_RE0344M	RE0344	1.06425	0.986767	1.14141	0.0455446
TCGA KIRC	Fatty acid synthesis	R_RE0577M	RE0577	1.06425	0.986767	1.14141	0.0455446
TCGA KIRC	Fatty acid synthesis	R_RE0578M	RE0578	1.06425	0.986767	1.14141	0.0455446
TCGA KIRC	Fatty acid synthesis	R_RE0579M	RE0579	1.06425	0.986767	1.14141	0.0455446
TCGA KIRC	Fatty acid synthesis	R_r0713	dodecanoyl-[acyl-carrier-protein]:malonyl-[acyl-carrier-protein] C-acyltransferase (decarboxylating) Fatty acid biosynthesis EC:2.3.1.85	0.958189	0.913146	1.00113	0.0306931
TCGA KIRC	Fatty acid synthesis	R_r0765	Octanoyl-[acyl-carrier protein]:malonyl-CoA C-acyltransferase(decarboxylating, oxoacyl- and enoyl-reducing and thioester-hydrolysing) Fatty acid biosynthesis EC:2.3.1.85	0.958189	0.913146	1.00113	0.0306931
TCGA KIRC	Fatty acid synthesis	R_r0766	Octanoyl-[acyl-carrier protein]:malonyl-[acyl-carrier-protein] C-acyltransferase (decarboxylating) Fatty acid biosynthesis EC:2.3.1.85	0.958189	0.913146	1.00113	0.0306931
TCGA KIRC	Fatty acid synthesis	R_r0769	(3R)-3-Hydroxydodecanoyl-[acyl-carrier-protein]:NADP+ oxidoreductase Fatty acid biosynthesis EC:2.3.1.85	0.958189	0.913146	1.00113	0.0306931
TCGA KIRC	Fatty acid synthesis	R_r0770	(3R)-3-Hydroxybutanoyl-[acyl-carrier-protein] hydro-lyase Fatty acid biosynthesis EC:2.3.1.85	0.958189	0.913146	1.00113	0.0306931
TCGA KIRC	Fatty acid synthesis	R_RE0568C	RE0568	0.941025	0.869124	1.01327	0.0465347
TCGA KIRC	Fatty acid synthesis	R_RE0572N	RE0572	0.911407	0.859056	0.96431	0.000990099
TCGA KIRC	Fatty acid synthesis	R_r0702	(3R)-3-Hydroxypalmitoyl-[acyl-carrier-protein] hydro-lyase Fatty acid biosynthesis EC:2.3.1.85	0.909827	0.857335	0.964718	0.000990099
TCGA KIRC	Fatty acid synthesis	R_r0773	Hexadecanoyl-[acyl-carrier protein:malonyl-CoA C-acyltransferase(decarboxylating, oxoacyl- and enoyl-reducing and thioester-hydrolysing) Fatty acid biosynthesis EC:2.3.1.85	0.909827	0.857335	0.964718	0.000990099
TCGA KIRC	Folate metabolism	R_MTHFD2m	methylenetetrahydrofolate dehydrogenase (NAD), mitochondrial	1.26055	1.1398	1.38921	0.000990099
TCGA KIRC	Folate metabolism	R_MTHFCm	methenyltetrahydrifikate cyclohydrolase, mitochondrial	1.17905	1.10586	1.25728	0.000990099
TCGA KIRC	Folate metabolism	R_MTHFDm	methylenetetrahydrofolate dehydrogenase (NADP), mitochondrial	1.17905	1.10586	1.25728	0.000990099
TCGA KIRC	Folate metabolism	R_DHFR	dihydrofolate reductase	1.12797	1.04404	1.21063	0.000990099
TCGA KIRC	Folate metabolism	R_FOLR2	folate reductase	1.12797	1.04404	1.21063	0.000990099
TCGA KIRC	Folate metabolism	R_FTHFLm	formate-tetrahydrofolate ligase, mitochondrial	1.09755	1.00443	1.18777	0.0207921
TCGA KIRC	Folate metabolism	R_MTHFD2	methylenetetrahydrofolate dehydrogenase (NAD)	0.946663	0.914917	0.977175	0.000990099
TCGA KIRC	Folate metabolism	R_MTHFC	methenyltetrahydrofolate cyclohydrolase	0.935914	0.901427	0.969802	0.000990099
TCGA KIRC	Folate metabolism	R_FTHFDH	formyltetrahydrofolate dehydrogenase	0.627616	0.477109	0.791057	0.000990099
TCGA KIRC	Fructose and mannose metabolism	R_r0191	UTP:D-fructose-6-phosphate 1-phosphotransferase EC:2.7.1.11	1.27551	1.10541	1.45078	0.000990099
TCGA KIRC	Fructose and mannose metabolism	R_HEX4	hexokinase (D-mannose:ATP)	1.14848	1.05443	1.24696	0.000990099
TCGA KIRC	Fructose and mannose metabolism	R_SBTR	D-sorbitol reductase	1.12758	1.06058	1.19553	0.000990099
TCGA KIRC	Fructose and mannose metabolism	R_GFUCS	GDP-L-fucose synthase	1.12736	1.04778	1.21244	0.000990099
TCGA KIRC	Fructose and mannose metabolism	R_MAN1PT2	mannose-1-phosphate guanylyltransferase (GDP)	1.11695	1.05654	1.18105	0.000990099
TCGA KIRC	Fructose and mannose metabolism	R_GMAND	GDP-D-mannose dehydratase	1.09692	1.01842	1.17067	0.0118812
TCGA KIRC	Fructose and mannose metabolism	R_HEX7	hexokinase (D-fructose:ATP)	1.09422	1.02344	1.16412	0.0049505
TCGA KIRC	Fructose and mannose metabolism	R_r0357	Glycolysis / Glyconeogenesis EC:2.7.1.1	0.840842	0.768925	0.912931	0.000990099
TCGA KIRC	Fructose and mannose metabolism	R_r0358	Glycolysis / Glyconeogenesis EC:2.7.1.1	0.840842	0.768925	0.912931	0.000990099
TCGA KIRC	Fructose and mannose metabolism	R_r0208	GTP:alpha-D-mannose-1-phosphate guanylyltransferase Fructose and mannose metabolism EC:2.7.7.13	0.837837	0.747273	0.925101	0.000990099
TCGA KIRC	Galactose metabolism	R_GALOR	D-Galactose:NADP+ 1-oxidoreductase	1.16281	1.08683	1.23835	0.000990099
TCGA KIRC	Galactose metabolism	R_UDPG4E	UDPglucose 4-epimerase	1.09339	0.985797	1.20016	0.0435644
TCGA KIRC	Galactose metabolism	R_LACZe	b-galactosidase, extracellular	1.08451	0.983537	1.17469	0.0445545
TCGA KIRC	Galactose metabolism	R_LACZly	b-galactosidase,lysosomal	0.93987	0.861744	0.995185	0.0148515
TCGA KIRC	Glutamate metabolism	R_GLNS	glutamine synthetase	1.22504	1.09132	1.35051	0.000990099
TCGA KIRC	Glutamate metabolism	R_r0178	Succinate-semialdehyde:NAD+ oxidoreductase Glutamate metabolism / Tyrosine metabolism / Butanoate metabolism EC:1.2.1.24 EC:1.2.1.16	0.940836	0.886516	0.994556	0.0158416
TCGA KIRC	Glutamate metabolism	R_GTHO	glutathione oxidoreductase	0.872855	0.79666	0.945014	0.0019802
TCGA KIRC	Glutamate metabolism	R_GTHOm	glutathione oxidoreductase	0.872855	0.79666	0.945014	0.0019802
TCGA KIRC	Glutamate metabolism	R_GLUNm	glutaminase (mitochondrial)	0.804989	0.714505	0.89309	0.000990099
TCGA KIRC	Glutathione metabolism	R_AMPTASECG	alanyl aminopeptidase (cys-gly)	1.41397	1.13608	1.68753	0.0019802
TCGA KIRC	Glutathione metabolism	R_AMPTASECGe	alanyl aminopeptidase (cys-gly) (e)	1.41397	1.13608	1.68753	0.0019802
TCGA KIRC	Glutathione metabolism	R_GLUCYS	Gamma-glutamylcysteine synthetase	0.949379	0.861547	0.989046	0.00990099
TCGA KIRC	Glutathione metabolism	R_GTHP	glutathione peroxidase	0.938722	0.883864	0.99458	0.0207921
TCGA KIRC	Glutathione metabolism	R_r0568	(5-L-Glutamyl)-L-amino-acid 5-glutamyltransferase (cyclizing) Glutathione metabolism EC:2.3.2.4	0.877043	0.773925	0.983279	0.0138614
TCGA KIRC	Glutathione metabolism	R_OPAHir	5-Oxoproline amidohydrolase (ATP-hydrolysing) (ir)	0.843739	0.759075	0.92861	0.000990099
TCGA KIRC	Glycerophospholipid metabolism	R_ACHEe	Acetylcholinesterase	1.57752	1.27072	1.8682	0.000990099
TCGA KIRC	Glycerophospholipid metabolism	R_PAFHe	Platelet-activating factor acetylhydrolase	1.55104	1.25818	1.8285	0.000990099
TCGA KIRC	Glycerophospholipid metabolism	R_G3PD1	glycerol-3-phosphate dehydrogenase (NAD)	1.39807	1.01699	1.75829	0.0217822
TCGA KIRC	Glycerophospholipid metabolism	R_PLA2_2e	phospholipase A2	1.32602	1.24274	1.41462	0.000990099
TCGA KIRC	Glycerophospholipid metabolism	R_PLA2_2	phospholipase A2	1.19423	1.03149	1.36188	0.0049505
TCGA KIRC	Glycerophospholipid metabolism	R_RE2911C	RE2911	1.19226	1.10786	1.28304	0.000990099
TCGA KIRC	Glycerophospholipid metabolism	R_RE2977C	RE2977	1.19226	1.10786	1.28304	0.000990099
TCGA KIRC	Glycerophospholipid metabolism	R_DAGK_hs	Diacylglycerol phosphate kinase (homo sapiens)	1.13843	1.08328	1.19412	0.000990099
TCGA KIRC	Glycerophospholipid metabolism	R_PCHOLP_hs	choline phosphatase	1.13638	1.06529	1.20216	0.000990099
TCGA KIRC	Glycerophospholipid metabolism	R_RE3301C	RE3301	1.13638	1.06529	1.20216	0.000990099
TCGA KIRC	Glycerophospholipid metabolism	R_ALKP	alkaline phosphatase	1.12755	1.01179	1.25517	0.0148515
TCGA KIRC	Glycerophospholipid metabolism	R_PI4P5K	phosphatidylinositol 4-phosphate 5-kinase	1.10186	1.05812	1.14392	0.000990099
TCGA KIRC	Glycerophospholipid metabolism	R_GLYK	glycerol kinase	1.09977	1.01851	1.18087	0.00792079
TCGA KIRC	Glycerophospholipid metabolism	R_GLYKm	glycerol kinase	1.09977	1.01851	1.18087	0.00792079
TCGA KIRC	Glycerophospholipid metabolism	R_CEPTE	ethanolamine phosphotransferase	1.09686	1.0526	1.14668	0.000990099
TCGA KIRC	Glycerophospholipid metabolism	R_RE3267N	RE3267	1.09686	1.0526	1.14668	0.000990099
TCGA KIRC	Glycerophospholipid metabolism	R_RE3267R	RE3267	1.09686	1.0526	1.14668	0.000990099
TCGA KIRC	Glycerophospholipid metabolism	R_LPASE	lysophospholipase	1.09306	1.03883	1.14504	0.000990099
TCGA KIRC	Glycerophospholipid metabolism	R_PGPPT	phosphatidyl-CMP: glycerophosphate phosphatidyltransferase	1.06285	0.994628	1.12666	0.039604
TCGA KIRC	Glycerophospholipid metabolism	R_PSSA1_hs	Phosphatidylserine synthase homo sapiens	1.05625	1.00801	1.1052	0.0138614
TCGA KIRC	Glycerophospholipid metabolism	R_PIK4	phosphatidylinositol 4-kinase	1.03864	1.00327	1.07367	0.0188119
TCGA KIRC	Glycerophospholipid metabolism	R_CEPTC	choline phosphotransferase	1.03783	0.993407	1.07992	0.0386139
TCGA KIRC	Glycerophospholipid metabolism	R_PAFH	Platelet-activating factor acetylhydrolase	0.940574	0.87157	0.981052	0.000990099
TCGA KIRC	Glycerophospholipid metabolism	R_PETOHMm_hs	phosphatidylethanolamine N-methyltransferase	0.927671	0.849674	1.00613	0.0356436
TCGA KIRC	Glycerophospholipid metabolism	R_PETOHMr_hs	phosphatidylethanolamine N-methyltransferase	0.927671	0.849674	1.00613	0.0356436
TCGA KIRC	Glycerophospholipid metabolism	R_RE0066M	RE0066	0.927671	0.849674	1.00613	0.0356436
TCGA KIRC	Glycerophospholipid metabolism	R_RE0066R	RE0066	0.927671	0.849674	1.00613	0.0356436
TCGA KIRC	Glycerophospholipid metabolism	R_RE3511M	RE3511	0.927671	0.849674	1.00613	0.0356436
TCGA KIRC	Glycerophospholipid metabolism	R_RE3511R	RE3511	0.927671	0.849674	1.00613	0.0356436
TCGA KIRC	Glycerophospholipid metabolism	R_ETHAK	Ethanolamine kinase	0.901474	0.829595	0.978942	0.0049505
TCGA KIRC	Glycerophospholipid metabolism	R_CDSm	phosphatidate cytidylyltransferase	0.875261	0.835462	0.916633	0.000990099
TCGA KIRC	Glycerophospholipid metabolism	R_PSSA2_hs	Phosphatidylserine synthase homo sapiens	0.866791	0.804358	0.930961	0.000990099
TCGA KIRC	Glycerophospholipid metabolism	R_CDS	phosphatidate cytidylyltransferase	0.748493	0.662253	0.836876	0.000990099
TCGA KIRC	Glycine, serine, alanine and threonine metabolism	R_SERHL	L-Serine hydro-lyase	1.79735	1.48127	2.1219	0.000990099
TCGA KIRC	Glycine, serine, alanine and threonine metabolism	R_THRD_L	L-threonine deaminase	1.79735	1.48127	2.1219	0.000990099
TCGA KIRC	Glycine, serine, alanine and threonine metabolism	R_RE2111M	RE2111	1.57441	1.11797	2.02854	0.00594059
TCGA KIRC	Glycine, serine, alanine and threonine metabolism	R_RE2117M	RE2117	1.57441	1.11797	2.02854	0.00594059
TCGA KIRC	Glycine, serine, alanine and threonine metabolism	R_RE2427M	RE2427	1.57441	1.11797	2.02854	0.00594059
TCGA KIRC	Glycine, serine, alanine and threonine metabolism	R_RE2428M	RE2428	1.57441	1.11797	2.02854	0.00594059
TCGA KIRC	Glycine, serine, alanine and threonine metabolism	R_RE2429M	RE2429	1.57441	1.11797	2.02854	0.00594059
TCGA KIRC	Glycine, serine, alanine and threonine metabolism	R_SARCOXp	sarcosine oxidase, peroxisomal	1.42308	1.13949	1.71366	0.0039604
TCGA KIRC	Glycine, serine, alanine and threonine metabolism	R_GNMT	glycine N-methyltransferase	1.14164	0.989871	1.29808	0.0326733
TCGA KIRC	Glycine, serine, alanine and threonine metabolism	R_r0160	L-Serine:pyruvate aminotransferase Glycine, serine and threonine metabolism EC:2.6.1.51	1.0808	1.00543	1.1572	0.0168317
TCGA KIRC	Glycine, serine, alanine and threonine metabolism	R_PSP_L	phosphoserine phosphatase (L-serine)	0.963465	0.922296	1.00082	0.0267327
TCGA KIRC	Glycine, serine, alanine and threonine metabolism	R_ALASm	5-aminolevulinate synthase	0.906534	0.844501	0.961583	0.0019802
TCGA KIRC	Glycine, serine, alanine and threonine metabolism	R_GCC2am	glycine-cleavage complex (lipoamide), mitochondrial	0.73011	0.609019	0.831205	0.000990099
TCGA KIRC	Glycine, serine, alanine and threonine metabolism	R_GCC2bim	glycine-cleavage system (lipoamide) irreversible, mitochondrial	0.73011	0.609019	0.831205	0.000990099
TCGA KIRC	Glycine, serine, alanine and threonine metabolism	R_GCC2cm	glycine-cleavage complex (lipoamide), mitochondrial	0.73011	0.609019	0.831205	0.000990099
TCGA KIRC	Glycine, serine, alanine and threonine metabolism	R_GCCam	glycine-cleavage complex (lipoylprotein), mitochondrial	0.73011	0.609019	0.831205	0.000990099
TCGA KIRC	Glycine, serine, alanine and threonine metabolism	R_GCCbim	glycine-cleavage complex (lipoylprotein) irreversible, mitochondrial	0.73011	0.609019	0.831205	0.000990099
TCGA KIRC	Glycine, serine, alanine and threonine metabolism	R_GCCcm	glycine-cleavage complex (lipoylprotein), mitochondrial	0.73011	0.609019	0.831205	0.000990099
TCGA KIRC	Glycine, serine, alanine and threonine metabolism	R_GLYATm	glycine C-acetyltransferase	0.716838	0.621637	0.81131	0.000990099
TCGA KIRC	Glycolysis/gluconeogenesis	R_ETOHMO	ethanol monooxygenase	1.32567	1.07045	1.59322	0.00891089
TCGA KIRC	Glycolysis/gluconeogenesis	R_HEX1	hexokinase (D-glucose:ATP)	1.20674	1.12913	1.28542	0.000990099
TCGA KIRC	Glycolysis/gluconeogenesis	R_ALCD2yf	alcohol dehydrogenase (ethanol, NADP), forward reaction	1.19226	1.10786	1.28304	0.000990099
TCGA KIRC	Glycolysis/gluconeogenesis	R_ENO	enolase	1.09894	0.990247	1.20231	0.0405941
TCGA KIRC	Glycolysis/gluconeogenesis	R_PYK	pyruvate kinase	1.07233	0.992139	1.14673	0.0346535
TCGA KIRC	Glycolysis/gluconeogenesis	R_ACS	acetyl-CoA synthetase	0.943209	0.893828	0.990122	0.0108911
TCGA KIRC	Glycolysis/gluconeogenesis	R_PGI	glucose-6-phosphate isomerase	0.915951	0.852318	0.975833	0.0039604
TCGA KIRC	Glycolysis/gluconeogenesis	R_ACSm	acetyl-CoA synthetase	0.854066	0.778165	0.926803	0.000990099
TCGA KIRC	Glycolysis/gluconeogenesis	R_CAT2p	catalase A, peroxisomal (ethanol)	0.841734	0.766821	0.920306	0.000990099
TCGA KIRC	Glycolysis/gluconeogenesis	R_ALDD2y	aldehyde dehydrogenase (acetaldehyde, NADP)	0.837808	0.748464	0.918429	0.000990099
TCGA KIRC	Glycolysis/gluconeogenesis	R_PDHm	pyruvate dehydrogenase	0.832646	0.782558	0.874342	0.000990099
TCGA KIRC	Glycolysis/gluconeogenesis	R_PFK	phosphofructokinase	0.800925	0.748879	0.852653	0.000990099
TCGA KIRC	Glycolysis/gluconeogenesis	R_PEPCK	Phosphoenolpyruvate carboxykinase (GTP)	0.776498	0.502921	1.03269	0.0376238
TCGA KIRC	Glycosphingolipid metabolism	R_RE2718C	RE2718	1.69428	1.36213	2.01482	0.000990099
TCGA KIRC	Glycosphingolipid metabolism	R_RE2718G	RE2718	1.69428	1.36213	2.01482	0.000990099
TCGA KIRC	Glycosphingolipid metabolism	R_RE2722C	RE2722	1.69428	1.36213	2.01482	0.000990099
TCGA KIRC	Glycosphingolipid metabolism	R_RE2722G	RE2722	1.69428	1.36213	2.01482	0.000990099
TCGA KIRC	Glyoxylate and dicarboxylate metabolism	R_GLYCLTDy	Glycolate dehydrogenase (NADP)	0.933902	0.870042	0.997749	0.0217822
TCGA KIRC	Glyoxylate and dicarboxylate metabolism	R_HPYRRy	Hydroxypyruvate reductase (NADPH)	0.933902	0.870042	0.997749	0.0217822
TCGA KIRC	Glyoxylate and dicarboxylate metabolism	R_HPYRR2x	hydroxypyruvate reductase (NADH)	0.877147	0.776939	0.979469	0.00792079
TCGA KIRC	Glyoxylate and dicarboxylate metabolism	R_GLXO1	glyoxylate oxidase	0.84492	0.721953	0.967178	0.00792079
TCGA KIRC	Heme degradation	R_BIDGLCURr	bilirubin di-glucuronide production	1.52927	1.11292	1.94293	0.00891089
TCGA KIRC	Heme degradation	R_HOXG	Heme oxygenase 1	1.27178	1.17511	1.37048	0.000990099
TCGA KIRC	Heme degradation	R_BILIRED	Nad(p)h biliverdin reductase	1.13096	1.07415	1.18542	0.000990099
TCGA KIRC	Heme synthesis	R_CPPPGO	coproporphyrinogen oxidase (O2 required)	1.15458	1.07473	1.23414	0.000990099
TCGA KIRC	Heme synthesis	R_PPBNGS	porphobilinogen synthase	0.948829	0.897523	1.00236	0.0326733
TCGA KIRC	Heme synthesis	R_FCLTm	Ferrochelatase, mitochondrial	0.940049	0.882786	0.995003	0.0138614
TCGA KIRC	Heparan sulfate degradation	R_IDOAASE1ly	alpha-L-iduronidase, lysosomal	1.18891	1.05174	1.31719	0.0039604
TCGA KIRC	Heparan sulfate degradation	R_IDOAASE2ly	alpha-L-iduronidase, lysosomal	1.18891	1.05174	1.31719	0.0039604
TCGA KIRC	Heparan sulfate degradation	R_IDOAASE3ly	alpha-L-iduronidase, lysosomal	1.18891	1.05174	1.31719	0.0039604
TCGA KIRC	Heparan sulfate degradation	R_GLCNACASE1ly	alpha-N-acetylglucosaminidase, lysosomal	0.862567	0.802481	0.922639	0.000990099
TCGA KIRC	Heparan sulfate degradation	R_GLCNACASE2ly	alpha-N-acetylglucosaminidase, lysosomal	0.862567	0.802481	0.922639	0.000990099
TCGA KIRC	Heparan sulfate degradation	R_GLCNACASE3ly	alpha-N-acetylglucosaminidase, lysosomal	0.862567	0.802481	0.922639	0.000990099
TCGA KIRC	Heparan sulfate degradation	R_GLCNACASE4ly	alpha-N-acetylglucosaminidase, lysosomal	0.862567	0.802481	0.922639	0.000990099
TCGA KIRC	Heparan sulfate degradation	R_GLCNACASE5ly	alpha-N-acetylglucosaminidase, lysosomal	0.862567	0.802481	0.922639	0.000990099
TCGA KIRC	Histidine metabolism	R_HISDC	histidine decarboxylase	1.30025	1.04641	1.54585	0.00990099
TCGA KIRC	Histidine metabolism	R_MACOXO	3-Methylimidazole acetaldehyde:NAD+ oxidoreductase	1.11026	1.00535	1.21447	0.0217822
TCGA KIRC	Histidine metabolism	R_IMACTD	Imidazole acetaldeyde dehydrogenase	0.862614	0.74552	0.982978	0.0108911
TCGA KIRC	Hyaluronan metabolism	R_HAS1	hyaluronan synthase	1.23008	1.07579	1.37311	0.0019802
TCGA KIRC	Hyaluronan metabolism	R_HAS2	hyaluronan synthase	1.23008	1.07579	1.37311	0.0019802
TCGA KIRC	Inositol phosphate metabolism	R_INOSTO	inositol oxygenase	1.37435	0.925277	1.83187	0.049505
TCGA KIRC	Inositol phosphate metabolism	R_MI1345PKn	inositol-1,3,4,5-triphosphate 6-kinase, nucleus	1.21224	1.03869	1.38427	0.00990099
TCGA KIRC	Inositol phosphate metabolism	R_MI1346PKn	inositol-1,3,4,6-tetrakisphosphate 5-kinase, nucleus	1.21224	1.03869	1.38427	0.00990099
TCGA KIRC	Inositol phosphate metabolism	R_MI1456PKn	inositol-1,4,5,6- tetrakisphosphate 3-kinase, nucleus	1.21224	1.03869	1.38427	0.00990099
TCGA KIRC	Inositol phosphate metabolism	R_MI145P6Kn	inositol-1,4,5-triphosphate 6-kinase, nucleus	1.21224	1.03869	1.38427	0.00990099
TCGA KIRC	Inositol phosphate metabolism	R_MI145PKn	inositol-1,4,5-trisphosphate 3-kinase, nucleus	1.21224	1.03869	1.38427	0.00990099
TCGA KIRC	Inositol phosphate metabolism	R_PI45PLC	phosphatidylinositol 4,5-bisphosphate phospholipase C	1.21177	1.12823	1.29047	0.000990099
TCGA KIRC	Inositol phosphate metabolism	R_PI4PLC	phosphatidylinositol 4-phosphate phospholipase C	1.14335	1.06733	1.22097	0.000990099
[truncated: 11,315 more rows]
